# Supplementary material for: A novel hypergraph model for identifying and prioritizing personalized drivers in cancer
Source: PLoS Comput Biol. 2024 Apr 29;20(4):e1012068. doi: 10.1371/journal.pcbi.1012068 (PMC11081510; doi:10.1371/journal.pcbi.1012068)
Supplement: S1 Table — (XLSX) [file pcbi.1012068.s012.xlsx]

## Sheet: S1 Table
S1 Table. The list of sample numbers and mutant gene numbers in 16 cancer datasets.
Cancer	Sample number	Gene number	Cancer	Sample number	Gene number
BLCA	405	16776	LIHC	356	13007
BRCA	783	15504	LUAD	506	16934
COAD	267	17394	LUSC	475	16863
ESCA	182	10842	PAAD	161	9938
GBM	150	10145	SKCM	464	17673
HNSC	498	15641	STAD	370	17224
KIRC	363	9960	THCA	468	3787
LGG	505	11108	UCEC	168	18271
