# Supplementary material for: A novel hypergraph model for identifying and prioritizing personalized drivers in cancer
Source: PLoS Comput Biol. 2024 Apr 29;20(4):e1012068. doi: 10.1371/journal.pcbi.1012068 (PMC11081510; doi:10.1371/journal.pcbi.1012068)
Supplement: S2 Table — (XLSX) [file pcbi.1012068.s013.xlsx]

## Sheet: S2 Table
S2 Table. Accuracy for the top i-th driver genes predicted by PDRWH in 16 cancer datasets.
	Accuracy
	Top 1	Top 2	Top 3	Top 4	Top 5
BLCA	0.8809	0.7171	0.4566	0.4243	0.3772
BRCA	0.8841	0.5455	0.3768	0.2968	0.2084
COAD	0.9363	0.7004	0.5468	0.4906	0.3933
ESCA	0.9389	0.4556	0.3722	0.2722	0.3111
GBM	0.8794	0.5248	0.3191	0.2695	0.227
HNSC	0.917	0.5364	0.3441	0.2794	0.336
KIRC	0.76	0.5543	0.3971	0.3086	0.2057
LGG	0.9581	0.7445	0.5529	0.2475	0.176
LIHC	0.6751	0.3475	0.2853	0.3079	0.2655
LUAD	0.8577	0.479	0.3347	0.2966	0.2625
LUSC	0.9023	0.3907	0.2718	0.2611	0.2845
PAAD	0.9045	0.7261	0.3885	0.2229	0.1538
SKCM	0.3297	0.3666	0.2581	0.2516	0.2755
STAD	0.7918	0.3918	0.3726	0.3507	0.3342
THCA	0.8954	0.2311	0.1655	0.0907	0.0871
UCEC	0.982	0.7844	0.5928	0.4671	0.3473
