# Supplementary material for: A novel hypergraph model for identifying and prioritizing personalized drivers in cancer
Source: PLoS Comput Biol. 2024 Apr 29;20(4):e1012068. doi: 10.1371/journal.pcbi.1012068 (PMC11081510; doi:10.1371/journal.pcbi.1012068)
Supplement: S3 Table — (XLSX) [file pcbi.1012068.s014.xlsx]

## Sheet: BRCA
The tumor-specific driver genes identified by PDRWH and other methods for cancer type BRCA. (+: Identified; -: Not identified)
	PDRWH	PersonaDrive	Prodigy	DawnRank	SCS
ABL2	+	-	-	-	-
AKT1	+	+	+	+	-
ARID1A	+	+	+	+	-
BRCA1	+	+	+	+	+
BRCA2	+	+	+	-	+
CASP8	+	+	+	+	-
CBFB	+	+	-	+	+
CDH1	+	+	+	+	+
CDKN1B	+	+	+	-	+
CREBBP	+	+	+	+	-
CTCF	+	+	+	+	-
ERBB2	+	+	+	+	-
ERBB3	+	+	+	+	-
FAT3	-	-	-	-	-
FBXW7	+	+	+	+	-
FGFR2	+	+	+	-	-
FOXA1	+	+	+	+	+
GATA3	+	+	+	+	+
HIST1H3B	-	-	-	-	-
HRAS	+	+	+	+	-
KMT2C	+	+	+	-	-
KRAS	+	+	+	+	-
MAP2K4	+	+	+	+	-
MAP3K1	+	+	+	+	+
NCOR1	+	+	+	+	-
NCOR2	+	-	+	+	-
NF1	+	+	+	+	-
PIK3CA	+	+	+	+	-
PIK3R1	-	-	-	+	-
PREX2	+	-	+	-	-
PTEN	+	+	+	+	-
RB1	+	+	+	+	-
RGS7	+	-	+	-	-
RUNX1	+	+	+	+	+
SF3B1	+	-	+	+	-
SMAD4	+	+	+	+	-
TBX3	+	+	+	+	-
TP53	+	+	+	+	+
ZXDB	+	-	+	-	-

## Sheet: KIRC
The tumor-specific driver genes identified by PDRWH and other methods for cancer type KIRC. (+: Identified; -: Not identified)
	PDRWH	PersonaDrive	Prodigy	DawnRank	SCS
ARID1A	+	+	+	+	-
ASXL1	-	-	-	-	-
ATG7	+	+	-	-	-
ATM	+	+	+	+	+
BAP1	+	+	+	-	+
KDM5C	+	-	+	-	+
MAX	+	+	-	-	-
MTOR	+	+	+	-	+
NF1	+	+	-	+	-
NF2	+	+	+	+	-
PBRM1	+	+	+	+	+
PIK3CA	+	+	-	+	+
PTEN	+	+	+	+	-
RANBP2	+	+	+	+	-
RAP1GDS1	-	-	-	-	-
SETBP1	+	-	-	-	-
SETD2	+	+	+	+	+
SF3B1	+	-	-	+	-
SPEN	-	-	+	-	-
STAG2	-	-	+	+	+
TP53	+	+	+	+	-
VHL	+	+	+	+	+

## Sheet: LIHC
The tumor-specific driver genes identified by PDRWH and other methods for cancer type LIHC. (+: Identified; -: Not identified)
	PDRWH	PersonaDrive	Prodigy	DawnRank	SCS
ACVR2A	-	+	-	+	+
ARID1A	+	+	+	-	+
ARID1B	-	-	-	+	-
ARID2	+	+	-	+	-
ATM	+	+	+	-	-
AXIN1	+	+	+	+	-
BAP1	+	+	-	-	+
BRD7	-	+	-	-	-
CACNA1D	+	+	-	+	+
CDH11	-	-	-	-	-
CDKN1A	+	+	+	+	+
CDKN2A	-	-	-	+	-
CTNNB1	+	+	+	+	+
DHX9	+	-	+	+	-
GMPS	+	+	-	-	-
GNAS	+	+	-	-	-
HNF1A	+	+	+	+	-
IDH1	+	+	-	+	-
KEAP1	+	+	+	+	-
KMT2D	+	+	+	-	-
KRAS	+	+	-	+	-
NBEA	-	-	-	+	-
NF2	+	+	+	+	-
NFE2L2	+	+	+	-	-
NRAS	+	+	-	-	-
PIK3CA	+	+	+	+	-
RB1	+	+	+	+	+
RPS6KA3	+	+	+	+	-
SMARCA4	-	-	-	+	-
TP53	+	+	+	+	+
TSC2	+	+	+	+	-

## Sheet: GBM
The tumor-specific driver genes identified by PDRWH and other methods for cancer type GBM. (+: Identified; -: Not identified)
	PDRWH	PersonaDrive	Prodigy	DawnRank	SCS
ATRX	+	+	+	+	+
AXIN1	+	+	+	+	-
BCL11B	-	+	-	-	-
BCOR	-	+	-	-	-
BRAF	-	+	+	-	+
CACNA1D	-	+	+	+	+
CDKN2A	-	-	-	+	-
DCAF12L2	-	-	-	-	-
EGFR	+	+	+	+	+
FAT4	+	+	+	-	-
FGFR4	+	+	+	+	-
IDH1	+	+	+	+	+
LRP1B	-	-	-	+	-
LZTR1	-	+	-	-	-
MAP3K1	+	+	-	-	-
NF1	+	+	+	+	+
NRAS	-	-	-	-	-
PIK3CA	+	+	+	+	+
PIK3CB	+	+	+	-	-
PIK3R1	-	-	-	+	-
PTEN	+	+	+	+	+
PTPN11	+	+	+	+	+
RB1	+	+	+	-	-
STAG2	+	-	-	+	+
TET1	-	-	-	-	-
TP53	+	+	+	+	+

## Sheet: STAD
The tumor-specific driver genes identified by PDRWH and other methods for cancer type STAD. (+: Identified; -: Not identified)
	PDRWH	PersonaDrive	Prodigy	DawnRank	SCS
ACVR2A	+	+	+	+	+
APC	+	+	+	+	+
ARHGEF1L	-	-	-	-	-
ARID1A	+	+	+	+	-
ARID2	+	+	-	+	-
BCOR	-	+	-	+	-
BMPR1A	-	-	-	-	-
BMPR2	+	+	+	-	+
CASP8	+	+	-	+	+
CDH1	+	+	+	+	+
CDH11	-	-	-	-	+
CDKN2A	-	-	-	+	-
CTNNB1	+	+	+	+	+
DCSTAMP	-	-	-	-	-
ERBB2	+	+	+	+	-
ERBB3	+	+	+	+	-
FBXW7	+	+	-	+	-
KMT2D	+	+	-	-	-
KRAS	+	+	+	+	-
MAP2K7	+	+	-	+	+
NIN	+	-	-	-	-
PIK3CA	+	+	+	+	+
PPP3CA	+	+	-	+	-
PRF1	-	-	-	-	-
PRKCB	+	+	+	-	-
PRRX1	-	-	-	+	-
PTEN	+	+	+	+	-
RHOA	+	+	+	+	+
RNF43	-	-	-	-	-
SDC4	-	+	-	-	-
SMAD4	+	+	-	+	+
SOHLH2	-	-	-	-	-
TOP2A	+	-	-	-	-
TP53	+	+	+	+	-
TRIM49C	-	-	-	-	-
