# Supplementary material for: A novel hypergraph model for identifying and prioritizing personalized drivers in cancer
Source: PLoS Comput Biol. 2024 Apr 29;20(4):e1012068. doi: 10.1371/journal.pcbi.1012068 (PMC11081510; doi:10.1371/journal.pcbi.1012068)
Supplement: S4 Table — (XLSX) [file pcbi.1012068.s015.xlsx]

## Sheet: Genes used in survival analysis
Predicted driver genes of each cancer type used in classtering for survival analysis
BRCA		KIRC		LIHC		GBM		STAD
mutation frequency		mutation frequency		mutation frequency		mutation frequency		mutation frequency
≥2%	<2%	≥2%	<2%	≥2%	<2%	≥2%	<2%	≥2%	<2%
GATA3	DIRAS2	VHL	FLT1	ALB	STAT1	TP53	UBC	TP53	LSM2
TP53	CXCR2	SETD2	EHMT1	TTN	GART	EGFR	MCL1	TTN	NRAS
TTN	MSRA	PTEN	THBS1	RYR2	BACE1	PIK3CA	PSAT1	KRAS	HIST1H4J
KMT2C	IGHV4-28	TTN	BRPF3	ARID1A	DCN	NF1	CD8A	PTEN	EIF3C
PIK3CA	UBC	BAP1	SPTBN2	TP53	HIPK2	RB1	FLT1	PIK3CA	CDK4
CDH1	TRAJ21	BRCA2	ZNF624	GLI2	PPP2CA	PTEN	CD4	NOTCH1	GAPDH
NF1	PRDM10	PBRM1	FN1	ZNF469	NOS3	TTN	ACTL9	TRRAP	DIRAS2
PTEN	HAS1	PRKDC	CDC73	HERC2	XPO1	OBSCN	ACTG2	PRKDC	HDAC3
DNAH8	DHDDS	ATM	FGF2	ATM	CDH1	IDH1	KRAS	CREBBP	RXFP1
DMD	RSG1	KDM5C	SETMAR	RPS6KA3	CHD4	DNAH8	ARL9	ARID1A	CHID1
BRCA1	SMAD5	TP53	NOTCH3	HTT	WEE1	RYR2	PAK4	ERBB4	PTGES3
OBSCN	RAB2A	MTOR	RICTOR	RYR1	KRAS	ATRX	NRAS	LRRK2	TOMM34
AKT1	PDE7A	ATRX	CUL5	CTNNB1	ATP2A2	CHD8	RIPK3	DNAH8	AP3M1
MAP3K1	RPS27L	DNAH7	LRIG3	DNAH8	PPP5C	ABCB1	WT1	OBSCN	TGFB1
ANK3	KRAS	KMT2C	IRS1	GLI3	ERN1	APOB	BMP2	ANK3	RAB8A
NCOR1	LPAR5	EP300	HSPA5	EPHA4	ATP2B4	EPHA10	AIRE	GLI3	PPP1R12A
ERBB2	HRAS	NF1	EFCAB2	IGF1R	TF	POTEE	AKT1	DMD	STK40
RUNX1	BRK1	ERBB4	NOTCH1	DMD	ZAP70	ADCY5	PDIA3	MTOR	ZNF461
ASH1L	RIPK4	ANK3	FASN	AXIN1	CDH17	MATK	SRF	UBC	ZNF75A
KDM6A	CNN2	ANK2	OBSCN	ABCB1	EPHB1	LRP2	EGR1	PRDM10	PNCK
ATM	CD40LG	CHD7	SPAG1	PRKDC	SMAD4	PDGFRA	INS	ATM	EED
CTCF	FGF2	NOS1	RAD54L2	NOTCH4	TGFB1	KMT2C	GAPDH	SYNE1	AK3
TBX3	MAPK3	MACF1	TBL1XR1	ARID2	COL2A1	CHD9	PRKX	KMT2D	RPL5
PRKDC	RAB40A	VWF	ATR	OBSCN	JAK2	DMD	RIPK4	RHOA	WNT10B
TAF1	PPP3R1	NPHP3	PTK2	LRRK2	WNT7A	COL1A2	DDX41	CTNNB1	DGUOK
RB1	HIST1H2AM	PRPF8	PGK1	APOB	HSPA8	KDR	CGB2	DCLK1	SEPT12
MYH9	ZNF24	MYH2	ZNF749	NOTCH3	SLIT3	MYH2	HIPK4	ANK2	FTO
RYR2	BEX4	MYH4	EIF4E	FN1	PIKFYVE	RELN	CAMK4	CDH1	CAV1
CREBBP	SH3GLB1	DNAH9	ADCY8	NOS1	DCLK1	MYH1	LYN	ERBB3	LYZL1
RANBP2	TMCO4	RYR1	MSH6	RANBP2	ICAM1	ANK2	IL6	HERC2	CLDN23
NEB	TUBG1	CHD4	TSC2	MYO18A	MAZ	ABCC9	PGK1	PLEC	ZNF671
CACNA1A	MAPK14	COL4A5	WT1	ANK1	STAT3	DNAH5	ICAM1	RYR1	EHHADH
APOB	MZF1	DST	DNM1L	RB1	SOX9	MYO3A	CD209	RANBP2	AKT3
FOXA1	LRRC61	DNAH2	RARA	HDAC9	PTEN	MACF1	HELZ2	ASH1L	IL1B
NOTCH2	TIMP3	USH2A	TUBA4A	TEK	EPHA1	PTPN11	MTOR	FAT4	SESN2
MAP2K4	FOS	ABCA13	KLF8	JAK1	OAS2	MAP3K1	LRRK2	RYR2	MEF2C
BRCA2	FDX1L	KMT2D	PAFAH1B1	HSPG2	NRAS	SYNE1	RET	SMAD4	AKT1
ARID1A	UBE2D3	SYNE2	SHPRH	MYH8	FLT1	TAF1L	TAF1	ADCY10	PRKCA
KMT2A	RAD52	ARID1A	NRXN1	PIK3CA	UBC	MAP3K19	EPHA1	TLR4	OASL
TAF1L	RAP2C	FAT4	CHRNA2	KIT	CFTR	MGAM	ITPR1	SMARCA2	FOXO1
KMT2D	PLCZ1	ROS1	ANKRD66	SETD2	MTOR	HNF4A	ZAP70	EGFR	RASD1
SMG1	LHX9	NEB	PIK3CA	NF1	RIT1	PIK3CG	ALB	EPHA3	ATP5A1
CHD7	CAD	ROCK1	MYH11	PLEC	AAK1	GRIN2A	ELSPBP1	EPHA2	SPNS1
ANK2	INSRR	SYNE1	ACACB	FASN	MAPK1	ARHGEF5	GLI2	KMT2C	UBXN7
SRCAP	ACTG1	PTPRZ1	TUBG1	KMT2D	RHOBTB1	MX2	TNNT1	EPHA5	SLC9A6
LCT	AKT3	RYR2	MCM7	LRP2	PRDM10	FLT3	KIT	TNS1	NFKBIZ
ACTN2	OAS2	UTRN	KAT8	KMT2C	NDUFB3	NOS1	PDGFRB	ADCY8	ANKRD10
CASP8	HDAC1	FAT1	POTEE	SPEG	SMG1	COL14A1	TYK2	AR	LRRC46
CHD4	ZFAND4		HSPA4L	MUC16	TYRO3	ITGAX	PRKCB	TAF1L	PDHX
RYR1	ABL1		ZNF91	POLQ	ZNF432	SLIT3	SOX9	APOB	SPDYE4
COL14A1	RAD51C		SKIV2L	RGPD4	TOP2B	SETD2	JAG1	MYH9	HDAC10
RELN	BCL6		RHOB	MYH7	TTC24	ACACB	TUBB4A	ERBB2	CERKL
PEG3	GNAI2		TUBB	ATR	SSRP1	GLI1	CASR	ARID2	U2AF1
HERC2	JUN		COL1A2	MYO18B	ACTC1	CPS1	ATP2A3	ADCY2	KAT7
CENPE	ACTB		CHD8	NCOR2	PRKAG2	ZNF208	IRS1	PEG3	CCDC3
MYO18B	ACTR1A		ANPEP	KMT2A	SKAP1	LRRK1	EPHA5	CAD	CDC14B
SF3B1	MAPK4		CDC14A	ADCY2	CCNL1	COL2A1	ATR	TRPS1	PPP4C
ATRX	WIZ		GAK	ERBB4	DHDH	FN1	LUM	ACTRT1	UMPS
MYH7B	PRKAR1A		ANKRD42	ADCY8	TCAP	PRKG2	SCG2	EPHB1	RHOV
HTT	F2		CAT	HERC1	TJP1	LRP1	YWHAE	PIK3CG	STK11
GRIN2A	EPHA2		CLTC	ANK3	EGFR	PRDM9	ITGB2	ACACB	DNAJC5G
KIF16B	RPS6KA1		XPO6	CACNA1A	MYOD1	SPEG	MIB1	UTRN	KRIT1
MYO10	MELK		PRDX1	CPS1	PPARA	HSPG2	ZIC1	ABCB1	SGK1
HERC1	MAPK6		UBA1	MGAM	YWHAE	VWF	GATA4	NOTCH2	DIRAS3
FASN	HDAC3		EIF3A	EPHA3	HDAC1	MYH11	MECOM	EPHA7	TUBG2
SETD2	TGFB1		TLR4	SHANK1	RHOH	ADCY1	DSTYK	EDNRB	CDK5R1
CACNA1B	LRRC4C		EIF5A	LRP1B	WT1	ANK1	TMTC1	SLIT2	HIF1A
LRP1	SMAD9		TARS	EP300	PRKACA	TG	HDAC2	EPHA6	SP7
CHD6	HDAC2		MMS22L	PRKG1	IFNG	LAMA2	ITSN1	INSRR	YWHAE
UBR5	COLQ		HERC6	SYNE1	ZNF418	CHL1	MAP4K1	CDK14	CD209
	TYRO3		TRMT12	PDE6B	CREBBP	C3	FOXR2	TRIO	PAGE3
	TUBB1		CPA5	CLTC	PDE7B	MYH8	CACNA1C	ZNF536	ZNF655
	MYO1G		DCLRE1C	ABCC8	TTC28	GRM8	RGPD4	ZNF208	FAM83A
	EGR3		STOML3	MECOM	AKT3	TRRAP	BCL2	DLG2	RGS7
	EXTL3		DYRK1A	TG	TMTC1	LRRIQ1	CREBBP	POTEE	CCDC112
	PRKAR2B		E2F5	CACNA1E	HSP90AA1	NOTCH2	ZNF98	MYO3A	ZNF467
	TGFBR2		HIPK2	ABCA13	PTCH1	DSP	TLR2	SCN10A	ANXA1
	PFKM		IFIT1	FLG	MZF1	DNAH9	IFNG	ZNF521	MAPK9
	MYLK4		EPHB4	ITPR1	AMY2B	CACNA1D	DCX	MYH1	ACTL6B
	EHMT2		CYP1A1	MYO10	DDX41	HERC2	REM1	GAK	RHOJ
	PITX2		PRCC	USH2A	RPS6KA1	ZNF407	HERC1	HERC1	STAT3
	ACTA2		CDK2	CHL1	WNT1	FOXP2	MAPK1	CDH2	HOXB5
	ELSPBP1		HSP90AB1	ANK2	HSPA5	RYR1	ADCY6	MYH7	CALCR
	RARA		HTT	COL5A1	HDAC3	CD22	OAS2	HDAC9	ZNF860
	ITGA2		DMD	TAF1L	TUBB2A	RPL5	PCSK2	RET	SMAD3
	WNT7A		TUBB1	TRPA1	TOMM34	PPEF2	PTPRG	COL1A2	ZNF93
	PNLIP		RHOBTB1	MYO3A	TNKS2	KMT2D	OASL	PRKCG	PDE4D
	HSPA5		ERBB2	FBN1	ADCY10	ROS1	F2	ANK1	PAH
	GNA13		FGFR1	MYH4	OXTR	PIK3CB	NTSR1	TGFBR2	LRRC1
	KLF4		SIRT1	MYH1	UMPS	MYO15A	FOXR1	NF1	CAP1
	ZNF154		HACE1	LRP1	EHMT2	CALN1	GATA6	GRM5	OR4X1
	ERF		UBC	CACNA1B	TLR4	GABRB2	ZNF554	KMT2A	CMKLR1
	CHP2		INSRR	ZFPM2	POTEE	TRPA1	EPHB4	FBN1	KLF5
	C5AR1		PCNA	CNTN1	NOTCH1	ACAN	ACTRT1	CPS1	CAP2
	CACNG8		BCL6	MACF1	RBBP4	LRFN5	NTN1	PRKG1	SHH
	GNE		ATP8B2	SLIT2	ZNF569	MXRA5	ATP2A1	ZFAND4	ZNF254
	CCNYL1		CREBBP	TSC2	INS	NLRP3	PRKDC	TIE1	CTSF
	LGSN		SMARCA2	MYO1E	RHOU	EP400	INSR	MUSK	ZNF157
	SMPD1		ADCY10	EPHB3	FOXP1	CACNA1B	BRCA2	NOS1	GSK3B
	ZNF879		HIVEP1	SYNE2	RHOV	BRAF	FGFR4	ATP10A	SERPINE1
	PLD6		FGFR4	MYH15	IRS1	ABCB5	ZNF516	ESR1	NOX1
	ARL4A		ADCY1	DYNC2H1	PRDX3	COL22A1	TLR7	EP300	EFEMP1
	MAP3K12		ASH1L	NSD1	PIK3CG	RAG1	TP63	KAT6A	SERPINC1
	R3HDML		ADAM17	C3	ZBTB16	PEG3	ZNF341	TP53BP1	KLC1
	APOOL		VPS45	MYO6	CRX	MYH13	SOS1	PRKCQ	MYBL1
	WDFY2		AXIN2	INSRR	MEF2C	TPO	MMP9	HDAC4	ZFP90
	APBB1		ZKSCAN1	SPTAN1	DNM2	SYNE2	HNRNPCL1	TRPA1	DPP4
	SLC18B1		KAT2A	CHD9	SPPL2A	NRXN1	YY2	PHLPP1	TLR2
	UBE2A		DAPK1	ZNF91	PMM1	TRIO	NEFH	MYH2	NCAM1
	ZC3H18		DAXX	RELN	CDC42	F5	MEN1	CHD7	SLC5A8
	GEN1		ZNF236	EYS	PRKCA	NEB	MPHOSPH8	EPHA4	ZNF534
	LMAN1		VRK1	DNAH6	KLF5	ZNF292	ZNF569	PLK1	ACTR1A
	C1QTNF2		MAPK14	DNAH9	DIRAS3	CACNA1S	ITGAM	RPS6KA6	SPAG5
	MAPK8		NRAS	FLNB	PPP3CA	IL4R	CAD	NOTCH4	PDLIM5
	LGALS9B		ABCB1	TRIP12	BDNF	NLRP12	SMARCA2	ATRX	RBBP7
	SPHK1		CKAP5	TRPS1	RAD51	PLCL1	CHAT	MYH4	CARD10
	TCP1		HSP90AA1	ZNF536	BCL2	CACNA1E	TEK	TJP1	PHYHIP
	CDK17		POLA1	HUWE1	FBXL6	TRPC6	MYH9	ITPR1	TUBB4A
	ANKRD1		ANXA1	LRRIQ1	ZNF154	SCN5A	ABCG2	EPRS	DDX56
	ANKRD42		TPR	DNAH5	UBA52	MYO1B	GNAT3	EHMT2	EIF5A
	MAP3K8		SP1	MUC5B	ARL14	SLC26A3	NOS3	MYH8	PAPSS2
	OR10S1		PIAS3	DHX9	IL6	KCNU1	CHD7	HSP90AA1	ZNF432
	TAF6L		YARS2	ZNF521	SMYD1	FLNA	SETBP1	EPHA8	MAP2K1
	RPL12		FLT3	BPTF	LZIC	ZFP42	ACE	ABCC9	TBP
	GALE		ATP12A	HECW2	JUND	BMP5	TJP1	TGFBR1	NKRF
	ANKDD1B		ANGPT1	LAMA1	KAT2A	KCNB2	UTRN	KIT	ANLN
	ELL		NFKB2	PLCB1	CXCL12	TUBA3C	BRCA1	SHANK1	REN
	POLR2F		DVL1	CTNND2	MUC15	KIF4B	EEF1A1	TOP2A	DDX53
	LPAR6		MYH1	ABCB5	KLRC1	DST	EPHA3	VWF	TIGD4
	ITFG1		UBE2D3	IGF2R	MYH2	ZNF831	PIKFYVE	NSD1	PDE4B
	RANBP9		XIAP	FAT4	RPS6KA6	WDR90	DICER1	ZFPM2	BBS10
	PDP2		PRKACB	SPTBN1	TAF1	ANO5	VAV1	CACNA1C	SLC22A3
	KDM4D		ZNF628	EEF1A1	STK32B	QKI	TIE1	RGPD3	AURKC
	PTPN1		DUSP3	MAP1B	ACACB	RB1CC1	PCK1	GATA3	RHBDL3
	APLP2		GPS1	COL4A5	CDKN1A	PCDHB7	POLQ	NAP1L2	SNW1
	WSB2		ZFP69B	CACNA1S	CCT3	TRPV5	INSRR	FLT1	ZNF226
	RFXANK		BMP10	GRIA1	MCM7	GABRA1	SMG1	NID1	JUN
	ISYNA1		LZTS1	DNAH1	NOTCH2	FAT1	CPN2	PDGFRA	CARM1
	ATF3		WDR5	PTPRZ1	JAK3	GRIK3	ANPEP	F2	SYK
	DNAJC8		MED14	ZNF208	DYRK1A	RERE	MAP3K7	MYH10	DLST
	PLK3		DYRK2	FANCM	MYH11	COL6A1	ATM	CHL1	CXCR2
	STXBP4		PRPF19	ZNF831	RUNX1T1	IGF2BP1	CFH	IKZF1	RHOBTB1
	SNAPC4		FGD2	MKI67	COL1A1	ENPEP	EPHA7	RIT2	ASPG
	CX3CL1		MESDC2	APC	DPYD	SLC9C1	FGFR2	COL14A1	NGFR
	KCNIP1		SMARCB1	CENPE	ATP4A	PRPF40B	HLTF	PIK3CB	TGFB2
	UBE2E3		ZFPM2	ATP2B2	SCN5A	MUC4	CAPN1	FOXP2	IFIT3
	DCUN1D2		TNFSF15	COL22A1	PGR	CNTNAP5	HIPK2	PGR	LEF1
	RHEBL1		UBE2R2	SCN1A	HIPK3	USP6	PNPLA6	KDM5C	FFAR2
	ATP2A2		PLIN2	SCRIB	NOS2	MKI67	EPHB2	ADCY4	TMEM100
	ZFP2		ALB	KIF14	PTK2		RHOQ	GART	CCT3
	ELAVL2		TFRC	REV3L	CASR		PLEC	CHD4	UBQLN4
	MEF2C		ANKRD28	CFB	ERBB3		MYO18B	MYH7B	ACTR1B
	SRF		KIF3B	MYO7A	SMARCA2		ZNF518B	LCT	WNT7A
	OR10G9		JUN	KANK1	FLT4		ZNF578	SCN5A	BTK
	FBXW9		KRAS	GRIA2	TTC13		PIP5K1B	ATP1A3	ACTL8
	ATP2A3		EPHA5	CTTNBP2	INO80		ZBTB20	DPYD	CDC27
	HPCAL1		OR52E8	SRCAP	EPHA2		CYP7A1	NCOR1	LYN
	PATZ1		FMR1	MAP2	TOP2A		DYRK2	COL4A1	PFKL
	ISM2		POGZ	HNF1A	EPHA7		ATP10A	HECW1	ATG7
	HIST1H4E		KDR	ALK	PAX3		GFPT1	CTNND2	ANKRD1
	IL18RAP		CSF1R	SCN10A	TRRAP		CAMKV	KDR	PPEF1
	ZKSCAN1		IKZF3	CR1	ATP2C2		HDAC9	HSPA12A	DAPK3
	AICDA		RAC3	LRRC7	DICER1		ZRANB3	MYH13	BCKDK
	JDP2		MYO18A	HECW1	SHANK2		ENO3	RGPD4	TPBG
	CDK5		MAP3K5	ATP10A	MYO5A		KDM6A	ZNF831	PMS1
	ACTA1		SRSF1	VCAN	MME		HSPA12A	GNAS	ISLR2
	RASD1		ZNF740	ANKRD26	RAD54B		RPS6KA3	BCL11A	FMR1
	KLKB1		PRKACA	IDH1	FURIN		SPTAN1	TEK	GALNT13
	PPP2R2A		FKBPL	LRRK1	EPHB2		MYOD1	DYNC2H1	ZNF274
	RPLP0		ITGA6	PCNT	PRKCG		MAP3K9	CHD6	SLC5A5
	TNFRSF1B		PTCH1	NRXN1	ZDHHC13		PTPRZ1	EPHB2	PCSK7
	CAPN15		MYO5B	CHD6	RXFP1		FOSB	ADCY3	ZNF841
	RPA1		ABCA1	RBL2	IRAK1		KRT14	GRIA1	MYBL2
	SLC2A7		TUBB2A	CDH23	TTC16		HDLBP	JAK2	IFIT2
	CRX		AKT2	ANKRD30B	PCSK7		ACTA2	BDNF	ZNF582
	MMP19		IRAK3	GRIP1	MAPK9		CUL1	ABL1	CD4
	IRF6		IRAK1	TEP1	MELK		TNS1	FOSL2	SLC11A2
	CALML5		DNAH8	DYNC1H1	MAPK7		CUX1	RHO	TFB2M
	HOXB7		ACTG1	ZNF578	LCK		MAPK13	PIK3C3	ACE
	RHOQ		MAPK1	POTEH	ESR1		ABCB4	TP63	HSF2
	FANCM		CDC6	NES	CTCF		IKZF1	PIGR	KDM2A
	CDK1		UBA2	FMN1	LRIG3		CDH1	DYRK1A	ZNF556
	MPHOSPH8		TXN	NUP214	FLT3		RAD23B	KDM6A	HRH4
	GLI4		CDH2	AMPH	CDKN1B		CNBD2	FOXG1	SACM1L
	ATF1		EPHA7	CDC42BPA	VCL		GGT1	COL3A1	TMCC1
	PCED1A		ABCF1	NLRP3	SMARCA1		CASP1	IGF1R	STYK1
	VDR		LDHC	DNAH3	PIK3C2A		NOTCH3	TNC	ZNF354C
	MARVELD2		VAT1	CNTNAP2	PIK3CD		MAP3K15	ATP4A	VCL
	ERVW-1		ARID2	TLN1	HIPK1		FUT3	ATR	SLU7
	CAT		BACE1		XRN1		CLEC3A	MAP1B	IFIT1
	CBR1		GLI3		ABCC6		TESK1	POLQ	PLK3
	RRAD		APOB		ZFP28		PCSK5	ZNF236	ZFP14
	GP1BA		PMS1		KAT6A		APC2	PDE10A	GEM
	CCND3		CD34		PPEF2		ERN2	ROCK1	HSPA4
	CMIP		TGM1		TONSL		EGR2	SPEG	FLRT3
	GRM7		NSD1		MED14		PDE2A	ACTRT2	EGR2
	ALPL		ZNF257		MIB1		WNT2	PNPLA7	WNT3A
	YWHAG		OAS2		ANGPT1		AXL	KCNMA1	ERG
	ASF1A		ZNF430		LGR6		ATP8B4	PPP3CA	MCM5
	RPAIN		OCM		KDR		PPARG	OAS2
	OR10G7		NMT1		KMT2E		HIPK1	SRRM1
	CCL20		CDK3		BRCA2		CAPS2	ACLY
	TKTL2		ACTR8		FOXG1		TLR9	CDC42BPB
	DMP1		F2		RICTOR		TCF3	CCNA1
	STAMBP		SHH		NTRK2		WDFY2	HUWE1
	RAD51B		MAPK4		PDGFRA		IRAK3	ZNF462
	NQO2		VIL1		ASH1L		RAG2	SRRM2
	TUBA8		PRKAG2		ATP12A		ACTL7B	CFH
	CASP7		SUZ12		ZNF227		ACTN1	FANCM
	KIF25		NOTCH2		STUB1		ABL1	PIK3C2B
	CTNNB1		CDK14		GNAT3		SPO11	EIF2AK3
	SRPX2		PRKCQ		RELA		ZNF526	VCAN
	ICAM3		CAD		ADCY3		AMD1	REST
	PMVK		KMT2A		OR7A5		ZNF354C	ABL2
	LRRTM2		CFTR		ZDHHC17		GABPB1	DHX8
	NOC2L		TIE1		PDE10A		OR10G8	ARFGEF2
	BCL6B		EHMT2		HSP90AB1		YY1	ZNF43
	CEBPZ		TP53BP1		CDK18		TSC2	PDE6B
	FKBP10		TYK2		WDR38		FOXP3	STAT1
	C1GALT1C1		SPRY2		HDAC4		YWHAH	CNR1
	ARHGDIA		RANBP2		INSR		PTPDC1	BRCA1
	TCN2		TAF1L		ELAVL1		SNAI2	ERN2
	OR51B5		KAT6A		PCSK4		GTF2H1	SCN11A
	GJC3		HSPA8		ZNF532		EHMT2	GBF1
	SULT2B1		RAD54L		APPBP2		GRM7	WDR88
	VEGFB		ADCY2		MUSK		PKN2	CACNA1A
	REPIN1		ATP2A2		ZNF676		MX1	EFCAB7
	ZNF23		CDH17		MAPT		MZF1	PCSK4
	CYP2J2		VCAM1		PTK2B		NUBP1	TNS3
	EFEMP2		CLU		HSPH1		HUWE1	CKAP5
	PABPC5		HDAC9		MX2		EZH2	LHX8
	KLK2		XRN2		MYB		GNB4	MYLK
	DNAJC21		FLT4		BCL11A		SP4	MYH11
			VCL		HDAC2		VRK2	EPB41L3
			PPEF1		CCND2		OR14I1	ZBTB16
			FGFR3		PIK3CB		PRKAR1B	TAF1
			SOX9		HSPA13		SRCAP	HAS1
			LUM		ZNF630		SRMS	NOS3
			CHD9		TUBA3D		ATP4A	TUBA3D
			OAS3		AR		PGR	LRRC7
			NR5A2		FIGN		STAT3	SLIT3
			NEXN		EFCAB13		PPIG	PRDM9
			ITGA2		PDE4B		MET	CTCF
			SMAD2		ZFAND4		EPX	SNCAIP
			EGFR		KCNS3		MPL	PDE2A
			PIK3CG		ZNF585A		AARS	AXIN1
			RELB		BMX		NUMA1	ZNF606
			STAT5A		CRY1		OR10J3	HSPA6
			PDLIM5		ZBTB46		CDK13	SPAG1
			MYO5C		CHADL		HSPH1	INSR
			CDKN1A		KDM1A		FOXA1	FGFR2
			TJP1		IFIT3		ITGA2	PDGFRB
			DCN		REM1		OR51E2	SMG1
			PDGFRA		ITGA2		ALPP	ARID4B
			TTBK1		LCAT		ACTL8	ZNF676
			PDK3		FOXC2		THPO	ESPL1
			FZD4		SETMAR		SH3GL3	PTK2B
			ACTL8		RHOB		DKK1	POGZ
			EGR1		HDAC6		EPHA8	ATP2B2
			RPL5		SGTB		HTR7	ACTN2
			SEC11A		ADCY4		KLC4	PTCH1
			RSG1		TUBB1		MACROD2	ZFP64
			SLC25A5		CHUK		EFNB1	FN1
			JAK1		FGR		KDM5C	ROBO1
			POLR1A		KDM6A		STAT6	MACF1
			DCTN2		PITX2		HSPA1L	PRKG2
			KLHDC9		ADCY5		HSP90AB1	GRIN2A
			MKKS		XPO5		MMP3	NOS2
			LIG1		MSH6		GLI3	PRKCB
			CDH1		BMP7		PITPNA	LRRN3
			MYO1B		GNAS		SLC7A7	FGFR4
			CDK15		MAP3K11		GLS	MYO5A
			POLI		ITSN1		STS	HSPA2
			JAK3		ROCK1		DVL1	RB1
			MAP4K3		EP400		TUBA1A	NPR3
			ABL1		TLR9		SETDB1	HERC5
			LRRK1		THBS1		TUBA8	DNM2
			MAPK12		PRDM5		DLG1	CDH17
			STK32B		IKZF1		TUBG1	ZNF567
			GATA5		CACNA1D		SLC6A3	MYO18B
			RRM1		HK2		TFDP1	MAP3K7
			NPEPL1		AKAP13		SLC13A2	NR3C1
			TOP1		SLIT1		HLA-DOB	KNG1
			SUPT5H		PDE4D		SETD1A	JAG1
			STAT3		PDZRN3		PTPN22	PRDM13
			ADCY6		NCOA3		TAF3	DLG1
			NOC2L		NFATC2		ZNF235	LGR4
			MET		TNS3		JAK3	PRKACG
			DDX18		ZNF687		POLR1B	C3
			HDAC1		UTRN		UGT2B15	SCN2A
			SAG		SCN2A		VPS18	MYO16
			ITSN2		ZNF135		CDKN2B	NIN
			RPS6KA1		TANC2		ENC1	HELZ2
			LRRK2		PBRM1		ARID2	XRN1
			MAP3K8		MYO15A		BCL6	ZNF423
			PI3		TSC1		CSF2	GLI2
			GGT1		COL3A1		PRKCG	CHD3
			KDM6A		TLR8		REN	DDX3X
			UMPS		IPO7		BMP6	LRRTM1
			CNOT4		LAMB2		CCNA2	EHMT1
			CDC42		ABCA1		SMARCA5	CDC5L
			REM1		GRM1		GRM1	PKN2
			ERBB3		GEM		HAGH	WRN
			PHLPP1		HSP90B1		KRT8	ATP8B2
			MAPK15		MAP4K2		GPX1	PRKCE
			PXN		CLCN5		MAOB	CHD2
			UTY		ABCG1		ADCY2	CSF1R
			TNS1		DYRK3		OR4C11	KLC2
			DVL3		ATP1A1		LRRIQ4	PIK3C2A
			EPHA4		EPM2A		OR52E2	CHD9
			MYO5A		PRPF8		SLC18A3	HTT
			TEK		LRGUK		OCM2	RPS6KA2
			POLR2B		CISH		BAZ1A	SETD1A
			SSR3		OR8D4		DDX3X	KCNA5
			KLC1		KCNA1		TOP2B	ZNF470
			ITSN1		RAD51B		DCTN1	AKAP13
			EFCAB3		ESR2		DPYD	ZNF835
			MCM5		ACE		DDX5	LRRK1
			LPIN2		EFNB2		DCK	HSP90AB1
			SYNJ1		MATK		GAK	MYO9A
			RARS		CCNB1		MAPK3	NME8
			EFCAB6		PHLPP1		FYN	MSN
			HSPA12B		HSD17B6		MEF2A	PRKAA2
			IGF1R		RERE		MYBL1	LRGUK
			SREBF1		SERPINA6		LCT	OAS3
			ZNF669		APOF		ESPL1	EPHB4
			ZEB1		PTF1A		SMC3	RAG2
			RELA		SAA4		SLIT2	PIKFYVE
			VCAN		OTUB1		ZFAT	PDE6A
			HSPD1		VWF		PAX3	FLNB
			DDX1		U2AF2		MYH4	MAP2K7
			PGR		TPM4		MYO1A	PTPRZ1
			FGF9		SYNJ1		TRPM4	CFTR
			CTCF		HUNK		TRPS1	THBS1
			AXL		RHO		NCOR1	MARK2
			MAP3K10		ZNF445		MSH6	CTNNA1
			CAPSL		EPHA6		ZFP57	ROBO2
			AKT1		RNASEL		CYP2B6	PIK3CD
			SGK1		MYH7B		MYLK	ADCY6
			EPAS1		FOS		KANK1	SLC12A1
			PRDM10		MAOB		GLIS1	ATP2B3
			PTPDC1		COPS5		ADCY9	PTPRB
			CDK8		RHOBTB3		BCL11A	KCND2
			FOXO4		NF2		NCOA2	LRFN5
			AR		HACE1		OGDHL	PDZRN4
			PPP3CC		CARD10		CHN2	KALRN
			RND3		SETDB1		ADCY10	CHD5
			EZH2		ATP1A2		ZNF701	SHANK2
			MYO1E		PTPN23		KIF20B	BUB1
			SRMS		MYF5		CFTR	ACTG2
			CHD2		SMARCD2		IGF1R	PLCH1
			SETD1A		RPS6KB1		NOX4	COL2A1
			RIPK1		DLG2		FBN1	NOTCH3
			LGR6		IQCB1		COL5A1	CRX
			MBP		VEZF1		IARS	JAK3
			LGR4		DBT		MYH15	FLT4
			CAST		SERPINA1		PRPF8	KAT8
			PRKCE		ETS1		FAT4	SNAI2
			PIKFYVE		POLD1		NOTCH4	PLG
			RB1		FOXK1		PNPLA7	ACAN
			RET		ZNF574		PDE6B	SOS1
			TSPYL2		IMPACT		HSP90B1	TOP2B
			HSPA1L		HIVEP1		TUBA4A	PLK2
			HIPK3		ADCY6		USP9X	ZNF292
			PDE10A		E2F6		ZNF606	KIF2B
			KLF3		BRCA1		EEF2	PLCL1
			MAPK6		TGM1		SCN1A	GRM8
			DDX5		CDKN3		PTCH1	HIVEP1
			UQCRC2		SETD1A		FANCI	ADCY1
			ACTRT3		TFEB		OR2F2	AXIN2
			INPPL1		ATF6		OR4F6	SETD2
			ARHGAP12		DHODH		EXOC7	NCOR2
			SLC30A3		ZSCAN29		REPIN1	CACNA1D
			ACTG2		ZNF862		UBE3A	CDYL
			MMP9		GAST		ZNF626	MATK
			ZNF701		RGN		PRKCD	PAFAH1B1
			TTC24		SPRR1B		SELPLG	TTBK1
			GPD2		TMEM5		ATP1A4	UPF1
			CHMP5		TAS2R39		CD44	PLAG1
			LBR		CASP8		ZNF91	ZFAT
			HIF1A		ZNF454		MPP3	HNRNPCL1
			SLC13A1		RAC2		FGFR3	IARS
			MTHFR		TUBA8		DNTT	ESR2
			ERG		YEATS4		EPHB1	XRN2
			ZBP1		ZNF362		CHD4	ZFP42
			EXOSC1		SLC30A4		NPBWR2	DNAJC6
			RPS6KA3		TUBB2B		EPB41L3	AMY2B
			ZIC5		FBXL19		SALL1	KDM5B
			ACTRT1		EPHA10		PPARGC1B	ZNF568
			UBE2A		AURKA		RHBDL3	PRKD1
			RAP1A		SLC13A1		ZFP30	ABCC12
			KIF3A		MAPK6		NTRK3	RHOBTB2
			RAB8B		ZNF221		POU2AF1	CASR
			PRKCH		CUL5		ABCF1	COL5A3
			DDI1		CALR		MCM4	ZNF667
			ZNF200		EFCAB7		PLCG1	KIF26B
			ZNF98		SLC30A1		GFI1	EPHB3
			YIPF7		APP		CDC42BPB	COL4A2
			KCNA10		ACTRT2		ARL6	POLR2B
			CBLL1		PRDM9		FXR2	FGFR1
			TFG		TRIB1		NPEPPS	KIF16B
			NPRL3		H2AFZ		TGFBR2	TONSL
			TRRAP		P2RY12		ERBB2	ROS1
			RIPK4		TNNC2		SLC7A5	TTLL5
			RAB8A		KLF9		ARID1A	RICTOR
			GRM8		PAK4		PIK3C2B	CCNB3
			FAM212B		NFYC		KRT84	DLL1
			LRRC49		CDK3		WRN	AGO4
			PCSK5		NCOR1		NSD1	ATP12A
			CERS4		BTRC		ABCC4	ANKFY1
			NOS2		STAT6		ZNF263	ZNF569
			TNNT1		MEF2D		PITX2	TPO
			NR1I2		RALA		TCF12	SLC13A2
			HMOX1		CDK14		KCNK18	FANCD2
			GLI2		TIMP1		POLR2B	KDM6B
			PPP2CA		PCSK2		CTTNBP2	PCSK5
			TSSK4		MAP3K19		ZNF366	HIPK4
			PELP1		ZNF217		FBP1	TF
			SIRT4		SP1		NPR1	MYO1C
			ORC5		UBE2K		ZFX	ACTL7A
			TTC13		DCT		TCEA1	IPO7
			PARP15		PCCA		NEK2	CACNA1B
			PRKAG1		MBP		PLAGL2	NLGN4X
			EPHA8		TTLL9		HAS2	TANC1
			TRIM28		KIF17		CYP1A2	WDR90
			ZNF614		PRDM14		RERGL	KIF21B
			CTNNB1		CUX1		ZNF180	MYO5C
			HAS1		MAPK4		ZBTB2	SREBF2
			JAK2		FOSB		PTPRN2	MED12
			SMPD1		MAP3K1		ZNF302	TEAD2
			TNS3		VARS		EFCAB13	EEF2
			UBL4B		HERC4		VARS	SULF1
			BPI		TFRC		SLC22A7	SOX9
			ABCC5		POLR2B		ZNF93	NCOA3
			ZNF473		BCL11B		PDE7A	HDAC7
			PPARGC1A		RPL5		ISLR2	TTBK2
			IFNA8		TSPYL5		KIF5C	BLM
			ZNF44		SNAPC4		FIZ1	TUBA3C
			TTC32		DDX59		NRG1	NUP107
			PRKACG		ZNF581		PLCD1	GANAB
			WDR5B		FOXL2		MTMR12	PLD2
			CREM		RUVBL2		PCCA	NTRK3
			DSTYK		CDK15		DECR1	ATP1A1
			RHEB		CA4		PTPN12	MYH15
			SLC13A3		RHBDD2		SHANK1	DHX34
			CD4		KRT19		LONRF3	ARVCF
			ZKSCAN2		NIN		COL4A2	NRG1
			ZNF766		P2RX1		BCL6B	ABCC8
			BRCA1		SRGAP1		HSPA6	EIF4G1
			GPNMB		FAM92B		GRIA1	NTNG1
			FBXL19		ZNF69		NID1	SALL1
			TRADD		EWSR1		SCUBE2	PTPRM
			PINK1		DDX5		ACVRL1	LRRC4
			PCBP2		FOXP2		PTK2B	DCT
			EEF1A2		CD81		ABCA1	NCOA2
			YES1		ATP2B1		KCNQ1	DNMT1
			IFIT3		ZFP57		MUSK	TLN1
			SLC17A4		COX5A		CENPE	EXO1
			AKT3		TNF		POU4F2	RASA1
			XPO1		ZNF302		WDR88	NFASC
			FOXP2		SHMT2		RICTOR	PPIG
			MOXD1		APAF1		HUNK	ATP7A
			HDAC6		CDH2		CDC23	ZNF711
			ZNF652		CSNK1A1L		PRKAR2B	IRS1
			POLH		RPGR		PNCK	CACNA1S
			SSRP1		ZNF234		ACTR8	ZNF626
			WNT7B		ARL5B		ZIM3	GUCY2F
			HOXD4		ACVR1		RANBP6	MSH3
			SMOC1		TFE3		OR4D10	ERCC6
			ACHE		WRN		CNTNAP1	ROR1
			TLE6		APOH		HK2	RPTOR
			UBQLN1		CACNA2D2		IKZF3	SPTBN2
			ARF1		ACTL7A		MAPK15	STAT5B
			KCNN4		ACTL9		KAT2B	PTPN13
			GRIA4		POLA1		DNAJC6	TANC2
			PEPD		CPSF4		GUCY2D	GUCY1A3
			CTBP1		ZNF467		PPM1D	PFKP
			ZNF552		SRSF5		ST14	ZNF257
			TWISTNB		ZNF565		FGFR1	MMP9
			MAP2K2		TUBB4A		MYO5B	LRFN2
			MEGF6		LRRC8E		FLT4	SETDB1
			HDAC10		ZNF629		ERBB3	MYO6
			ACTRT2		AP2M1		ERCC6L	LRRTM4
			ACTR2		JUN		ZNF135	ZNF646
			CCNG2		SGK1		PIK3C2A	CTNND1
			PAK6		ABCB11		ADCY8	KMT2E
			PFN1		GSN		PRKAG2	PBRM1
			GSK3A		EFCAB3		CLPB	CNTN4
			ATP2A1		MYLK4		MMP1	LRRIQ1
			HSPA4		ZNF397		ZNF681	HDC
			KAT7		BMP4		APBB1IP	MMP8
			DAND5		SLC17A8		RAD51C	ABCB5
			WNT3A		OR5J2		USP43	SOX5
			ELAVL2		PPM1D		SERPINB2	ITGAV
			PHEX		CCNB3		AMHR2	LHX9
			C1QL3		COL14A1		TRMT1L	GPR39
			CTR9		EED		COL1A1	SATL1
			MAPK8		NLE1		CABP4	ZNF418
			IMPDH2		ZNF700		EXOC6B	CECR2
			TLR2		ZNF853		TOP1	MAGEB3
			KDM7A		TPM1		CHRDL1	SEMA5A
			ACTL7B		HSPA6		RXFP1	THBS2
			BARD1		STK25		PHF12	GRM2
			RBPJL		TCEA1		SNAP25	PRDM1
			ZNF627		HECTD2		EP300	ACTL6A
			ZNF396		CLK1		EPHA4	ATP2A3
			OAS1		DDX54		KLF11	KRT8
			LRGUK		ANKRD53		NAP1L1	ACSS2
			ACTBL2		ZNF76		DCLK3	CNTN3
			ZSCAN16		MBD3L1		SLC17A7	PRDM16
			MLLT1		CLIP4		SLC4A1	DMC1
			MXRA7		CCDC121		LRIG3	CHRNA3
			ABCA3		GRIN2A		PCSK1	ZNF513
			KAT5		LYN		ZSCAN29	MCM7
			TUBD1		EEF2		MAGI2	ACTL9
			APAF1		HSPA12B		TSPAN16	SMAD2
			MATK		NFKB1		SIN3A	ACTB
			CASP1		CASP3		SUV39H2	ZNF530
			PPP2CB		TNPO1		ANKS3	ASIC3
			DDX3Y		HCN4		LDLR	ANKRD17
			ZDHHC13		PRDM16		SNTG2	CNBD2
			TPH1		GPHN		DDX17	FGF6
			USP20		EXO1		PKN3	PTPN11
			DYRK3		PIK3C2B		RNF130	CNOT1
			ESPN		FLNC		UVRAG	CD2AP
			CDC45		ERN2		ZBTB40	ERN1
			PKN2		SOS1		INPPL1	KCNK18
			ACTL9		ZNF827		JAK1	SEC23IP
			MYB		FIG4		PDE11A	ADSSL1
			ZFAND4		CACNA1C		MAP4K3	POMGNT1
			ANXA13		PTPRN		UPF1	GHR
			ZNF709		ZNF527		CFL2	DCN
			NHP2		GFM2		RUVBL2	CLTC
			EPHA10		HSPA1L		NPR3	SLC2A1
			TRAP1		ZNF331		CCNB3	STK32B
			APPL1		NTRK1		KDM1A	TXNDC16
			ALDH3A2		ADCY1		NCAM1	GRIA2
			RAP2B		CHD2		ITGB7	NACC1
			HMGCS1		PCK1		TNFSF10	LRIG3
			CPT1A		KRT5		TLR1	HSPH1
			TAC1		KIF21A		GDF5	ZNF296
			SEPT2		KALRN		DNAJC10	UBQLNL
			PDE6B		HTR7		MYF5	ZNF224
			SLC19A2		ITGAM		DDC	RUVBL1
			GATA4		ZBTB40		EXTL3	COL1A1
			HADHB		ZNF407		KAT5	XPO1
			NT5C1A		KIF5C		ZNF800	CSNK2A2
			SLC9C1		ANKFY1		HDAC4	OR10J1
			PSMD3		LUM		PTPRF	TBX3
			SEC61B		PDE6A		ZNF280C	PAPOLA
			PHB2		ATAD2B		TTC6	OR8I2
			CFL1		GUCY1A3		CCL2	ZNF417
			TOP2A		CDK9		CCNF	MME
			MMP8		NCAM1		PITPNM3	SRSF6
			GAR1		ABCC4		LGR5	CCNF
			RHOJ		EPHA8		RPS6KA2	MAP2K3
			FBL		LRIG1		EGR3	ZBTB5
			GLS		ERCC2		SHANK2	CARS
			SMUG1		CHD1		MFHAS1	TEP1
			TUBAL3		EHMT1		SLC11A1	SCN1A
			ZNF23		CDC27		NEDD4L	ABCB4
			TOMM34		SRRM2		DGKZ	CR1
			LEP		CES1		OR9K2	OTOF
			COL4A2		SUPT6H		EPHA6	PRPF8
			GDI2		ME2		ZNF71	POLR1A
			CLN6		COL4A1		FTSJ1	INVS
			KCNG1		OR2L3		NFIB	ARHGEF11
			ERGIC1		NRCAM		RAD54L2	HGF
			ZFPM1		ARRB1		ANK3	PASK
			HUNK		FBXW7		OR10A3	NAP1L3
			PPP1R12A		HDAC5		RBPJL	KRT16
			TUBA1A		RAI14		CD55	CHD1L
			EPHB3		ARFGEF2		SERPINA3	SPG7
			NGFR		LHCGR		DCN	MAP3K3
			NTRK2		FAM47B		CAPN6	MAP3K10
			ACSM1		FLNA		ZNF536	ZNF366
			LYN		SRMS		DAO	IPPK
			INVS		VRK2		ASZ1	FOXM1
			CAP2		POGZ		THBS1	SCAF4
			RAB28		ATRX		RTEL1	PIAS1
			LMNA		ZIC1		ITGA4	ZSCAN10
			ACTL6A		UBE2D3		BAZ2A	ANKRD30A
			SEMA6A		PRMT8		CTSG	GABRB1
			CDK12		MAPKAP1		SLC12A2	RFX6
			NF2		PLCG1		NR1H4	HIPK2
			HUWE1		TLR7		ITGB6	ZNF253
			MXRA5		STX16		ATP11B	DLG5
			CDK13		COL1A2		COL17A1	RFX1
			HERC2		ZNF567		PLCB2	SRP72
			POLQ		KAT6B		BCL11B	CUX2
			ESPL1		PKN1		NHS	CADM1
			SETBP1		TTBK1		SYT13	BLK
			YTHDC2		ZNF98		MLST8	PRPF6
			DYNC1H1		SOX5		MYSM1	ASB5
			KIF20B		MTA1		RHBDF2	AGXT2
			EYS		DDX47		NRIP1	AVIL
			EP400		FANCB		ABI2	RASA2
			RREB1		SSTR3		ZNF665	LAMC1
			APC		C6orf62		TERT	KAT2B
			PLEC		CDC42BPB		MYH7B	FOXF1
			KIF21B		ZNF560		TGFA	CNNM4
			KIAA0368		KIF4B		KIRREL3	ZFP82
			CCNB2		ZNF716		JAK2	ZNF710
			COL5A2		TRPC1		POLR3B	ZNF814
			MARK1		ACLY		CHRNA4	ATP5B
			NCOR1		PPP2R1A		ASAP1	HIP1
			ZNF292		KIF21B		CNTN3	GRIK2
			ACLY		KIF7		ATP7A	AOC2
			KIF13B		NR4A1		FOXJ3	GSN
			ADCY5		MCM2		FKBP8	HEPH
			SOS1		PSMC5		SMARCA1	DDX41
			KALRN		INHBA		COL4A5	KIF4B
			STAG1		ZNF462		CASKIN2	ZNF408
			TNC		ZNF20		MYO7A	YTHDC2
			TAF1		HKDC1		TONSL	OR51A7
			MYO3A		ZNF71		HK3	CYP51A1
			ABCC4		MGAT5		SMOC1	CAPN2
			LIPE		POSTN		TBC1D31	EYS
			DNAJC10		OPRM1		PKD2	SMARCA1
			MAGI3		PHF8		PEX1	NSUN2
			CACNA1A		KIFAP3		CHD6	HOXD3
			DNAH6		TAF3		GABBR2	SYMPK
			CTSA		PODNL1		RGPD3	AXL
			ORC1		ABCA3		APBB1	MSH2
			ITGB1		FEZF2		POTEH	PDE11A
			SSH2		ZNF841		ZNF532	ZNF221
			SOS2		NEUROD1		CHD2	HKR1
			DNMT1		PAPD7		ZNF423	PPEF2
			PKN3		DNMT1		MYO10	ACTR8
			SRCAP		CHD7		FOXJ2	ZKSCAN3
			SPTAN1		SMAD7		OR8I2	RBPJ
			BPTF		PGS1		MTF1	USP14
			FBXO18		CHST2		NCAPG2	COPB1
			GUCY2C		LRRTM3		RREB1	NTM
			SGK2		HHATL		RECQL5	FGF9
			COL2A1		CCDC88B		KCNH6	ZNF681
			DSP		POLG		OR5I1	DYRK2
			ACTN4		ACO2		ZNF644	COL5A1
			ALDOB		LRFN1		PODNL1	DSP
			TNKS		MMP7		SI	CASP8
			MYH8		ING5		USP28	SCRIB
			XRN1		ATP7A		PRDM5	DAPK1
			ATP4A		PRKCB		SCN2A	PTPRK
			MYLK		EFTUD2		MAP1B	B2M
			FLNC		CCT5		ARFGEF1	SMC2
			CUL3		ADIPOQ		AXIN1	ZNF665
			ATP7B		TMTC3		LRTM2	ZNF518B
			MYO18B		MAP3K7		CHD3	PDCD11
			CPS1		KIF1B		KIF7	GRID2
			ZBTB40		EDN1		ZNF317	TUBA3E
			ADCY9		DVL1		CDH13	MZF1
			CHD6		CUL4A		KIF21A	MYO1F
			RELN		SUPT5H		GLUD2	GCK
			CACNA1S		ABCC3		ACADS	ZBTB46
			HERC1		SMPD2		PRDM15	OR51B5
			SARS2		CASK		POLE	ATP1A4
			MCM2		HGFAC		ZNF10	PRDM5
			UBR5		EXOSC10		TNKS2	NPHP3
			PEG3		RFC2		ZNF181	NPR2
			ABCB5		ZNF813		KDM4D	ICAM5
			IPO4		ZNF112		MYO6	PUM2
			ZNF175		DSP		CACNA1G	GK2
			DNAJB4		SLC12A2		MEGF6	HAS2
			HSP90B1		DDX18		SUFU	FPR2
			PCNT		LEP		OR5AC2	PPP2R3A
			HSPA9		RASD2		CNTN4	ZNF701
			HELZ2		MYO5B		KDM5A	ZNF319
			COL4A3		IRGC		CHEK1	LGR5
			EIF4A2		RPS6KA2		IGF2R	ZNF592
			VAV2		DHX35		ROBO2	ITSN2
			SIK2		CDAN1		CHRM2	GABRB3
			ABCC8		EPAS1		ASB2	KDM5A
			RGPD8		COL4A2		KDM6B	VIM
			MSN		IDH2		ABCC3	KIF5C
			USP9X		SIN3B		SLC2A14	GSPT2
			EHHADH		CALB1		VCAN	FEZF2
			PLG		ZNF284		ABCA4	PCSK2
			LRRIQ1		FGFR2		HTR3A	CDK12
			PITX2		KPNA2		ZNF28	HDAC5
			CUL1		ZNF543		ZNF37A	CDC14A
			TRIO		MMP3		LRRC7	POLR3B
			HECW1		AKR1C2		CR2	HECW2
			ANKRD17		GAB1		OR5A1	ANPEP
			DDX42		CYP17A1		LPAR1	KPNB1
			GTPBP4		EGR4		UGT2B4	BCL11B
			FBN1		TXK		PARP4	ZNF251
			ZNF79		TNKS		PPP1R9A	TMTC3
			CAPZA2		TECR		AKAP13	MAP3K11
			HRNR		DDX39B		FGA	ZNF211
			LATS2		VCAM1		TNS3	ZAP70
			ATAD2		FZD7		FREM2	HECTD2
			EXOSC10		NEK2		DYNC2H1	PLCG1
			ZNF57		NUP93		KIF16B	HSPA4L
			MAP3K11		EEF1G		CYP4B1	MAP3K1
			MPP3		ZBTB2		KIAA1324L	ETV6
			MAP1B		FOXN2		ZNF813	ZBTB14
			NCL		ZNF337		DCHS1	DYRK3
			KIF1B		NUP98		FLNC	LRRC43
			PRKG1		NPR2		KLF17	AP2A1
			PDIA6		SETBP1		IFT172	ELAVL4
			PIAS1		COL5A3		OR52B2	LRTM1
			PCSK2		ZNF470		DIAPH2	DICER1
			CR1		ADRB2		TYR	USP9X
			CD44		SORBS1		TANC2	ZNF516
			DDX20		ZNF551		DSC3	KCNQ5
			ZNF184		SLC9A6		XDH	SPTAN1
			TRPS1		OSBP		IPO5	CNTN1
			ENPP2		CEBPZ		KIAA1549	NUP214
			SERPINB5		ZNF280C		ADAM10	CACNA1I
			VAV1		POR		SMURF1	MCF2
			EPHA6		PVR		SCN11A	LAMB2
			INPP5B		CAD		INHBA	CLSTN1
			ITGAX		ZNF250		MC4R	WNT2B
			FAM13A		DTX2		SMC1A	SPRED1
			FMOD		DPP4		DIS3L2	MTHFR
			ZNF169		FRZB		OR4K5	LDLR
			KIF4B		SEL1L		DOCK4	NRIP1
			KIF19		CHD8		OR5W2	GAD2
			PTGS2		CFP		TRPM1	OR4M1
			RBM39		NRROS		KRT16	PROS1
			LRWD1		LRRC4		OR10AG1	SUPT6H
			KAT6B		SIX2		MMP13	KLF3
			ZNF433		SYT7		PHLPP1	VAV1
			FUS		CCNA1		ASB10	OR10K1
			TDRD9		GUCY2D		ITPR2	FBXW11
			KNG1		ZSCAN30		TGM3	FLT3
			CORO1A		HNF4A		ABCC5	ZNF777
			SNW1		PEPD		SCN3A	COL24A1
			TRIM24		GLI1		LRRC66	DDC
			MERTK		EIF2AK4		DOCK1	KLB
			ASH2L		NTRK3		OR2T6	LCP2
			MYBL2		MYO16		KDM7A	TMTC1
			NPHS1		ZNF835		INPP5D	JUP
			KIF4A		AXIN2		TDRD6	FOXI1
			SIRT7		MYO3B		CIITA	CACNA1G
			AFF2		MYO9A		SPTBN5	ZSCAN29
			MYH7B		PKD1		MYOM2	SLC28A2
			GUCY2F		ITGB4		OTOF	HERC4
			ABL2		LAMB3		NME8	ZNF611
			SLC7A2		ACAN		MSR1	RXFP2
			KCND3		XPO6		LRBA	RHPN2
			TMTC3		GRM8		COL4A6	EFTUD2
			CSK		PGM3		LRRC55	BUB1B
			MYO9A		FPGT-TNNI3K		CHD5	RNF20
			ASIC2		ZNF394		RBBP6	CCDC88B
			AGO2		ZNF644		ATP2B3	TRAP1
			TERT		SHC1		ATP10B	FBXO21
			SLIT3		ZNF518B		ATP6V0A4	PAPOLG
			MOB2		ZNF335		NR3C2	EXOSC10
			POLD1		EPHA5		AMPH	NRP2
			STK3		SREBF2		WDFY3	SPTB
			MYO6		FSHR		PCNT	TYK2
			ZFX		LRRC24		AMPD1	FLII
			KIF26B		SESTD1		ABCD2	ANKRD35
			2022-03-10		GRM2		ULK2	PTPN23
			RNF40		SUGT1		ARFGEF2	BPTF
			MGAM		ZSWIM2		HECW1	FLNA
			ZCCHC14		MICAL1		ECEL1	HCN1
			POLR1B		EHHADH		FMN1	WSCD2
			PROC		TAF2		NIN	L3MBTL1
			KIF18A		PROM1		ADAMTS2	CAMTA1
			KDM5B		ABCC1			EFCAB6
			GRIN2A		RLF			VPS41
			AKAP13		PEG3			CENPE
			PKD1		ITGA4			BCR
			NCOR2		ANKRD36			CCDC97
			CEP164		KIF27			CDH3
			GBF1		SPAG6			BAP1
			MAP3K15		KIF1A			SHMT2
			MYH7		ZNF800			ZNF845
			DNMT3A		MED23			COL18A1
			RRBP1		TNS1			GUCY2D
			UBE3C		SLC12A1			DACT1
			ZNF407		NEO1			TOX
			KIF5C		PHEX			TLR8
			CENPE		DRD2			IGF2R
			PIK3CD		UBA1			CDH13
			GLIS2		REST			ZNF311
			MECOM		CYP2E1			WIZ
			ZXDA		ZNF222			KIF21A
			ZNF280C		DHX8			ARFGEF1
			ANKRD36		DLG1			RGS6
			YME1L1		POLR1A			TYR
			ENPEP		ABCB4			A2M
			AAAS		FGFR4			RAPGEF4
			CPSF4		PCSK5			ATP2B4
			FER		CD44			ALS2
			ZFP91		SERPINE2			SMARCB1
			TRPC1		PRKCQ			RIPK4
			MYLK3		ZNF185			HERC6
			DDX50		ZFP82			ZNF512B
			ZNF324B		SP8			MSH6
			CYP4A11		ZNF248			HKDC1
			ZNF584		TTC19			ALAS2
			AOC2		SLC13A4			CCDC147
			TNKS2		RADIL			ZNF107
			SUSD5		CDC25B			HIPK3
			ZNF510		GLIS1			LRRTM3
			NUP85		GLIS3			TRAF3IP3
			ZNF107		SLC9A3			EPAS1
			PTPN12		PRKAA1			SIK2
			IDH1		GAD1			QKI
			ZBTB49		XRN2			OCA2
			WIZ		NPHP3			NCAN
			WDTC1		GATA6			SPHKAP
			ZNF600		UBE2N			SCN4A
			CTNNA1		OR51I1			RERE
			MLH3		ZW10			ATP6V0A4
			RPTN		USP29			SH3KBP1
			ZNF143		OGN			BRWD1
			ZNF556		TPX2			USP7
			ZNF354A		IRAK3			FOXP1
			PDE5A		MAP3K9			ZNF540
			TRIM23		CTR9			MDC1
			NXF1		ABCC2			CUL5
			STAT4		PDCD7			ZNF808
			ATF4		KIF13A			INPP5B
			BRDT		ATP5B			GRIK1
			IL1RL2		PTBP1			SHROOM4
			NET1		NPC1L1			ZNF574
			TAT		DDX17			ARID4A
			ANXA3		YTHDC2			DHX38
			SLITRK1		ARHGAP29			SH3PXD2A
			ABCC11		LRRC69			ENPP2
			PLA2G6		ZRANB3			WNK1
			HS3ST2		APBB1			KCNF1
			KDM4D		ZNF611			ARFGAP2
			ZCCHC17		INA			VAV3
			CYB5R4		COL24A1			STRN
			ARRDC3		RPTOR			CARD14
			NXF5		WNK4			MCM4
			CATSPERG		FLVCR1			GRM7
			JADE1		ATP2B3			BMPR2
			PIP5K1A		ADCY9			GLUD2
			ZNF215		STAT4			MICAL1
			ZNF844		DLG5			LAMA3
			KRTAP10-9		ATP6V0A1			NLRP1
			ELL2		CAPN11			TBC1D9
			BTG4		ZNF423			SH3BP4
			CD109		WDR90			DHX9
			SLC12A2		KIDINS220			CLSTN3
			CD2		ZNF264			NEDD4
			ITGA5		GMPS			GJA1
			QPCT		PDZRN4			LRBA
			OR13C8		ZNF28			GPHN
			OR51L1		ACTN2			SART3
			IL4R		TNC			XRRA1
			ZNF136		UBR5			FMN1
			ZFY		SEL1L3			SOBP
			SEMA3E		MUC5AC			KCNB1
			ATF6B		NR3C2			GPR50
			TRIP12		ZNF471			HTR7
			EFTUD2		IRF2			SLC26A7
			MAOA		SREBF1			MEGF10
			PABPC5		CBL			TNN
			REST		ZNF415			PCDH19
			BMX		LBR			KCNH8
			RBPJ		TLX3			SPTBN5
			KANK4		SGSM1			DOT1L
			SENP5		AFF1			DCAF13
			AMPD1		LMO7			LRIG1
			CBL		RGS12			NR4A2
			MCF2		KDM7A			ABCC1
			ABCC10		ITIH4			SYNCRIP
			HTR7		ZFP64			RRP12
			RCC1		SMARCC2			SGIP1
			OXA1L		HAS1			CADM3
			DTX4		CHRNA7			ASTE1
			SPG21		TYR			BEST3
			GNAI1		MAGI3			BRD4
			GCK		ZBTB9			PAX3
			CDC27		ATP1A4			ZNF98
			NLRP3		AGAP2			NHS
			SMC1A		ARFGEF1			LRRC8B
			RND1		CTNNA1			XAB2
			ADAM10		SLC12A5			HDLBP
			SLC3A2		CDH19			BAZ1A
			NAT9		PLXNA1			ZBTB11
			SHANK2		ITGB2			RRBP1
			KRT16		STXBP5L			VARS2
			NTRK1		MMP16			CWF19L2
			IPO7		SPTB			RUNX1T1
			ERCC6L2		PER2			DSTYK
			NUP98		MST1R			PAPLN
			ANK1		ZNF292			CDH9
			NEK5		SLC2A2			ACTN4
			SLC2A3		ZIM3			ZNF648
			SLC2A14		RXRA			ATP2B1
			ZNF692		CATSPER1			ABCC3
			TAF5		FZR1			PASD1
			CHD3		KCNA4			ZNF335
			PTK7		BAX			AK9
			OR10G7		PRICKLE1			CYLD
			IFT88		PCDH17			PTCH2
			LRCH1		LRCH2			LMO7
			MMP2		CLSTN3			ATP1A2
			SETX		PLXNA2			CTBP2
			ROCK2		ATP1A3			WWC1
			ZSCAN18		ANKRD30A			ZNF217
			NEK1		IQGAP2			SCAF8
			ALK		NOX4			DDX60
			ATIC		FBXO18			MKI67
			MICAL1		CHRNA4			FER
			AARS		SGCZ			ZNF532
			WASL		OPA1			MECOM
			HELLS		COL5A2			MOS
			ZBTB20		UBE4B			MED15
			PTK2B		ABCG5			RANBP6
			MAP3K2		ZNF202			MCM2
			KIF1A		ZNF880			MYO3B
			CTNND2		XKR4			THOC2
			LRP6		ZNF681			CACNA2D4
			PARD3		GRM5			NBN
			RAI14		PARD3			DMBT1
			SF3B3		CTDP1			SEMA3A
			SYNJ2		TRPC6			MYBBP1A
			GRM5		MAP1A			HJURP
			TUBB2B		ZNF347			KIF3C
			TRPM4		SF3B3			DNMBP
			TMC3		PTPN22			IQGAP3
			SMARCAD1		SLC4A8			NEO1
			CIT		SEMA5B			PSMD2
			NFE2L2		LRFN2			SUPT5H
			ZNF100		NBEAL2			COL4A5
			TRIP13		RAPGEF2			DDB1
			ZNF16		SEMA7A			PNPLA6
			TSHZ2		FBXL4			ABCC11
			ILKAP		CUX2			DIAPH3
			KIF20A		ADARB2			BAZ2A
			ALDH1B1		MMS22L			USP26
			PRPS2		SEC31B			ZSCAN18
			DIP2B		DNAH12			IQSEC1
			COL6A2		MMRN1			GRIK5
			NDOR1		AKAP9			JAK1
			DDX55		CNTN3			KIRREL2
			WDR90		FRYL			CYP11B1
			ZNF404		CKAP5			CHRNA4
			MORF4L1		MYH13			SMARCAL1
			KIF15		MDC1			FPGT-TNNI3K
			SENP7		LAMB1			TRPC7
			AHCYL2		BTAF1			MYO7A
			ZNF721		NUP153			MGAM
			ACVR2A		PLXNA3			PKN3
			ZNF782		SYCP1			GLIS3
			MITF		PDE11A			DVL3
			DPYD		MAP3K15			RLF
			TYR		ARHGAP24			ZNF786
			ZBTB5		PBX1			KL
			PIK3CB		GRIN1			NFATC1
			PLCH1		HEATR5B			GRM4
			SAR1B		CACNA1H			FTSJ3
			SPRTN		EBF1			KIF13B
			BMP2K		ADRA1D			KIF6
			SRGAP3		LRRC4C			SLC9A4
			IARS		CFH			DENND5A
			MST1		APBA2			ABCC6
			NEUROD2		AHDC1			SNRNP200
			STS		GADL1			SEL1L3
			SLC5A2		LNPEP			TAF6
			ZNF852		ERCC4			IQGAP1
			NEK9		COL18A1			HNRNPM
			PPP1R16B		USP24			NEK10
			NLE1		TRIO			SH3TC2
			PHB		KIF26A			LATS2
			LRRC70		SORL1			SLC17A6
			DERL2		NCOA6			ABCC2
			FARP2		DENND5B			GLI1
			ZBTB48		ADAMTS16			KCNQ3
			HEATR5B		THBS3			COL17A1
			ZNF778		IGSF10			TNKS
			DDX60L		ADAMTS2			ARHGAP31
			PITPNM2		JARID2			SYNJ2
			MAP3K19		MDN1			INO80
			ATP13A1		DDX50			KHDRBS2
			TAF7L		GOLGB1			ZNF479
			PSMA3		SLITRK5			TTF2
			MRPS7		PTPRN2			COL9A1
			OSBPL5		F5			ABCA9
			CCDC47		ASPM			ADCY7
			EXOSC9		SCN9A			UACA
			PPP1R7		MYOF			EPHA10
			ZNF621		CCSER1			CUL1
			AHDC1		MED13			NES
			ECHDC2		LRIT1			ROCK2
			ASAH2		CNTN2			DDI1
			CATSPERB					ZIC1
			PACSIN3					ZNF827
			CCDC108					USP28
			SMARCAL1					KIF17
			ALPP					ITGAX
			PLD1					DNAJC13
			CREB5					SIN3A
			SLC4A7					UBE3B
			CLSTN1					PABPC3
			PRKCG					ALK
			VARS					NR3C2
			HSPA12A					ABCA1
			RRP12					KIF1B
			TANC1					UTP20
			CANX					CEP192
			NRCAM					HTR1A
			EXOC4					OR2M5
			SRSF4					KIF27
			NOX4					XKR4
			KEL					ADD3
			UNC5C					SLC8A2
			PTPRJ					POLR3A
			ANKS1B					KAT6B
			TAF4B					MTR
			DHX33					NFATC4
			VWA5A					VARS
			NOX3					KANK1
			DDX39B					SLC6A15
			CTNND1					PITPNM3
			KIF14					PARD3
			UBE2H					ABCA4
			AP4B1					ADCY5
			AZU1					NCOA1
			PDCD6IP					ZBTB21
			NVL					SMARCC2
			MANEA					DOCK7
			NUP214					ZC3H12A
			SLC12A4					MAP3K4
			ACE					INPPL1
			ZNF827					MED13
			PEAK1					DOCK11
			SMC2					PCDHGA8
			ZNF112					RIMBP2
			ATP1A1					IFT122
			CDC42BPA					ADAMTS13
			ACTN1					DHX36
			PRDM13					CHRM2
			MICALL2					HECTD1
			RPL4					SEMA6A
			ACVR1B					ANKRD50
			SH3BP2					CLIP2
			HSPH1					PDZRN3
			FANCM					BAZ2B
			DOT1L					CTTNBP2
			SUPT7L					ABCA3
			GPC5					GDF6
			HOXC8					RREB1
			SLIT2					SLC32A1
			VRK3					DHX30
			MMP11					TMC2
			TUBGCP3					GABRG2
			OGT					TRHDE
			ADCY7					SLC4A3
			MICAL2					PTPRF
			DPYS					TRPC6
			SASS6					SNAPC4
			UBA6					ATP8B4
			PDE6A					OR5M3
			ANKRD6					PLXND1
			NCAN					ULK1
			NOL8					COLEC12
			FLNB					MICAL2
			KEAP1					KIF13A
			ZNF568					BTAF1
			TMX3					MICAL3
			TRPV4					SOS2
			COL11A2					COL20A1
			DIS3L2					DHX16
			ABCB4					KDM2B
			ZNF93					BRWD3
			SEC14L1					PLXNA2
			AGPAT5					PCDHB12
			SALL4					KIAA1199
			KIF17					KCNU1
			ITGB5					SLC12A5
			RACGAP1					KDM3B
			RGS6					DPP10
			B2M					RALGAPA1
			LIFR					PTPRG
			MYBBP1A					ABCC4
			RRS1					KIDINS220
			RIOK3					LRFN3
			TMEM30A					FASN
			ZFYVE16					ZNF71
			HADHA					PRICKLE2
			PHF20L1					TRIP12
			IDE					SSH2
			LONP1					PSME4
			ZNF276					KCNH1
			FGFR2					DLGAP4
			GABRG1					AUTS2
			MARS					ATAD2
			ITIH4					ZNF106
			KIF7					SETX
			CFLAR					GRIP1
			EFCAB13					PCDHA3
			KLF9					SLC9C2
			RASGRP2					WDR33
			RBL2					PLXNA3
			NOP2					DUOX2
			ZNF132					SPTBN1
			DNHD1					PTPRU
			COG3					SEC16A
			IFIT2					TIAM2
			USP50					SPG20
			KIF5B					CEP290
			KCND2					XDH
			TLN1					LRRC4B
			PITPNM1					CNTNAP1
			PABPC1					DMXL1
			GNL3L					FCRL3
			ARHGEF3					SALL3
			GAPDHS					F5
			ZNF423					FSHR
			LGSN					COL15A1
			RAD52					TUBGCP6
			SP4					RXFP3
			NCOA2					ARHGAP33
			SARDH					CUX1
			GLI1					PCDH9
			ZNF165					CACNA1H
			ZNF479					GRID1
			MAN1A1					JARID2
			WDR33					PTPRJ
			NSUN2					POLE
			ABCG8					ITPR2
			KIF27					NUP98
			NPC1					CARD11
			RBAK					LRP5
			USP2					MAGI2
			ZNF808					NBEAL2
			ZNF716					TRPM3
			VRK2					KCNB2
			ZSCAN1					PPP1R3A
			PHC2					ZNF804A
			ITGA10					PCDHGA12
			KDM2A					CIC
			GATA2					BCLAF1
			ZNF555					SORL1
			LPIN1					ARID1B
			BMPR2
			PRPS1L1
			FADS2
			PIAS2
			AREL1
			U2AF2
			CDH5
			GPR17
			PRKG2
			ZNF536
			UBQLN4
			IDH3A
			GPT
			CUL4B
			G3BP2
			RPS6KB1
			HEPHL1
			PSG3
			AKR1B1
			STC2
			RIPK2
			SERPINA1
			TTK
			SUV39H2
			RAD23A
			TRAF6
			SNAP91
			LRP5
			THRAP3
			EIF2B1
			PASK
			UPRT
			PRKCB
			ARHGEF11
			ANKRD52
			MPP5
			MTMR8
			CNNM3
			OR6N1
			FBLN7
			ATP2C2
			MYL1
			ZNF606
			MAP4K5
			EIF2B2
			STARD13
			IRF3
			OR2W1
			ITGA4
			CCNB3
			CDC42BPB
			WNT9A
			GRM6
			NR3C2
			ALYREF
			MYH10
			ULK1
			NUDT21
			AGL
			MYO1F
			PCK1
			DMXL2
			ZNF646
			DHX29
			SLC22A6
			NDUFS1
			SMC3
			MKI67
			ANKRD26
			LAMC1
			KNTC1
			CRB1
			DNAH1
			NFASC
			ECI2
			BRWD1
			NIPBL
			OPTC
			NUP205
			ZBTB41
			PDS5B
			ZFHX3
			ACSM5
			TACR3
			SMC1B
			TARS2
			GEMIN5
			SCN5A
			ZFP82
			BSN
			BCAN
			XRCC5
			TIAM1
			KMT2E
			ACSS3
			ZMIZ1
			MCC
			TPX2
			MMRN1
			SBF2
			MCTP1
			ZNF12
			LAMB1
			FGD6
			CKAP2L
			TRPC7
			MTMR3
			PCDHB3
			WDR26
			ARHGAP25
			EPHX1
			ITIH2
			ATP1A3
			PRPF40B
			MAX
			LONRF3
			IQGAP2
			PRDM14
			ANKRD44
			EIF4G1
			CCDC88B
			SLC16A4
			CENPC
			TRIM6
			SEL1L3
			CHL1
			EPS15L1
			FERMT2
			CFH
			AP4E1
			KPNA1
			IGDCC3
			CEP135
			ITGB6
			RPTOR
			PRDM9
			ANKRD27
			MYO10
			ADAMTS18
			NPEPPS
			MYRF
			MEP1B
			DLG2
			ARHGEF7
			FIGN
			PTPN18
			GP1BA
			KIDINS220
			DHX36
			HERC5
			RB1CC1
			LRRC16B
			C16orf96
			COL22A1
			CDH23
			CCT8L2
			SLC16A1
			NOC3L
			SEC14L5
			NUMA1
			HNRNPK
			DYSF
			ZNF518B
			PDCD11
			ZNF148
			PHF8
			PSMC5
			ATAD2B
			RPH3A
			STAT6
			DLD
			COPB2
			ZNF415
			HCFC2
			OGDH
			TRPM2
			FES
			ZNF343
			LINGO1
			TONSL
			ASPM
			OTOA
			NUDT12
			PTPRH
			PTPN4
			UNC13C
			KIAA0930
			CHTF18
			HEATR1
			XPC
			ACIN1
			ATXN1
			MYO3B
			ZNF521
			ZNF607
			AASDH
			MYNN
			ELMSAN1
			NAP1L2
			ACSM3
			NKX2-2
			LRRC7
			DISC1
			AKR1B15
			BMS1
			NONO
			CASP10
			CTSB
			CHRNA1
			PRKD1
			ZNF687
			ZMYND8
			GNAS
			PPP2R2B
			NAT8
			EEF1D
			TAF2
			PHF12
			MTF1
			OLFM4
			ARHGEF1
			COL3A1
			JMJD6
			GUSB
			ATP1A4
			MTSS1
			MAP3K1
			SRRM2
			ZFAND2B
			OR5W2
			PLOD3
			DPAGT1
			MUSK
			CNTN1
			ZNF653
			ISL1
			RNH1
			GIGYF2
			SLC47A1
			SLC39A10
			ZNF543
			PTPRU
			ZMYM6
			SLC22A4
			RAB11FIP3
			PCSK9
			CASR
			CLCN6
			BCLAF1
			SLC3A1
			SPG7
			LRRIQ3
			COL5A1
			CCNF
			MIA3
			TMCC2
			CDH11
			TBL1X
			CNTN3
			PTPRM
			MSH4
			PRPSAP1
			MYO15A
			MICAL3
			ACAD10
			TMC5
			SLC23A1
			CHAF1A
			GRIA1
			OCA2
			ZNF790
			WDR81
			FNIP2
			AOX1
			FNIP1
			GTF3C2
			ZMYM1
			TCERG1
			ANKRD50
			LRPPRC
			PCDHGB4
			IRX1
			SF3B2
			A2M
			ASXL1
			ABCC9
			LARP4
			LRRTM3
			DNAH5
			CUL7
			G3BP1
			C3
			CDYL
			NOL6
			GNA13
			ST14
			FERMT1
			USP15
			NRROS
			MYH13
			PTPRB
			KRT6C
			SDAD1
			PTCD3
			INCENP
			RLF
			COL14A1
			HHIPL1
			ZNF528
			FBLN2
			LRP4
			DCAF11
			CTAGE5
			ACAN
			MED12
			OPRM1
			CARD11
			SPAG17
			PPFIA1
			PARD6B
			PRODH2
			USP24
			ZNF804A
			DHX35
			COPA
			GRIK2
			CLIC6
			SCN1A
			NCOA3
			FZD10
			ATP1A2
			SIPA1L1
			DOCK4
			ARFGEF2
			SLIT1
			ATG7
			ANKRD30A
			POTEB2
			NNT
			XPNPEP2
			ZFAT
			RIMS1
			SORBS2
			CES1
			NOM1
			ADAR
			NLRP4
			DCTN1
			CDH10
			PARP12
			PKD1L1
			SLX4
			ASCC3
			VPS18
			AGO4
			COL7A1
			TLR8
			LAMA1
			CNTNAP4
			NAV1
			SBF1
			TUBGCP6
			PITRM1
			LTBP4
			CUX1
			MAN2C1
			ABCD4
			SIPA1L3
			SLC22A9
			COL15A1
			MUC4
			RAPGEF2
			BRINP2
			ATP8A2
			CEP152
			LRIG2
			NBR1
			LRBA
			LARP1
			INPP5F
			DCHS1
			RBM28
			PYGM
			SNED1
			GOLGA3
			IGSF22
			SLC15A2
			ARHGAP26
			AGRN
			SPTBN5
			WNK1
			CCDC129
			DOCK2
			KIF13A
			SZT2
			GRID2
			SLK
			UBR2
			TG
			SVIL
			PPIL4
			RNF43
			CACNA1C
			RIMBP2
			SLCO4C1
			ARHGAP5
			OTOL1
			RBBP6

## Sheet: BRCA_GAD
Category	Term	Count	%	PValue	Genes	List Total	Pop Hits	Pop Total	Fold Enrichment	Bonferroni	Benjamini	FDR
GAD_DISEASE	Tobacco Use Disorder	228	40.6417	3.42e-29	EHMT1, ABCA12, ABCA13, HERC2, RPS6KA2, TNS3, EPHB1, EYS, SOX5, DYNC2H1, EPHA5, CUBN, UNC13C, EPHA7, EPHA6, DAPK1, ACTN2, PRKCB, PRKCE, ANK2, PRKCA, ANK3, ANK1, TIAM1, SCN10A, HECW2, KCNQ5, PRKCQ, ZFPM2, MACF1, SPTBN5, PCDH10, PRKDC, PCDH15, MED12L, TTBK2, PKHD1, C3, MAP2, MYO6, EPB41L3, APOB, SCN3A, NTNG1, COL24A1, CADM1, LRRN3, SPHKAP, LRBA, EIF2AK3, SMARCA2, DCLK1, TF, TG, WNK1, ZFAT, MYO5C, DC…	496	3030	12925	1.96084	9.65e-26	9.64e-26	9.51e-26
GAD_DISEASE_CLASS	CHEMDEPENDENCY	256	45.6328	4.81e-29	EHMT2, EHMT1, ABCA12, ABCA13, MYLK, HERC2, RPS6KA2, TNS3, EPHB1, EYS, SOX5, DYNC2H1, EPHA5, CUBN, UNC13C, EPHA7, EPHA6, DAPK1, ACTN2, PRKCB, PRKCE, ANK2, PRKCA, ANK3, ANK1, TIAM1, SCN10A, HECW2, HECW1, KCNQ5, PRKCQ, ZFPM2, CFTR, MACF1, SPTBN5, PCDH10, PRKDC, PCDH15, MED12L, TTBK2, PKHD1, C3, MAP2, MYO6, EPB41L3, HIVEP1, APOB, SCN3A, NTNG1, JAG1, COL24A1, CADM1, LRRN3, SPHKAP, LRBA, EIF2AK3, SMARC…	498	3636	12942	1.82973	8.18e-28	8.66e-28	8.66e-28
GAD_DISEASE_CLASS	CARDIOVASCULAR	258	45.9893	4.74e-19	ITSN2, COL12A1, TONSL, MKI67, ABCA13, MYLK, EDNRB, SCN11A, RPS6KA2, AKT3, HMCN1, EPHB1, EYS, EPHB3, SOX5, SCN1A, TNS1, DYNC2H1, EPHA5, CUBN, UNC13C, EPHA4, EPHA7, EPHA6, MUSK, ACTN2, PRKCB, PRKCE, ANK2, ANK3, HSPG2, ANK1, TIAM1, SCN10A, TEP1, HECW1, PRKCQ, PRKD1, ZFPM2, CFTR, FREM2, SPTBN5, PCDH10, ABCB4, PCDH15, PCDH19, PRDM10, MED12L, PKHD1, C3, MAP2, CMYA5, EPB41L3, HIVEP1, MAGEC1, A2M, APOB, …	498	4257	12942	1.57503	8.06e-18	4.27e-18	4.27e-18
GAD_DISEASE	Type 2 Diabetes| edema | rosiglitazone	151	26.9162	7.09e-14	SEMA5A, IRS1, HDLBP, ZBTB20, NR3C1, RXFP1, MYLK, IGF1R, EDNRB, HERC2, AKT3, KAT8, EPHB2, PRKCG, CUBN, CASR, PRKCB, KCNH8, ANK2, HSPG2, FOXP2, ERN2, COL4A2, COL4A1, MSH3, TEP1, ROR1, PGR, KCNQ5, PRKCQ, CFTR, MACF1, NOTCH3, ABCB4, NPR3, PCDH15, CACNA1C, MED12L, KNG1, PLD2, C3, MAP2, MYO6, UBC, A2M, APOB, PLXNA4, NTNG1, MYH7B, JAG1, FANCM, ATP8B2, COL24A1, CADM1, BDNF, INSR, PDE2A, EIF2AK3, ZFHX4, E…	496	2198	12925	1.79019	2e-10	1e-10	9.87e-11
GAD_DISEASE_CLASS	PHARMACOGENOMIC	174	31.016	2.66e-13	SEMA5A, IRS1, HDLBP, ZBTB20, NR3C1, MKI67, RXFP1, CDH9, MYLK, IGF1R, EDNRB, HERC2, AKT3, KAT8, EPHB2, RAG2, SOX5, SCN1A, PRKCG, CUBN, CASR, PRKCB, KCNH8, ANK2, HSPG2, FOXP2, ERN2, COL4A2, COL4A1, MSH3, TEP1, ROR1, PGR, KCNQ5, PRKCQ, CFTR, MACF1, NOTCH3, PRKDC, ABCB4, NPR3, PCDH15, CACNA1C, ACACB, PRDM10, MED12L, KNG1, RHOBTB2, PLD2, C3, MAP2, MYO6, UBC, HIVEP1, A2M, APOB, MDN1, PLXNA4, NTNG1, MYH…	498	2717	12942	1.6643	4.52e-12	1.59e-12	1.59e-12
GAD_DISEASE_CLASS	UNKNOWN	118	21.0339	2.61e-12	IRS1, COL12A1, TNC, NR3C1, ACTG2, MYLK, IGF1R, EDNRB, HERC2, HERC1, HMCN1, RAG2, EPHB4, TECTA, SCN1A, PRKCG, CASR, ACTN2, PRKCB, PRKCA, HSPG2, FOXP2, SCN10A, COL4A1, PGR, CFTR, FLG, NOTCH3, ABCB4, FOXG1, NPR3, CACNA1A, CACNA1C, KNG1, TTBK2, PKHD1, C3, TPO, OTOF, CACNA1S, APOB, JAG1, BDNF, INSR, ESR2, IGF2R, TF, TG, DLG2, COL1A2, COL5A1, WNK1, ZFAT, CNTN3, SCN2A, FBN1, RYR1, ROBO2, RYR2, CNTNAP2, …	498	1613	12942	1.90116	4.44e-11	1.18e-11	1.18e-11
GAD_DISEASE_CLASS	METABOLIC	277	49.3761	6e-12	ABCA13, SMC2, EDNRB, RPS6KA2, AKT3, KIF21B, EPHB2, EPHB1, SOX5, SCN1A, TNS1, DYNC2H1, CUBN, UNC13C, EPHA4, EPHA6, MUSK, PRKCB, EPHA8, PRKCE, ANK2, PRKCA, ANK3, ANK1, TIAM1, HECW2, KCNQ5, PRKCQ, ZNF831, PRKD1, ZFPM2, CFTR, FREM2, EPHA3, EPHA2, FLG, MACF1, PCDH10, PRKDC, ABCB4, ABCB5, PCDH15, PCDH19, MED12L, PKHD1, C3, MAP2, CMYA5, EPB41L3, HIVEP1, MAGEC1, A2M, APOB, NTNG1, JAG1, COL24A1, CADM1, LR…	498	5258	12942	1.36909	1.02e-10	2.16e-11	2.16e-11
GAD_DISEASE_CLASS	NEUROLOGICAL	175	31.1943	2.89e-11	SEMA5A, ITSN2, PRDM9, ZFAND4, IRS1, ABCA12, NR3C1, MKI67, CDH8, IGF1R, EDNRB, SCN9A, HMCN1, EPHB2, MAP3K7, EPHB1, SCN1A, PRKCG, CUBN, UNC13C, EPHA4, CASR, DAPK1, PRKCB, PRKCE, DYRK1A, ANK3, CDYL, HSPG2, ANK1, TIAM1, COL4A1, PGR, PRKCQ, ZNF831, PRKD1, GRIA1, NOTCH3, FOXG1, NOTCH4, PCDH15, CACNA1A, PRDM13, CACNA1C, PCDH19, CACNA1E, ACACB, TTBK2, CACNA1G, PKHD1, C3, CACNA1I, CMYA5, EPB41L3, HIVEP1, …	498	2886	12942	1.57585	4.92e-10	8.68e-11	8.68e-11
GAD_DISEASE_CLASS	PSYCH	132	23.5294	4.61e-11	SEMA5A, IRS1, CTNND2, ZBTB20, ARID4B, NR3C1, ABCA13, CDH9, IGF1R, SCN9A, BSN, EPHB1, PRKCG, EPHA6, DSCAM, ACTN2, PRKCB, PRKCA, ANK3, FOXP2, COL4A2, COL4A1, MAP1B, ROR1, PGR, PPIG, UTRN, FLG, GRIA1, GRIA2, NOTCH3, NOTCH4, NPR3, CACNA1B, CACNA1A, CACNA1C, ACACB, NALCN, KNG1, CACNA1G, PLD2, CMYA5, CDH23, A2M, ZNF423, APOB, NTNG1, JAG1, BDNF, CNTN6, INSR, SMARCA2, ESR2, DCLK1, TF, DLG1, DLG2, NBEA, C…	498	1972	12942	1.73956	7.84e-10	1.19e-10	1.19e-10
GAD_DISEASE_CLASS	OTHER	113	20.1426	6.15e-11	SEMA5A, IRS1, NR3C1, MKI67, CDH9, IGF1R, EDNRB, HERC2, SACS, ZNF568, HMCN1, EPHB1, TECTA, SCN1A, CUBN, CASR, MUSK, PRKCB, ANK1, TIAM1, MSH3, TEP1, PGR, ZNF831, ZFPM2, CFTR, EPHA2, FLG, GRIA1, NOTCH3, PRKDC, ABCB4, PCDH15, CACNA1A, C3, MYO6, CDH23, OTOF, A2M, APOB, BDNF, CNTN6, INSR, PLK1, HSPA2, SMARCA2, ESR2, IGF2R, TF, TG, DLG2, COL1A2, COL5A1, CNTN1, ZNF536, FBN1, RYR1, INVS, RYR2, CNTNAP2, BM…	498	1592	12942	1.84462	1.05e-09	1.38e-10	1.38e-10
GAD_DISEASE_CLASS	HEMATOLOGICAL	109	19.4296	1.1e-10	SEMA5A, CTNND2, ABCA12, ABCA13, CDH9, CDH8, WDR88, CDH2, RPS6KA2, AKT3, SACS, MAP3K7, EPHB1, EYS, EPHB3, SOX5, DYNC2H1, CUBN, EPHA7, DSCAM, KCNH8, MYH15, PRKCE, ANK1, COL4A1, PGR, PRKCQ, ZFPM2, UTRN, FREM2, GRIA1, GRIA2, PCDH10, NOTCH4, ITPR1, PCDH15, CACNA1C, KNG1, CACNA1I, MAP2, A2M, ZNF423, APOB, MYH7B, COL24A1, SMARCA2, ESR2, LRFN2, TF, DLG1, DLG2, NBEA, CPS1, ZFP64, CNTN1, CNTN3, PLCH1, CNTN…	498	1527	12942	1.85507	1.88e-09	2.21e-10	2.21e-10
GAD_DISEASE	Cholesterol, HDL	46	8.19964	3.13e-10	ROBO2, INVS, GRIA2, FLT1, LAMA2, NRXN1, DNAH5, PCDH15, ITPR1, ZBTB20, PTPRM, GRIK2, TRPS1, HECTD4, CMYA5, ZNF568, SLIT2, A2M, APOB, GRID2, EPHA6, SPHKAP, COL22A1, F2, SMARCA2, USH2A, MYO16, TANC1, DLG1, LRFN5, DLG2, PDE10A, OAS3, DLC1, KIF26B, ZNF536, CNTN3, PIK3C3, CNTN4, ZNF236, ZNF257, DSCAML1, FREM2, EPHA3, PDZRN4, FBN1	496	418	12925	2.86768	8.85e-07	2.81e-07	2.77e-07
GAD_DISEASE	Hip	42	7.48663	3.98e-10	SEMA5A, OCA2, FLT1, PRDM9, DNAH8, CTNND2, CHD7, PCDH15, PTPRM, CACNA1E, CDH9, SMC2, TTN, C3, RELN, CDH2, CDH23, PRKG2, CSMD3, PRKG1, TECTA, SCN1A, DYNC2H1, EPHA6, COL24A1, DCC, CNTN6, PLCL1, KCNH8, SNCAIP, ANK1, USH2A, LRFN2, TIAM1, DLG2, KCNMA1, ZNF536, PKN2, PRKCQ, UTRN, ZFPM2, TLR4	496	361	12925	3.03173	1.12e-06	2.81e-07	2.77e-07
GAD_DISEASE_CLASS	DEVELOPMENTAL	105	18.7166	7.3e-10	PRDM9, IRS1, TNC, NR3C1, ABCA13, MYLK, IGF1R, EDNRB, SALL1, HERC2, CDH2, SCN9A, KIF21A, EPHB2, MAP3K7, EPHB3, SOX5, TNS1, PRKCG, CUBN, CASR, PRKCB, ANK1, FOXP2, SRRM1, ROR1, PRKCQ, CFTR, GRIA1, NOTCH3, NPR3, CACNA1B, CACNA1S, APOB, JAG1, LRRN3, BDNF, INSR, EIF2AK3, ZFHX4, ESR2, DCLK1, DLG2, COL1A2, ZFAT, SNAI2, CNTN4, LHX8, FBN1, RYR2, DOCK3, BMPR2, CHD7, PCSK5, GLI3, GLI2, NIPBL, GRM7, CHL1, TRP…	498	1497	12942	1.8228	1.24e-08	1.31e-09	1.31e-09
GAD_DISEASE_CLASS	AGING	71	12.656	7.28e-08	ITSN2, ROBO2, SEMA5A, TOP2A, CNTNAP2, DIDO1, TOP2B, IRS1, CHD7, LRRK1, DIRAS2, ZBTB20, EHMT1, LAMC1, MKI67, ABCA13, CDH9, IGF1R, EDNRB, TRPS1, NOS1, ARHGEF11, DST, KCND2, PEG3, DCC, MMP9, ACLY, TEP1, HECW2, CDH10, PXDN, ZNF516, KCNMA1, COL6A3, PIK3C3, PRKCQ, BIRC6, ZFPM2, GAPDH, TLR4, PDZRN4, FLG, NRXN1, LAMA3, PCDH15, LRP2, HDAC9, DLL1, TTN, C3, TPO, HECTD4, PTK2B, A2M, APOB, PCNT, NOS2, NOS3, B…	498	948	12942	1.94636	1.24e-06	1.19e-07	1.19e-07
GAD_DISEASE_CLASS	RENAL	93	16.5775	2.14e-07	PIGR, RYR2, FLT1, IRS1, CHD7, TNC, GRIK2, NR3C1, PKD1, CDH9, SYNE2, IGF1R, MYLK, GLI2, PPP3CA, EXO1, TRPS1, MYO18B, REV3L, KIF21B, NOS1, PRKG1, SLC13A2, CASR, CR1, VWF, MUSK, ABCC8, PRKCB, DCC, VPS13B, ANK2, ANK3, PASK, F2, HSPG2, MMP9, TGFBR1, GAK, MSH3, CDH10, DPYD, MYO3A, PXDN, KCNMA1, PRKCQ, PGR, ZNF236, TLR4, STK40, PHLPP1, LRP1, LAMA2, DNAH7, NRXN1, NOTCH4, ABCB4, LAMA3, ADCY4, ADCY2, LRP2,…	498	1415	12942	1.70804	3.63e-06	3.2e-07	3.2e-07
GAD_DISEASE	Schizophrenia	36	6.41711	2.81e-07	ROBO2, RERE, HDAC4, GRIA2, HDAC3, NRXN1, NOTCH4, CACNA1B, ARID4B, CACNA1C, PIK3C2A, NALCN, GRM2, ARVCF, RELN, GRM7, PTPRZ1, CNR1, CMYA5, NOS1, APOB, TRPA1, NOS3, BDNF, VPS13C, PRKCA, ANK3, FOXP2, ESR2, DLG1, TF, RIT2, CPS1, PIK3C3, UTRN, TLR4	496	355	12925	2.64255	0.000792209	0.000158448	0.000156316
GAD_DISEASE	Echocardiography	37	6.59537	6.53e-07	CNTNAP2, LRGUK, LAMA2, CHD7, COL12A1, DNAH9, GRIK2, CACNA1E, CDH9, GRM1, PIK3C2B, GRM7, CDH2, ZNF569, SLIT2, PLXNA4, EYS, ZNF366, EPHA5, EPHA7, DSCAM, SPHKAP, CNTN6, PRKCE, COL22A1, GBF1, SNCAIP, TANC1, DLG2, PDE10A, KIF26B, CNTN1, ZNF536, PIK3C3, RGS12, CNTN4, CNTNAP5	496	384	12925	2.51084	0.00184151	0.000301208	0.000297153
GAD_DISEASE	Alcoholism	43	7.66488	7.47e-07	ROBO2, TOP2B, NRXN1, PCDH15, PTPRM, LRP2, CACNA1C, PKD1, IGF1R, PIK3C2B, GLI2, GRM5, PCLO, GRM7, PTPRZ1, TNN, MYO6, GRM8, HIVEP1, PRKG2, FLNB, NOS1, BUB1, PRKG1, SOX5, MUC6, EPHA7, VWF, KCND2, ACTN2, DCC, ANK2, MMP9, MYO16, DLG1, VCAN, PDE10A, COL4A2, KCNMA1, HECW1, CNTN4, DSCAML1, HCN1	496	488	12925	2.29614	0.00210698	0.000301208	0.000297153
GAD_DISEASE	schizophrenia	47	8.3779	9.11e-07	GRIA1, ROBO2, GRIA2, NOTCH3, ROCK1, IRS1, CTNND2, NRXN1, NOTCH4, CACNA1A, ZBTB20, HTT, GRIK2, NR3C1, ROBO1, IGF1R, GRM2, GRM5, RELN, GRM7, PTPRZ1, CHL1, CNR1, GRM8, FLNB, NOS1, BSN, PCNT, NTNG1, EPHA6, LAMB2, DCC, BDNF, PRKCA, ATP2B2, ANK3, SMARCA2, MMP9, SREBF2, FOXP2, ACLY, DLG1, TF, COL7A1, MAP1B, PIK3C3, PAFAH1B1	496	562	12925	2.17927	0.0025692	0.000321449	0.000317122
GAD_DISEASE	Body Height	47	8.3779	1.36e-06	GRIA1, RYR2, DOCK3, PRDM9, CHD7, CACNA1B, PLG, PCSK5, ABCA13, IGF1R, NIPBL, LRRTM1, MYO18B, PRKG2, SLIT3, MAP3K7, PRKG1, TNS1, PRKCG, ZNF462, CUBN, SVIL, NLGN4X, LRRN3, VWF, PRKCB, INSR, EIF2AK3, CDC5L, SULF1, ANK1, ZFHX4, USH2A, DCLK1, SRRM1, REST, TTLL5, DLG2, PDE10A, LRRC7, ZFAT, KIF26B, CDH10, COL6A3, PRKCQ, PIK3C3, MYO1F	496	570	12925	2.14868	0.00383263	0.000426515	0.000420774
GAD_DISEASE	Blood Pressure	38	6.77362	2.01e-06	ROBO2, SEMA5A, RYR2, LRGUK, DNAH8, NRXN1, DNAH5, GRIK2, HDAC9, CDH9, MED12L, RPTOR, RELN, GRM7, TRPS1, HECTD4, CMYA5, EPB41L3, ZNF667, APOB, PLXNA4, PRKG1, SCN1A, UNC13C, CUBN, LRRN3, TRPA1, ANK2, DLG5, KCNMA1, HECW1, PIK3C3, CNTN4, PRKD1, MYH4, CDK14, CNTNAP5, SHANK2	496	420	12925	2.35767	0.00566934	0.000568345	0.000560694
GAD_DISEASE_CLASS	VISION	53	9.44742	2.17e-06	RERE, EHMT2, CTNND2, EHMT1, LAMC1, NR3C1, ROBO1, PPP3CA, HERC2, EDNRB, HERC1, MYO18B, KIF21B, HMCN1, EYS, CR1, DCC, F2, MMP9, RP1, OBSCN, SCN4A, ZNF831, LCT, GART, TLR4, EPHA2, PAFAH1B1, OCA2, NOTCH4, PCDH15, CRX, C3, MAP2, CDH23, RHO, PDE6B, PDE6A, A2M, NOS2, LAMB2, NOS3, BDNF, PLCL1, USH2A, ESR2, DCLK1, MYO16, REST, TF, COL5A1, ERCC6, FBN1	498	689	12942	1.99907	3.68e-05	3e-06	3e-06
GAD_DISEASE	Creatinine	21	3.74332	3.43e-06	GRID2, DNAH7, LRRN3, DCC, COL22A1, DYSF, ANK3, CACNA1C, CDH9, CDH8, MYO16, IGSF10, GRM7, CPS1, KIF4B, TRPS1, CNTN1, KIF21B, PRKG1, SHANK2, PDZRN4	496	161	12925	3.39893	0.0096404	0.000880338	0.000868488
GAD_DISEASE	hypertension	38	6.77362	6e-06	DIDO1, RYR2, SPTBN5, BMPR2, IRS1, LAMA3, NPR3, KCNA5, ATP10A, CACNA1C, NR3C1, HDAC9, IGF1R, PLD2, ARVCF, EDNRB, PTK2B, SLIT2, NOS1, APOB, PRKG1, CASR, CR1, KCND2, NOS3, BDNF, INSR, SLC12A1, F2, MMP9, ESR2, COL4A1, WNK1, DNAJC6, PXDN, COL6A3, PRKCQ, RGS12	496	440	12925	2.2505	0.0167962	0.00133646	0.00131847
GAD_DISEASE	Cholesterol, LDL	40	7.13012	6.15e-06	ROBO2, SEMA5A, CNTNAP2, NRXN1, PCDH15, ZNF43, GRIK2, PCDH19, CDH9, MED12L, GRM1, PIK3C2B, PKHD1, GRM7, PTPRZ1, LRRTM1, TRPS1, HECTD4, APOB, ZNF366, SOX5, UNC13C, JAG1, COL24A1, TRPA1, MUSK, VPS13B, ANK2, ANK3, ANK1, PIKFYVE, HECW2, PRKCQ, KCNQ5, PIK3C3, ROR1, CNTN4, ZNF257, TLR4, CNTNAP5	496	476	12925	2.18979	0.01723	0.00133646	0.00131847
GAD_DISEASE_CLASS	CANCER	166	29.59	7.9e-06	IRS1, EHMT2, COL12A1, TNC, ZBTB20, EHMT1, ABCA12, NR3C1, MKI67, IGF1R, EDNRB, HERC2, CDH2, RPS6KA2, AKT3, SACS, EPHB2, RAG2, EPHB1, EYS, DYNC2H1, CUBN, CASR, DSCAM, DAPK1, KCNH8, ANK2, PRKCA, CDYL, ANK1, TIAM1, COL4A2, KIF16B, MSH3, TEP1, PGR, ZNF831, ZNF676, CFTR, EPHA3, GRIA1, NOTCH3, PRKDC, ABCB4, ITPR1, NID1, PRDM10, MED12L, RHOBTB2, PLD2, PKHD1, C3, TPO, MAGEC1, APOB, MYH7B, JAG1, MUC16, FAN…	498	3192	12942	1.3515	0.000134223	1.02e-05	1.02e-05
GAD_DISEASE	Fibrinogen	19	3.38681	1.06e-05	ROBO2, NLGN4X, PCDH10, CTNND2, PTPRM, GRIK2, ABCA12, CCNA1, PIKFYVE, CUX2, CPS1, COL4A1, CDH10, KCNMA1, CNTN3, PLCH1, CNTN4, ZNF423, CNTNAP5	496	145	12925	3.41456	0.0295909	0.00214477	0.0021159
GAD_DISEASE	Hepatopulmonary Syndrome|Liver Cirrhosis	15	2.6738	1.27e-05	PRKCG, BMPR2, NOS2, VWF, PRKCB, NOS3, TIE1, TNC, PRKCA, PLG, KCNA5, THBS1, MMP9, ESR2, EDNRB	496	94	12925	4.15827	0.0352401	0.00239087	0.00235869
GAD_DISEASE	Stroke	41	7.30838	1.45e-05	GRIA1, CNTNAP2, PHLPP1, ATP10A, ADCY2, CACNA1C, GRIK2, PCDH19, HDAC9, GRM5, TRPS1, HIVEP1, SLIT2, HMCN1, APOB, EPHB1, PRKG1, TRPA1, SPHKAP, NOS3, COL22A1, ATP2B2, F2, SMARCA2, SPTB, DCLK1, MYO16, ESR2, DLG2, COL1A2, NBEA, KIF4B, DLC1, KIF26B, CDH10, PRKCQ, ZNF831, TEK, DSCAML1, CNTNAP5, PDZRN4	496	512	12925	2.08671	0.0400431	0.00255325	0.00251889
GAD_DISEASE	colorectal cancer	36	6.41711	1.76e-05	FLT1, BMPR2, IRS1, COL11A1, EHMT2, EHMT1, NR3C1, HDAC9, THBS1, GLI3, IGF1R, PLD2, EXO1, CNR1, EPHB2, CUBN, CASR, NOS2, DAPK1, DCC, NOS3, INSR, F2, MMP9, TGFBR1, ESR2, MYH1, MSH3, DLG5, DPYD, MYO3A, PGR, ERCC6, LCT, GART, TLR4	496	426	12925	2.20212	0.0483738	0.00291559	0.00287634
GAD_DISEASE	Body Weight	35	6.23886	1.91e-05	FLG, GRIA1, ROBO2, SEMA5A, HDAC4, CNTNAP2, FLT1, LAMA2, PRKDC, CHD7, PCDH15, PTPRM, HDAC9, CDH9, SMC2, GRM7, NRIP1, MYO18B, CMYA5, APOB, MDN1, TNS1, UNC13C, SPHKAP, BDNF, LRBA, DLG2, RIT2, NBEA, DNAJC6, DPYD, ZNF536, CNTN3, PRKCQ, PIK3C3	496	410	12925	2.2245	0.0524379	0.00299129	0.00295102
GAD_DISEASE	osteoporosis	9	1.60428	2.04e-05	CASR, COL1A2, CNR1, STAT1, VPS13B, PGR, FLNB, ESR2, CFTR	496	32	12925	7.32894	0.0560145	0.00303282	0.00299199
GAD_DISEASE	Chorioamnionitis|Fetal Membranes, Premature Rupture|Infection of amniotic sac and membranes	21	3.74332	3.01e-05	FLT1, NOS2, VWF, NOS3, IRS1, F2, HSPG2, THBS1, MMP9, ESR2, IGF2R, IGF1R, COL3A1, VCAN, COL1A2, COL4A2, COL5A1, COL4A1, APOB, TLR4, PAFAH1B1	496	186	12925	2.94209	0.0814479	0.00424627	0.00418911
GAD_DISEASE	Chorioamnionitis|Fetal Membranes, Premature Rupture|Infection of amniotic sac and membranes|Obstetric Labor, Premature|Pre-Eclampsia|Premature Birth	21	3.74332	3.25e-05	FLT1, NOS2, VWF, NOS3, IRS1, F2, HSPG2, THBS1, MMP9, ESR2, IGF2R, IGF1R, COL3A1, VCAN, COL1A2, COL4A2, COL5A1, COL4A1, APOB, TLR4, PAFAH1B1	496	187	12925	2.92635	0.0877284	0.00437064	0.00431181
GAD_DISEASE_CLASS	IMMUNE	152	27.0945	7.38e-05	IRS1, EHMT2, CTNND2, TNC, HDLBP, ZBTB20, NR3C1, MYLK, HERC5, EDNRB, HERC2, AKT3, SACS, KIF21B, ZNF567, RAG2, BSN, MAP3K7, SOX5, TNS1, DYNC2H1, CUBN, UNC13C, DSCAM, PRKCB, EPHA8, PRKCE, PRKCA, HSPG2, ANK1, FOXP2, COL4A1, HECW1, PGR, PRKCQ, CFTR, FLG, NOTCH3, PRKDC, NOTCH4, ABCB5, ITPR1, PCDH15, CACNA1C, C3, CACNA1I, TPO, EPB41L3, MYH13, CDH23, A2M, ZNF423, APOB, PLXNA4, NTNG1, JAG1, CADM1, SPHKAP,…	498	2983	12942	1.32423	0.00125381	8.86e-05	8.86e-05
GAD_DISEASE	several psychiatric disorders	27	4.81283	8.47e-05	GRIA1, GRIA2, CNTNAP2, NRXN1, NPR3, ATP10A, GRIK2, NR3C1, KNG1, PLD2, GRM2, GRM5, RELN, GRM7, CNR1, NOS1, NOS2, ACTN2, NOS3, BDNF, CNTN6, PRKCA, DLG1, DLG2, NBEA, CNTN1, CNTN3	496	299	12925	2.35311	0.212671	0.0108643	0.0107181
GAD_DISEASE	Asthma	25	4.45633	8.91e-05	FLG, CTNND2, NOTCH4, PCDH15, KCNA5, ADCY2, HERC5, HERC2, TUBA3C, EDNRB, LRRTM1, CDH23, NOS1, ZNF423, PLXNA4, PRKG1, ARFGEF1, TRPA1, NOS2, NOS3, PRKCE, PRKCA, ANK1, CFTR, PAFAH1B1	496	266	12925	2.4491	0.222416	0.0109332	0.010786
GAD_DISEASE	abdominal aortic aneurysm	8	1.42602	0.000109465	COL3A1, VCAN, NOS3, PGR, HSPG2, MMP9, ESR2, TGFBR1	496	30	12925	6.94892	0.265926	0.0128758	0.0127025
GAD_DISEASE	Triglycerides	33	5.88235	0.000122537	HDAC4, PRKAA2, COL11A1, NRXN1, NOTCH4, CHD7, PCDH15, ITPR1, LAMC1, GRIK2, TTN, PKHD1, GRM7, LRRTM1, NRIP1, GRM8, APOB, PCNT, MAP3K7, SOX5, DYNC2H1, EPHA4, MUSK, ANK3, MYO16, PDE10A, DPYD, TEK, DSCAML1, TLR4, CNTNAP5, PFKP, EPHA3	496	413	12925	2.08215	0.292533	0.0131596	0.0129824
GAD_DISEASE	Cleft Lip|Cleft Palate	32	5.7041	0.000123756	NOTCH3, BMPR2, COL11A1, CHD7, TNC, NR3C1, GLI3, GLI2, ARVCF, NIPBL, CUX2, SALL1, CDH2, CHL1, TRPS1, FLNB, EPHB2, APOB, EPHB3, SOX5, DSP, CASR, JAG1, MMP9, TGFBR1, FOXP2, ESR2, SNAI2, ROR1, GART, LHX8, PAFAH1B1	496	395	12925	2.11107	0.294965	0.0131596	0.0129824
GAD_DISEASE	Amyotrophic Lateral Sclerosis	18	3.20856	0.000125862	CUBN, LAMA2, LRRC4, CDC5L, GRIK2, KLF3, SPTB, MMP9, PKHD1, TIAM1, PDE10A, CDH10, LRRTM1, EPB41L3, KCNMA1, ZFP64, CNTN4, PDZRN4	496	159	12925	2.95002	0.299147	0.0131596	0.0129824
GAD_DISEASE	Intervertebral Disk Displacement	8	1.42602	0.000136773	ACAN, COL3A1, COL1A2, DCT, COL5A1, COL11A1, THBS2, MMP9	496	31	12925	6.72477	0.320416	0.0137897	0.0136041
GAD_DISEASE	Carotid Artery Diseases	12	2.13904	0.000157704	ROBO2, SEMA5A, CNTNAP2, LRGUK, NOS3, GRM8, ZBTB20, DNAH9, PLG, APOB, TLR4, PLXNA4	496	77	12925	4.06106	0.359426	0.0153516	0.015145
GAD_DISEASE	Body Mass Index	35	6.23886	0.000202913	FLG, KMT2E, CNTNAP2, LAMA2, CTNND2, ADCY3, ATP10A, ABCA13, CDH9, GLI3, SMC2, ARVCF, GRM7, LRRTM4, NRIP1, CMYA5, GRM8, SLIT3, MAP3K7, SOX5, NTNG1, UNC13C, BDNF, LRBA, RIT2, COL4A2, KIF4B, DPYD, ZNF536, PLCH1, PIK3C3, CNTN4, PRKD1, CNTNAP5, FBN1	496	462	12925	1.97413	0.436216	0.0190226	0.0187666
GAD_DISEASE	Respiratory Function Tests	23	4.09982	0.000208892	DSCAM, LRP1, CADM1, PCDH10, CTNND2, ITPR1, ADCY8, PCDH19, ATP12A, ABCA13, MYO16, GRM1, IGF1R, TPO, DLG1, COL1A2, RPS6KA2, TRPS1, ZNF536, PKN2, MAGEC1, TLR4, TNS1	496	247	12925	2.4265	0.445657	0.0190226	0.0187666
GAD_DISEASE	Psychiatric Disorders	11	1.96078	0.000244659	GRIA1, GRIA2, GRM5, DLG1, DLG2, GRM7, NOS2, CNTN6, ACTN2, NPR3, GRM8	496	68	12925	4.21534	0.498926	0.0212402	0.0209543
GAD_DISEASE	Hand Strength	6	1.06952	0.000248291	EDNRB, PCDH15, CNTN1, SMARCA2, CDH9, PDZRN4	496	16	12925	9.77193	0.504041	0.0212402	0.0209543
GAD_DISEASE	Myocardial Infarction	37	6.59537	0.000270638	ROBO2, SEMA5A, CTNND2, PCDH15, GRIK2, THBS2, ADCY8, THBS1, CDH8, ROBO1, CDH2, NRIP1, GRM8, CDH23, FLNB, APOB, MAP3K7, VWF, TRPA1, MUSK, PRKCB, DCC, NOS3, CNTN6, F2, SMARCA2, MMP9, ESR2, DLG2, PDE10A, COL4A1, KCNMA1, CNTN1, PRKCQ, PIK3C3, ROR1, TLR4	496	507	12925	1.9017	0.53438	0.0224709	0.0221685
GAD_DISEASE	Retinitis Pigmentosa	7	1.24777	0.000291102	RP1, RHO, CRX, PDE6B, PDE6A, USH2A, EYS	496	25	12925	7.29637	0.560533	0.0234795	0.0231634
GAD_DISEASE	Parkinson's disease	16	2.85205	0.000353731	NTNG1, SEMA5A, EPHA4, NOS3, BDNF, DCC, CACNA1A, HTT, SNCAIP, ESR2, PPP3CA, DLG2, SLIT3, NOS1, EPHB2, EPHB1	496	142	12925	2.93617	0.631795	0.0277384	0.0273651
GAD_DISEASE	Iron	23	4.09982	0.000428917	PTPRM, GRIK2, NALCN, ABCA13, CDH9, SPTB, GLI3, GRM1, IGF1R, NFASC, TF, GRM7, NBEA, LRRTM4, DLC1, EPB41L3, KCNMA1, PRKCQ, KCNQ5, UTRN, APOB, MAP3K7, CNTNAP5	496	260	12925	2.30517	0.702256	0.0327252	0.0322847
GAD_DISEASE	Hypertension	29	5.16934	0.000584462	KDM5B, DNAH8, NPR3, CACNA1C, CHD2, IPO7, CDH9, MED12L, KNG1, IGF1R, MYLK, PIK3C2B, RHOBTB2, EDNRB, TRPS1, APOB, PRKG1, CUBN, NOS2, NOS3, BDNF, PRKCE, SLC12A1, ADCY10, KIF4B, LRRC7, WNK1, PRKCQ, UTRN	496	375	12925	2.01519	0.808143	0.0434194	0.0428349
GAD_DISEASE_CLASS	REPRODUCTION	58	10.3387	0.000617363	FLT1, PRDM9, IRS1, CHD7, GRIK2, NR3C1, IGF1R, GLI2, SALL1, HEPH, EXO1, LRRTM1, VWF, DSCAM, DCC, F2, HSPG2, MMP9, TGFBR1, CCNA1, VCAN, COL4A2, COL4A1, PGR, LCT, GART, TLR4, CFTR, PAFAH1B1, GRIA1, PRKAA2, DNAH5, NOTCH4, ABCB4, NPR3, PRDM13, PLG, THBS1, NRIP1, APOB, ZNF462, DYNC1H1, NOS2, USP9X, NOS3, BDNF, INSR, PLCL1, HSPA6, IGF2R, ESR2, COL3A1, TF, COL1A2, COL5A1, NBEA, CPS1, LHX8	498	959	12942	1.57174	0.0104435	0.000694534	0.000694534
GAD_DISEASE	protein quantitative trait loci	9	1.60428	0.000652385	DLG2, ANKRD30A, COL11A1, DIRAS2, DYSF, SACS, CNTN1, PDZRN4, ROBO1	496	51	12925	4.59855	0.841648	0.0472226	0.046587
GAD_DISEASE	Exercise Test	14	2.49554	0.000856095	RYR2, FLT1, PRDM9, LAMA2, PCDH15, VPS13B, ADCY8, CDH10, CNTN1, PIK3C3, PRKCQ, CNTN4, TLR4, PDZRN4	496	123	12925	2.966	0.910958	0.0604189	0.0596056
GAD_DISEASE	esophageal adenocarcinoma	27	4.81283	0.00101995	DIDO1, FLT1, IRS1, EHMT2, ABCB4, COL12A1, TNC, EHMT1, PIK3C2A, THBS1, IGF1R, EXO1, NRIP1, REV3L, NOS2, NOS3, ABCC8, PRKCA, MMP9, TGFBR1, IGF2R, MSH3, DPYD, PIK3C3, PGR, ERCC6, CFTR	496	351	12925	2.0045	0.943967	0.0672337	0.0663287
GAD_DISEASE	Uterine Prolapse	4	0.713012	0.0010241	COL3A1, PGR, LAMC1, ESR2	496	6	12925	17.3723	0.944621	0.0672337	0.0663287
GAD_DISEASE	cluster headache	4	0.713012	0.0010241	NOS2, NOS3, CACNA1A, NOS1	496	6	12925	17.3723	0.944621	0.0672337	0.0663287
GAD_DISEASE	longevity	28	4.99109	0.00163712	FLG, TOP2A, DIDO1, TOP2B, IRS1, CHD7, EHMT1, LRP2, MKI67, IGF1R, C3, TPO, PTK2B, A2M, APOB, ARHGEF11, DST, DCC, BDNF, INSR, EIF2AK3, F2, ACLY, TEP1, PXDN, BIRC6, GAPDH, TLR4	496	382	12925	1.91004	0.990216	0.105036	0.103622
GAD_DISEASE	migraine	7	1.24777	0.00192884	NOTCH3, DIDO1, EDNRB, NOS2, INSR, CACNA1A, PGR	496	35	12925	5.21169	0.995714	0.121002	0.119374
GAD_DISEASE	Electrocardiography	15	2.6738	0.00223116	TOP2B, RYR2, COL22A1, ADCY8, SMARCA2, HDAC9, CACNA1G, PKHD1, SCN10A, CNOT1, GRM8, AKT3, HMCN1, SCN5A, SCN1A	496	153	12925	2.55475	0.998178	0.136707	0.134867
GAD_DISEASE	Migraine Disorders	11	1.96078	0.00227603	GRIA1, C3, LRP1, NOS2, BDNF, CNR1, NOS3, NRIP1, PGR, F2, ESR2	496	90	12925	3.18492	0.998395	0.136707	0.134867
GAD_DISEASE	Weight Gain	13	2.31729	0.00303164	GRIA1, GRIA2, BDNF, NOTCH4, NR3C1, SREBF2, GRM1, GRM2, GRM5, RELN, GRM7, CNR1, GRM8	496	125	12925	2.71008	0.999811	0.177381	0.174993
GAD_DISEASE	Hypercholesterolemia|LDLC levels	17	3.0303	0.00307887	FLT1, PRKAA2, NOS3, ABCC8, IRS1, BDNF, NOTCH4, INSR, PIK3CD, F2, NR3C1, ACACB, PIK3C2B, PIK3C3, TEK, APOB, PFKP	496	193	12925	2.29531	0.999835	0.177381	0.174993
GAD_DISEASE	Alzheimer Disease	14	2.49554	0.00355184	RYR2, CUBN, CNTNAP2, CR1, TRPA1, COL22A1, VPS13B, ABCC9, ADCY8, ANK1, GLI2, EDNRB, CMYA5, PRKCQ	496	144	12925	2.53346	0.999957	0.200537	0.197837
GAD_DISEASE	diabetic neuropathy	4	0.713012	0.00394585	NOS2, NOS3, NOS1, APOB	496	9	12925	11.5815	0.999986	0.218415	0.215475
GAD_DISEASE	autism	12	2.13904	0.00427782	CNTNAP2, RELN, NLGN4X, PTPRZ1, BDNF, PRKCB, GRM8, ATP10A, GRIK2, FOXP2, CNTNAP5, SHANK2	496	114	12925	2.743	0.999994	0.225644	0.222607
GAD_DISEASE	achalasia	3	0.534759	0.00427994	NOS2, NOS3, NOS1	496	3	12925	26.0585	0.999995	0.225644	0.222607
GAD_DISEASE	Cholesterol	28	4.99109	0.00437621	ROBO2, SEMA5A, CNTNAP2, DNAH2, NRXN1, ITPR1, ZNF43, LRP2, ATP12A, MED12L, GRM1, SMC2, C3, GRM7, CDH2, TRPS1, HECTD4, HIVEP1, SLIT3, APOB, UNC13C, ATP2B2, MYO16, KCNMA1, PIK3C3, ROR1, ZNF257, FBN1	496	411	12925	1.77527	0.999996	0.225644	0.222607
GAD_DISEASE	Celiac Disease|	22	3.92157	0.00442251	NTNG1, ROBO2, UNC13C, DSCAM, DNAH17, DCC, EPHA8, CTNND2, PCDH15, ZBTB20, CDC5L, FOXP2, IGF2R, HDAC7, TG, SLITRK1, DLC1, MYH13, PRKCQ, SLIT3, ZNF236, TNS1	496	293	12925	1.95661	0.999996	0.225644	0.222607
GAD_DISEASE	Intracranial Aneurysm	6	1.06952	0.00447611	ARHGEF11, COL3A1, VCAN, COL1A2, COL4A1, HSPG2	496	29	12925	5.39141	0.999997	0.225644	0.222607
GAD_DISEASE	Parkinson's Disease	4	0.713012	0.00547783	NOS2, BDNF, NOS1, A2M	496	10	12925	10.4234	1	0.271297	0.267645
GAD_DISEASE	Glomerular Filtration Rate	9	1.60428	0.0060961	NTNG1, DNAH7, DCC, TRPS1, PKN2, ANK3, KIF21B, PCNT, CDH9	496	72	12925	3.25731	1	0.296712	0.292718
GAD_DISEASE	Body Weight Changes	8	1.42602	0.00642849	ARFGEF1, GRIA1, VCAN, DCC, DNAH9, SMARCA2, CNTNAP5, FBN1	496	58	12925	3.59427	1	0.307587	0.303446
GAD_DISEASE	Leukocyte Count	9	1.60428	0.00662363	RYR2, NOS2, COL22A1, CTNND2, NRIP1, SPAG1, UTRN, CDK14, SPTB	496	73	12925	3.21269	1	0.309645	0.305477
GAD_DISEASE	Bone Density	12	2.13904	0.00669088	TANC1, CNTNAP2, JAG1, DNAJC6, PCDH10, NOTCH4, DLC1, PRKCE, PRKG2, PCNT, CKAP5, HDAC9	496	121	12925	2.58431	1	0.309645	0.305477
GAD_DISEASE	Crohn's disease ulcerative colitis	7	1.24777	0.00701546	NOS2, NOS3, DLG5, HSPA2, F2, TLR4, MMP9	496	45	12925	4.05354	1	0.3105	0.30632
GAD_DISEASE	Marijuana Abuse|Psychoses, Substance-Induced	7	1.24777	0.00701546	BDNF, CNR1, LRRTM1, EHMT2, EHMT1, NOS1, ROBO1	496	45	12925	4.05354	1	0.3105	0.30632
GAD_DISEASE	Erythrocyte Count	16	2.85205	0.00703932	PRKCE, PCDH15, SMARCA2, USH2A, ABCA13, LRFN2, NFASC, DLG1, GRM7, CDH2, DLC1, ZFP64, CSMD3, CNTN4, ZNF423, PRKG1	496	192	12925	2.17154	1	0.3105	0.30632
GAD_DISEASE	Apoplexy|Cerebral Hemorrhage|Cerebral Hemorrhages|Intracranial Hemorrhages|Stroke|Subarachnoid Hemorrhage	13	2.31729	0.00750866	DIDO1, SPTBN5, LAMA3, ATP10A, ARVCF, COL4A1, DNAJC6, PXDN, COL6A3, RGS12, PRKCQ, SLIT2, PRKG1	496	140	12925	2.41971	1	0.322634	0.318291
GAD_DISEASE	Parkinson Disease	17	3.0303	0.00757303	SEMA5A, ITSN2, UNC13C, COL22A1, PRDM13, PLG, CDH8, FOSL2, GAK, DLG2, RIT2, COL4A1, ZNF646, SCN2A, TLR4, PDZRN4, FBN1	496	212	12925	2.08959	1	0.322634	0.318291
GAD_DISEASE	Autism	21	3.74332	0.00765726	SEMA5A, DOCK3, NLGN4X, KCND2, NOS2, BDNF, NRXN1, ABCA13, CDH9, FOXP2, ESR2, CACNA1G, RELN, CUX2, CNR1, CDH10, GRM8, NOS1, PPIG, SCN2A, CDK14	496	288	12925	1.9001	1	0.322634	0.318291
GAD_DISEASE	BMI- Edema rosiglitazone or pioglitazone	11	1.96078	0.00787123	PRKAA2, ABCC8, IRS1, INSR, PIK3CD, PIK3C3, TEK, NR3C1, ACACB, PFKP, PIK3C2B	496	107	12925	2.67891	1	0.326772	0.322373
GAD_DISEASE	Aortic Aneurysm, Thoracic|Aortic Rupture	3	0.534759	0.00834288	COL3A1, TGFBR1, FBN1	496	4	12925	19.5439	1	0.341333	0.336738
GAD_DISEASE	Retinal Diseases	10	1.78253	0.00856784	OCA2, RP1, PCDH15, CDH23, RHO, CRX, PDE6B, PDE6A, NR3C1, USH2A	496	92	12925	2.83244	1	0.345529	0.340878
GAD_DISEASE	breast cancer	32	5.7041	0.00912915	TOP2A, IRS1, PRKDC, IGF1R, EXO1, NRIP1, REV3L, ITGAV, NOS1, MUC6, POLQ, MYH7B, SETDB1, FANCM, DAPK1, NOS3, STAT1, PLK1, PRKCA, F2, SMARCA2, MMP9, TGFBR1, IGF2R, ESR2, ESPL1, MSH3, TEP1, PGR, ERCC6, TLR4, HCN1	496	518	12925	1.60979	1	0.359725	0.354883
GAD_DISEASE	Neutrophils	10	1.78253	0.00917471	DYNC2H1, UNC13C, IGSF10, CACNA1I, ZNF461, RELN, DSCAM, PLCL1, DPYD, ZNF567	496	93	12925	2.80199	1	0.359725	0.354883
GAD_DISEASE	Pre-Eclampsia	9	1.60428	0.00979522	FLT1, VWF, NOS2, IRS1, NOS3, INSR, F2, TLR4, MMP9	496	78	12925	3.00675	1	0.37442	0.36938
GAD_DISEASE	Insulin Resistance	13	2.31729	0.00981477	RYR2, ABCC8, ITPR1, ANK2, NR3C1, ANK1, LRRTM4, TRPS1, PTK2B, ZNF536, EPHB2, APOB, PFKP	496	145	12925	2.33628	1	0.37442	0.36938
GAD_DISEASE	Insulin	13	2.31729	0.0103357	CTNND2, PCDH15, ITPR1, ANK1, MAP2, LRRTM4, KIF26B, GRM8, SCN9A, CDH23, EPHB2, PRKG1, PFKP	496	146	12925	2.32027	1	0.389035	0.383798
GAD_DISEASE	Narcolepsy	16	2.85205	0.010522	DYNC1H1, PHLPP1, CADM1, DAPK1, DCC, PRKCE, CACNA1C, SULF1, ADCY8, PCLO, TRPS1, KCNMA1, PRKCQ, PRKD1, MAP3K7, MYH10	496	201	12925	2.07431	1	0.390838	0.385577
GAD_DISEASE	Potassium	7	1.24777	0.0116644	DNAH5, ATP1A4, PRKG2, DNAH9, CDYL, GRIK2, PRKD1	496	50	12925	3.64819	1	0.427645	0.421889
GAD_DISEASE	Bipolar Disorder	21	3.74332	0.0123847	GRIA1, GRIA2, CNTNAP2, BDNF, NCAN, ATP1A3, ANK3, CACNA1C, NR3C1, NALCN, RELN, CUX2, PDE10A, GRM7, PIK3C3, ROR1, NOS1, BRWD1, BSN, TLR4, PDZRN4	496	302	12925	1.81201	1	0.441838	0.43589
GAD_DISEASE	Premature Birth	10	1.78253	0.0127087	COL3A1, COL1A2, COL5A1, CPS1, HSPA6, PGR, PLG, NR3C1, TLR4, PAFAH1B1	496	98	12925	2.65903	1	0.441838	0.43589
GAD_DISEASE	atherosclerosis	23	4.09982	0.0127297	PRKAA2, LRP1, VWF, NOS3, INSR, TONSL, F2, THBS2, NR3C1, THBS1, MMP9, SREBF2, ESR2, C3, TPO, COL4A1, AXL, MSH3, HMCN1, ERCC6, LCT, APOB, TLR4	496	343	12925	1.74736	1	0.441838	0.43589
GAD_DISEASE	Chronic Lymphocytic Leukemia|Leukemia, Lymphocytic, Chronic, B-Cell|Lymphoma|Syndrome	6	1.06952	0.0127948	HIPK4, ESPL1, LAMA2, LRP2, ERCC6, THBS1	496	37	12925	4.2257	1	0.441838	0.43589
GAD_DISEASE	Cell Adhesion Molecules	8	1.42602	0.0128341	ROBO2, SVIL, ATP8B2, PRKCQ, PRKD1, ZNF423, CNTNAP5, TNS1	496	66	12925	3.1586	1	0.441838	0.43589
GAD_DISEASE	mitral valve prolapse	3	0.534759	0.0135534	COL3A1, HSPG2, FBN1	496	5	12925	15.6351	1	0.455492	0.449361
GAD_DISEASE	pulmonary hypertension	3	0.534759	0.0135534	BMPR2, CPS1, NOS3	496	5	12925	15.6351	1	0.455492	0.449361
GAD_DISEASE	smoking cessation	13	2.31729	0.0139244	DAPK1, LAMA1, PCDH15, SNCAIP, USH2A, AKAP13, GRM5, RELN, GRM7, MYO18B, ROR1, TEK, MAP3K7	496	152	12925	2.22868	1	0.462452	0.456227
GAD_DISEASE	Erectile Dysfunction	5	0.891266	0.0141866	HEPH, NOS3, PGR, APOB, GLI2	496	25	12925	5.21169	1	0.465682	0.459414
GAD_DISEASE	Macular Degeneration	17	3.0303	0.0144296	CR1, NOS2, DCC, EHMT2, NOTCH4, EHMT1, MYO16, ROBO1, C3, REST, OBSCN, MAP2, MYO18B, SCN4A, KIF21B, GART, TLR4	496	228	12925	1.94296	1	0.468215	0.461913
GAD_DISEASE	cystic fibrosis	6	1.06952	0.0158814	EDNRB, NOS2, NOS3, NOS1, TLR4, CFTR	496	39	12925	4.009	1	0.503158	0.496385
GAD_DISEASE	Mental Disorders	6	1.06952	0.0158814	CNTNAP2, COL4A2, COL4A1, MYO18B, NALCN, TLR4	496	39	12925	4.009	1	0.503158	0.496385
GAD_DISEASE	atherosclerosis, coronary	13	2.31729	0.0160412	LRP1, NOS2, VWF, NOS3, IRS1, INSR, F2, NR3C1, MMP9, ESR2, APOB, TLR4, PAFAH1B1	496	155	12925	2.18555	1	0.503158	0.496385
GAD_DISEASE	Subcutaneous Fat	4	0.713012	0.0180156	FLT1, PLCL1, TLR4, PIK3C2B	496	15	12925	6.94892	1	0.55888	0.551357
GAD_DISEASE	Prostatic Neoplasms	13	2.31729	0.0183927	JAG1, CNTN6, PLCL1, DYSF, TNC, PTPRM, HTT, ANK2, USH2A, ANK1, PKHD1, COL6A3, EYS	496	158	12925	2.14405	1	0.562678	0.555104
GAD_DISEASE	Crohn Disease|Rectal Fistula	5	0.891266	0.0185367	HERC2, DLG5, LCT, BSN, TLR4	496	27	12925	4.82564	1	0.562678	0.555104
GAD_DISEASE	Heart Diseases|Inflammation|Myocardial Infarction	3	0.534759	0.0198181	VWF, CNR1, CACNA1C	496	6	12925	13.0292	1	0.595175	0.587164
GAD_DISEASE	Alzheimer's disease	17	3.0303	0.0209403	CR1, LRP1, DAPK1, NOS3, BDNF, NOTCH4, PCDH15, PLG, ANK3, LRP2, HSPG2, PPP3CA, TF, NOS1, A2M, PRKG1, PAFAH1B1	496	238	12925	1.86132	1	0.622257	0.613881
GAD_DISEASE	Erythrocytes	9	1.60428	0.0218346	CUBN, DCC, TRPS1, CTNND2, ATP2B2, CNTN4, SNCAIP, GRM1, WDR88	496	90	12925	2.60585	1	0.642074	0.633431
GAD_DISEASE	Hemoglobins	18	3.20856	0.0225377	EPHA7, PCDH10, COL22A1, CTNND2, CACNA1C, GRIK2, USH2A, CDH9, CACNA1I, LRFN2, NFASC, DLG2, NBEA, NRIP1, AKT3, CNTN1, CNTN4, A2M	496	260	12925	1.80405	1	0.655916	0.647087
GAD_DISEASE	Coronary Disease|Coronary heart disease|Inflammation|Insulin Resistance	7	1.24777	0.0248475	CUBN, IRS1, NOS3, INSR, ABCB4, ZNF568, APOB	496	59	12925	3.09168	1	0.709861	0.700306
GAD_DISEASE	Inflammation|Premature Birth	11	1.96078	0.0251456	COL3A1, COL1A2, COL5A1, NOS3, HSPA6, PGR, F2, NR3C1, TLR4, MMP9, PAFAH1B1	496	128	12925	2.2394	1	0.709861	0.700306
GAD_DISEASE	Connective Tissue Diseases|Fetal Diseases|Inflammation|Musculoskeletal Diseases|Pregnancy Complications, Hematologic|Premature Birth|Skin Diseases	11	1.96078	0.0251456	COL3A1, COL1A2, COL5A1, NOS3, HSPA6, PGR, F2, NR3C1, TLR4, MMP9, PAFAH1B1	496	128	12925	2.2394	1	0.709861	0.700306
GAD_DISEASE	Hematocrit	10	1.78253	0.0265268	LRFN2, CACNA1I, PRKCE, CTNND2, AKT3, PGR, CACNA1C, CDH9, EPHB3, SOX5	496	111	12925	2.34761	1	0.741437	0.731457
GAD_DISEASE	Blood Coagulation Factor Inhibitors	3	0.534759	0.0270488	MYH7B, DNAJC6, EPHB1	496	7	12925	11.1679	1	0.748616	0.738539
GAD_DISEASE	Waist Circumference	17	3.0303	0.0274362	RYR2, CUBN, PLCL1, LRBA, HDAC9, CDH9, TANC1, LRFN2, DLG2, COL4A1, ZFAT, NRIP1, MYO18B, CDH23, SLIT3, CSMD3, PFKP	496	246	12925	1.80079	1	0.751965	0.741843
GAD_DISEASE	Uric Acid	8	1.42602	0.0277755	LAMA2, CDH10, MYO18B, VPS13B, ATP2B2, ANK2, LRP2, CDH9	496	77	12925	2.70737	1	0.753944	0.743795
GAD_DISEASE	Tunica Media	13	2.31729	0.0292558	SEMA5A, DYSF, ATP10A, ATP2B2, CACNA1C, CDH9, CCNA1, TG, COL5A1, CNTN3, EYS, CNTNAP5, PAFAH1B1	496	169	12925	2.0045	1	0.764051	0.753767
GAD_DISEASE	nephropathy	5	0.891266	0.0294956	PIGR, CR1, VWF, NOS3, MMP9	496	31	12925	4.20298	1	0.764051	0.753767
GAD_DISEASE	Spinocerebellar Ataxias	4	0.713012	0.029687	CACNA1A, CNTN4, SPTBN2, TTBK2	496	18	12925	5.79077	1	0.764051	0.753767
GAD_DISEASE	Migraine with Aura	4	0.713012	0.029687	EDNRB, INSR, CACNA1A, CACNA1E	496	18	12925	5.79077	1	0.764051	0.753767
GAD_DISEASE	Cardiovascular Diseases	14	2.49554	0.0299632	UNC13C, BMPR2, VWF, NOS3, IRS1, COL22A1, F2, NR3C1, MMP9, ESR2, ZNF536, SCN5A, APOB, TLR4	496	189	12925	1.93026	1	0.764051	0.753767
GAD_DISEASE	plasma HDL cholesterol (HDL-C) levels	17	3.0303	0.0302187	NOS3, IRS1, STAT1, INSR, ABCB4, INSRR, PRKCA, NR3C1, SMARCA2, MMP9, SREBF2, IGF1R, ACLY, PPP3CA, EDNRB, NRIP1, APOB	496	249	12925	1.77909	1	0.764051	0.753767
GAD_DISEASE	epithelial ovarian cancer	13	2.31729	0.0304334	MUC16, NOS2, INSR, F2, ESR2, IGF2R, IGF1R, CHL1, EXO1, MSH3, NRIP1, PGR, ERCC6	496	170	12925	1.99271	1	0.764051	0.753767
GAD_DISEASE	Kidney Failure, Chronic	13	2.31729	0.0304334	NOS3, ABCC8, IRS1, INSR, THBS2, NR3C1, MMP9, IGF2R, PLD2, COL3A1, COL1A2, TLR4, FBN1	496	170	12925	1.99271	1	0.764051	0.753767
GAD_DISEASE	Heart Failure	23	4.09982	0.0306337	UNC13C, CNTNAP2, GRID2, MUC16, TRPA1, NOS3, NPR3, PCDH15, ITPR1, ANK2, NALCN, GLI3, MYO16, IGSF10, ARVCF, DLG2, CDH2, CDH10, RPS6KA2, ROR1, TLR4, FREM2, TNS1	496	374	12925	1.60253	1	0.764051	0.753767
GAD_DISEASE	smoking	8	1.42602	0.0313957	BDNF, EXO1, NOS3, NRXN1, GRM8, CDH23, GRIK2, NR3C1	496	79	12925	2.63883	1	0.764051	0.753767
GAD_DISEASE	coronary artery disease	8	1.42602	0.0313957	COL3A1, NOS2, IRS1, NOS3, APOB, F2, NR3C1, MMP9	496	79	12925	2.63883	1	0.764051	0.753767
GAD_DISEASE	Cleft Lip|Cleft Palate|Tooth Abnormalities	8	1.42602	0.0313957	ZNF462, CDH2, PKN2, GART, TLR4, TGFBR1, EPHB3, LHX8	496	79	12925	2.63883	1	0.764051	0.753767
GAD_DISEASE	thyrotoxic periodic paralysis	3	0.534759	0.0351627	SCN4A, SCN5A, CACNA1S	496	8	12925	9.77193	1	0.834154	0.822926
GAD_DISEASE	Essential Hypertension	3	0.534759	0.0351627	NOS2, WNK1, NOS3	496	8	12925	9.77193	1	0.834154	0.822926
GAD_DISEASE	priapism	3	0.534759	0.0351627	NOS2, NOS3, ITGAV	496	8	12925	9.77193	1	0.834154	0.822926
GAD_DISEASE	suicide	6	1.06952	0.0357694	NOS2, BDNF, ACTN2, NOS3, HTT, NOS1	496	48	12925	3.25731	1	0.836419	0.82516
GAD_DISEASE	Diabetes Mellitus	11	1.96078	0.0361101	ROBO2, SVIL, CNTNAP2, DLG1, ABCC8, DCC, RPS6KA2, ROR1, PIK3C3, CSMD3, CDH9	496	136	12925	2.10767	1	0.836419	0.82516
GAD_DISEASE	Alcohol Drinking	5	0.891266	0.0361471	FLT1, OAS3, HECTD4, ZNF366, MYLK	496	33	12925	3.94825	1	0.836419	0.82516
GAD_DISEASE	Glucose	16	2.85205	0.0380971	SEMA5A, UNC13C, ATP10A, KCNA5, ACACB, USH2A, GRM2, IGSF10, DLG2, KIF16B, TRPS1, KCNMA1, AKT3, MYO18B, PRKCQ, CNTN4	496	236	12925	1.76668	1	0.870223	0.858509
GAD_DISEASE	Hemoglobin A, Glycosylated	13	2.31729	0.0382245	SEMA5A, DSCAM, COL11A1, COL22A1, ATP10A, ANK1, ESR2, SYNE2, CHL1, AKT3, SACS, PIK3C3, CNTNAP5	496	176	12925	1.92477	1	0.870223	0.858509
GAD_DISEASE	cervical intraepithelial neoplasia grade 3	6	1.06952	0.0386298	NOS2, STAT1, EXO1, NOS3, TLR4, TGFBR1	496	49	12925	3.19083	1	0.870335	0.85862
GAD_DISEASE	long QT syndrome	4	0.713012	0.0392107	RYR2, TF, ANK2, SCN5A	496	20	12925	5.21169	1	0.870335	0.85862
GAD_DISEASE	Aortic Aneurysm, Abdominal	4	0.713012	0.0392107	LRP1, NOS3, MMP9, TGFBR1	496	20	12925	5.21169	1	0.870335	0.85862
GAD_DISEASE	melanoma	8	1.42602	0.0395548	OCA2, EDNRB, NOS2, MAGEC1, ERCC6, NOS1, MMP9, GRM1	496	83	12925	2.51166	1	0.870335	0.85862
GAD_DISEASE	schizophrenia | autism	5	0.891266	0.0397709	DLG2, NLGN4X, GRM7, NRXN1, CNTN4	496	34	12925	3.83213	1	0.870335	0.85862
GAD_DISEASE	Arteries	12	2.13904	0.0405113	GRM2, UNC13C, COL1A2, GRM7, DCC, DNAH5, CNTN1, KCNA5, ANK3, SMARCA2, MAP3K7, EPHB1	496	158	12925	1.97912	1	0.874187	0.86242
GAD_DISEASE	Alzheimer's disease	48	8.55615	0.0405662	LRP1, ZFAND4, IRS1, PCDH15, CACNA1A, LRP2, MKI67, ACACB, IGF1R, C3, ACAN, RELN, EDNRB, CDH23, MYH13, A2M, APOB, PCNT, PRKG1, CUBN, SVIL, CASR, CR1, JAG1, VWF, NOS2, ANKRD30A, DAPK1, NOS3, ABCC8, BDNF, GBF1, DYRK1A, ANK3, F2, HSPG2, MMP9, IGF2R, ESR2, TF, DLG5, KCNMA1, MYO3A, PRKCQ, LCT, GAPDH, TLR4, PFKP	496	950	12925	1.31664	1	0.874187	0.86242
GAD_DISEASE	Chronic renal failure|Kidney Failure, Chronic	46	8.19964	0.041096	RYR2, FLT1, LRP1, IRS1, ABCB4, ADCY4, TNC, ADCY2, NR3C1, THBS1, SYNE2, IGF1R, MYLK, GLI2, CACNA1I, PPP3CA, ARVCF, EXO1, REV3L, PTK2B, A2M, APOB, HIPK4, POLQ, VWF, NOS2, MUSK, NOS3, TIE1, PASK, F2, MMP9, IGF2R, ESR2, GAK, CPS1, MSH3, WNK1, DPYD, MYO3A, PRKCQ, PGR, ERCC6, TEK, TLR4, STK40	496	903	12925	1.32745	1	0.878894	0.867063
GAD_DISEASE	Brain Infarction	3	0.534759	0.0440818	NOS2, NOS3, TLR4	496	9	12925	8.68616	1	0.923371	0.910942
GAD_DISEASE	Calcium	8	1.42602	0.044109	ROBO2, CASR, TUBA3C, DSCAM, KCNQ5, ZNF676, ZNF257, SOX5	496	85	12925	2.45256	1	0.923371	0.910942
GAD_DISEASE	Cystatins	4	0.713012	0.044484	DLG2, CNTN6, KCNH8, KCNMA1	496	21	12925	4.96352	1	0.923371	0.910942
GAD_DISEASE	Intercellular Adhesion Molecule-1	4	0.713012	0.044484	MSH3, CNTN6, ZNF831, CDH9	496	21	12925	4.96352	1	0.923371	0.910942
GAD_DISEASE	Coronary Disease|Coronary heart disease	7	1.24777	0.0454575	NOS2, NOS3, MYH15, NOS1, APOB, F2, MMP9	496	68	12925	2.68249	1	0.93669	0.924081
GAD_DISEASE	Alzheimer's Disease	13	2.31729	0.0489755	LRP1, NOS3, BDNF, NOTCH4, HSPA2, ABCA12, HSPG2, MMP9, ESR2, TF, NOS1, A2M, GAPDH	496	183	12925	1.85115	1	1	0.986889
GAD_DISEASE	brain hemorrhage	4	0.713012	0.0500902	VCAN, NOS2, NOS3, MMP9	496	22	12925	4.7379	1	1	0.986889
GAD_DISEASE	Depressive Disorder, Major	6	1.06952	0.0514363	VCAN, PCLO, GRM7, CNTN6, TRPS1, PTK2B	496	53	12925	2.95002	1	1	0.986889
GAD_DISEASE	bladder cancer	29	5.16934	0.0520444	OCA2, IRS1, PRKDC, IGF1R, ARVCF, EXO1, POLR2B, AKT3, REV3L, APOB, POLQ, MYH7B, CASR, CR1, NOS2, NOS3, STAT1, INSR, PLK1, MUC5B, MMP9, TGFBR1, IGF2R, ESR2, MSH3, TEP1, PGR, ERCC6, TLR4	496	529	12925	1.42854	1	1	0.986889
GAD_DISEASE	metabolic syndrome	12	2.13904	0.0524822	C3, COL3A1, ABCC8, IRS1, NOS3, APOB, LCT, THBS2, ACACB, TLR4, SREBF2, ESR2	496	165	12925	1.89516	1	1	0.986889
GAD_DISEASE	Breath Tests	10	1.78253	0.0528051	SEMA5A, TIAM1, CNTNAP2, MUSK, PRKDC, NRXN1, ZNF568, SMARCA2, CDH9, EPHB1	496	126	12925	2.06813	1	1	0.986889
GAD_DISEASE	Guillain-Barre Syndrome	3	0.534759	0.0537328	NOS2, NR3C1, MMP9	496	10	12925	7.81754	1	1	0.986889
GAD_DISEASE	Epilepsy|	3	0.534759	0.0537328	SCN2A, SCN3A, SCN1A	496	10	12925	7.81754	1	1	0.986889
GAD_DISEASE	PR interval	3	0.534759	0.0537328	SCN10A, SCN5A, SOX5	496	10	12925	7.81754	1	1	0.986889
GAD_DISEASE	Body Weights and Measures	11	1.96078	0.0539921	ARVCF, EDNRB, CNTN6, PLCL1, LRRTM1, EPB41L3, PCDH15, PIK3C3, MAGEC1, ZFPM2, PIK3C2B	496	146	12925	1.96331	1	1	0.986889
GAD_DISEASE	Platelet Aggregation	6	1.06952	0.0549818	DYNC2H1, MAP2, NRXN1, HECTD4, DPYD, CNTN4	496	54	12925	2.89539	1	1	0.986889
GAD_DISEASE	prostate cancer	28	4.99109	0.0554925	RYR1, IRS1, PRKDC, PIK3CD, LRP2, NR3C1, PIK3C2A, THBS1, IGF1R, PIK3C2B, PKHD1, EPHB2, ZNF462, CUBN, CASR, NOS2, NOS3, ANK2, MMP9, TGFBR1, ESR2, COL4A2, MSH3, DLC1, PGR, ERCC6, TLR4, CFTR	496	509	12925	1.43347	1	1	0.986889
GAD_DISEASE	Albumins	7	1.24777	0.0572528	GRID2, ABCC8, DYSF, MUC5B, LCT, THBS2, UTRN	496	72	12925	2.53346	1	1	0.986889
GAD_DISEASE	Mental Competency	7	1.24777	0.0572528	CDH10, NRXN1, TRPS1, PCDH15, PRKCQ, ZFPM2, HDAC9	496	72	12925	2.53346	1	1	0.986889
GAD_DISEASE	Lipids	11	1.96078	0.0581645	PKHD1, PDE10A, CADM1, NRXN1, DPYD, PRKCQ, MAGEC1, CNTN4, PLXNA4, SOX5, TTN	496	148	12925	1.93678	1	1	0.986889
GAD_DISEASE	Multiple Sclerosis	18	3.20856	0.0585314	RYR2, SVIL, LRP1, NOS2, TRPA1, EHMT2, NOTCH4, PRKCA, NR3C1, PCSK5, MMP9, IGF2R, RELN, EXO1, AKT3, NOS1, A2M, PDZRN4	496	293	12925	1.60086	1	1	0.986889
GAD_DISEASE	patent ductus arteriosus	10	1.78253	0.0619569	NOS2, CHD7, PGR, APOB, F2, NR3C1, GART, TLR4, MMP9, TGFBR1	496	130	12925	2.0045	1	1	0.986889
GAD_DISEASE	Heart Rate	16	2.85205	0.0638165	CNTNAP2, NOTCH4, CHD6, DCLK1, TTN, GRM5, DLG2, MAP2, KCNMA1, ZNF516, CMYA5, TEK, ZFPM2, MAP3K7, PRKG1, PDZRN4	496	254	12925	1.64148	1	1	0.986889
GAD_DISEASE	Coronary Artery Disease	26	4.63458	0.0640066	COL14A1, IRS1, PCDH10, DIRAS2, HDAC9, IGF1R, MYLK, EPB41L3, APOB, EPHB1, MARK2, DYNC2H1, EPHA6, NOS3, F2, MMP9, MYO16, TANC1, COL4A2, COL4A1, DLC1, CDH10, DCHS1, CNTN3, PRKCQ, SCN2A	496	473	12925	1.43239	1	1	0.986889
GAD_DISEASE	EKG, abnormal	3	0.534759	0.0640468	KCND2, ANK2, SCN5A	496	11	12925	7.10685	1	1	0.986889
GAD_DISEASE	Hearing Loss, Sensorineural	3	0.534759	0.0640468	MYO1C, OTOF, MYO1F	496	11	12925	7.10685	1	1	0.986889
GAD_DISEASE	Lymphoma, Non-Hodgkin	15	2.6738	0.0642696	OCA2, CR1, FLT1, NOS2, NOS3, NR3C1, MMP9, ESR2, IGF2R, IGF1R, C3, PGR, NOS1, APOB, TLR4	496	233	12925	1.67758	1	1	0.986889
GAD_DISEASE	obesity	17	3.0303	0.0645605	EPHA6, NOS3, IRS1, BDNF, INSR, ABCB5, F2, NR3C1, FOXP2, ESR2, IGF1R, PDE10A, CNR1, KIF2B, APOB, PRKG1, PFKP	496	276	12925	1.60505	1	1	0.986889
GAD_DISEASE	coronary spastic angina	5	0.891266	0.0656778	ITSN2, TIAM1, AKAP13, DLC1, MYO9A	496	40	12925	3.25731	1	1	0.986889
GAD_DISEASE	Cardiomyopathy, Dilated|DCM - Dilated cardiomyopathy	5	0.891266	0.0656778	ACTN2, ABCC9, SCN5A, MMP9, MYH7	496	40	12925	3.25731	1	1	0.986889
GAD_DISEASE	Aorta	6	1.06952	0.0664444	TRPS1, CNTN1, PLCH1, HMCN1, ZFPM2, EPHB3	496	57	12925	2.743	1	1	0.986889
GAD_DISEASE	dementia	6	1.06952	0.0664444	LRP1, NOS2, APOB, NR3C1, MMP9, SREBF2	496	57	12925	2.743	1	1	0.986889
GAD_DISEASE	Acute Coronary Syndrome|	7	1.24777	0.0671975	LRP1, IRS1, NOS3, THBS2, F2, THBS1, TLR4	496	75	12925	2.43212	1	1	0.986889
GAD_DISEASE	breast cancer	31	5.52585	0.0678787	TOP2A, LRP1, IRS1, PRKDC, EHMT2, EHMT1, PRDM10, IGF1R, RHOBTB2, AKAP13, RELN, PCNT, BUB1, NOS2, NOS3, PLK2, INSR, PLK1, F2, CKAP5, MMP9, TGFBR1, ESR2, ESPL1, MSH3, TEP1, DPYD, PGR, ERCC6, LCT, HCN1	496	589	12925	1.3715	1	1	0.986889
GAD_DISEASE	Albuminuria|Inflammation|Kidney Diseases	4	0.713012	0.0688276	NOS2, NOS3, F2, TLR4	496	25	12925	4.16935	1	1	0.986889
GAD_DISEASE	tuberculosis	6	1.06952	0.0705393	C3, TF, CR1, NOS2, STAT1, TLR4	496	58	12925	2.6957	1	1	0.986889
GAD_DISEASE	Cognitive performance	5	0.891266	0.0706778	UNC13C, FLT1, RIT2, NRXN1, NRIP1	496	41	12925	3.17786	1	1	0.986889
GAD_DISEASE	Atherosclerosis|Thrombosis	3	0.534759	0.0749591	NOS3, F2, ZNF366	496	12	12925	6.51462	1	1	0.986889
GAD_DISEASE	Epilepsies, Myoclonic	2	0.356506	0.0751319	PCDH19, SCN1A	496	2	12925	26.0585	1	1	0.986889
GAD_DISEASE	insulin; polycystic ovary syndrome	2	0.356506	0.0751319	IRS1, INSR	496	2	12925	26.0585	1	1	0.986889
GAD_DISEASE	Rupture|Tendon Injuries	2	0.356506	0.0751319	COL14A1, COL12A1	496	2	12925	26.0585	1	1	0.986889
GAD_DISEASE	delirium tremens, alcohol withdrawal-induced; seizures, alcohol withdrawal-induced	2	0.356506	0.0751319	GRM7, GRM8	496	2	12925	26.0585	1	1	0.986889
GAD_DISEASE	autistic spectrum disorder	2	0.356506	0.0751319	RELN, GRM8	496	2	12925	26.0585	1	1	0.986889
GAD_DISEASE	enuresis, primary nocturnal	2	0.356506	0.0751319	NOS3, NOS1	496	2	12925	26.0585	1	1	0.986889
GAD_DISEASE	purpura, Henoch-Schonlein	2	0.356506	0.0751319	NOS2, NOS3	496	2	12925	26.0585	1	1	0.986889
GAD_DISEASE	nitric oxide	2	0.356506	0.0751319	NOS3, NOS1	496	2	12925	26.0585	1	1	0.986889
GAD_DISEASE	myocardial infarct; heart disease, ischemic; atherosclerosis, coronary	2	0.356506	0.0751319	NOS3, MMP9	496	2	12925	26.0585	1	1	0.986889
GAD_DISEASE	Malignant Hyperthermia	2	0.356506	0.0751319	RYR1, CACNA1S	496	2	12925	26.0585	1	1	0.986889
GAD_DISEASE	acute chest syndrome asthma	2	0.356506	0.0751319	NOS3, NOS1	496	2	12925	26.0585	1	1	0.986889
GAD_DISEASE	Language Development Disorders	2	0.356506	0.0751319	CNTNAP2, FOXP2	496	2	12925	26.0585	1	1	0.986889
GAD_DISEASE	Rupture|Tendinopathy	2	0.356506	0.0751319	COL5A1, TNC	496	2	12925	26.0585	1	1	0.986889
GAD_DISEASE	Epilepsy, Temporal Lobe|Seizures, Febrile	2	0.356506	0.0751319	C3, MMP9	496	2	12925	26.0585	1	1	0.986889
GAD_DISEASE	diabetes, type 2	24	4.27807	0.0790145	ARHGEF11, LRGUK, NOS2, VWF, PRKCB, NOS3, ABCC8, IRS1, INSR, INSRR, F2, THBS2, NR3C1, KLF3, MMP9, IGF1R, PCLO, DLC1, PKN2, NOS1, A2M, APOB, TLR4, CFTR	496	439	12925	1.42461	1	1	0.986889
GAD_DISEASE	mood disorders	5	0.891266	0.0812422	GRM2, BDNF, CNR1, NOS1, NR3C1	496	43	12925	3.03005	1	1	0.986889
GAD_DISEASE	blood pressure, arterial hypertension	4	0.713012	0.0828262	COL1A2, VWF, NOS3, APOB	496	27	12925	3.86051	1	1	0.986889
GAD_DISEASE	Chronic ulcerative colitis|Colitis, Ulcerative|Crohn Disease|Crohn's disease	4	0.713012	0.0828262	CNR1, F2, NR3C1, TLR4	496	27	12925	3.86051	1	1	0.986889
GAD_DISEASE	Platelet Count	9	1.60428	0.0831879	GRIA1, VWF, COL24A1, RPS6KA2, CNTN4, ZFPM2, MAP3K7, EYS, SOX5	496	118	12925	1.98751	1	1	0.986889
GAD_DISEASE	Lipoproteins, VLDL	11	1.96078	0.0848339	DLG1, PCDH10, CNTN6, DNAH5, LRBA, KCNMA1, LAMA3, GRIK2, CNTN4, ZFHX4, MYO16	496	159	12925	1.80279	1	1	0.986889
GAD_DISEASE	kidney aging	8	1.42602	0.0852797	C3, PEG3, PLK2, LAMA3, COL6A3, LAMC1, MMP9, IGF1R	496	99	12925	2.10573	1	1	0.986889
GAD_DISEASE	cognitive ability	7	1.24777	0.0858634	REST, LRP1, BDNF, NRXN1, HTT, MMP9, DCLK1	496	80	12925	2.28012	1	1	0.986889
GAD_DISEASE	Luteinizing Hormone	3	0.534759	0.0864089	SALL1, NBEA, IRS1	496	13	12925	6.01349	1	1	0.986889
GAD_DISEASE	Macular Degeneration|Vision, Low	3	0.534759	0.0864089	C3, ERCC6, TLR4	496	13	12925	6.01349	1	1	0.986889
GAD_DISEASE	polycystic kidney disease	3	0.534759	0.0864089	PKHD1, NOS3, PKD1	496	13	12925	6.01349	1	1	0.986889
GAD_DISEASE	epilepsy	5	0.891266	0.0868005	CACNA1I, BDNF, CACNA1A, CACNA1G, SCN1A	496	44	12925	2.96119	1	1	0.986889
GAD_DISEASE	Infertility, Male	5	0.891266	0.0868005	CCNA1, NOS3, APOB, ESR2, CFTR	496	44	12925	2.96119	1	1	0.986889
GAD_DISEASE	breast cancer|prostate cancer	6	1.06952	0.0882664	IRS1, INSR, PGR, ESR2, IGF2R, IGF1R	496	62	12925	2.52179	1	1	0.986889
GAD_DISEASE	inflammatory bowel disease	6	1.06952	0.0882664	FLG, TF, DCC, DLG5, BSN, TLR4	496	62	12925	2.52179	1	1	0.986889
GAD_DISEASE	Thrombosis	4	0.713012	0.0902466	VWF, NOS3, APOB, F2	496	28	12925	3.72264	1	1	0.986889
GAD_DISEASE	insulin	5	0.891266	0.092538	ABCC8, IRS1, AMY2B, NOS3, INSR	496	45	12925	2.89539	1	1	0.986889
GAD_DISEASE	myocardial infarct	9	1.60428	0.0929492	LRP1, NOS3, INSR, ABCC9, SCN5A, A2M, F2, THBS1, TLR4	496	121	12925	1.93823	1	1	0.986889
GAD_DISEASE	Maximal Midexpiratory Flow Rate	4	0.713012	0.097933	GRM7, PCDH10, RPS6KA2, ABCC9	496	29	12925	3.59427	1	1	0.986889
GAD_DISEASE	diabetes, type 2 insulin	3	0.534759	0.0983392	ARHGEF11, PRKAA2, ABCC8	496	14	12925	5.58396	1	1	0.986889
GAD_DISEASE	Huntington's disease	3	0.534759	0.0983392	BDNF, HTT, GRIK2	496	14	12925	5.58396	1	1	0.986889
GAD_DISEASE	hyperlipidemia	3	0.534759	0.0983392	INSR, APOB, SREBF2	496	14	12925	5.58396	1	1	0.986889
GAD_DISEASE	Lipoproteins	9	1.60428	0.0998066	EPHA8, NME8, NRXN1, CTNND2, PTK2B, PLG, GRIK2, MAP3K7, IGF2R	496	123	12925	1.90672	1	1	0.986889

## Sheet: BRCA_KEGG
ID	Description	GeneRatio	%	BgRatio	pvalue	p.adjust	qvalue	geneID	Count
hsa04724	Glutamatergic synapse	24/334	0.0718563	114/8163	2.0609e-11	5.42017e-09	3.62284e-09	114/108/5582/2915/3708/50944/2911/775/196883/109/2890/5530/5578/773/5579/5568/112/22941/2918/5338/2912/2891/2898/2917	24
hsa04713	Circadian entrainment	21/334	0.0628743	97/8163	2.21886e-10	2.9178e-08	1.95026e-08	6261/6262/55811/114/108/5582/5592/4842/3708/775/196883/109/2890/5578/5593/5579/5568/112/2891/8911/8913	21
hsa04925	Aldosterone synthesis and secretion	20/334	0.0598802	98/8163	1.82696e-09	1.60164e-07	1.07054e-07	114/108/5582/3708/775/196883/478/109/5578/5138/491/5579/5568/5581/112/5587/779/480/8911/8913	20
hsa04970	Salivary secretion	19/334	0.0568862	92/8163	3.80644e-09	2.50273e-07	1.67283e-07	114/108/5582/5592/4842/3708/196883/478/109/3778/5578/727897/491/5593/5579/5568/112/280/480	19
hsa04510	Focal adhesion	28/334	0.0838323	201/8163	1.00151e-08	5.08982e-07	3.40204e-07	284217/1278/5582/5649/7450/2321/1282/3908/3371/6093/10000/5578/1293/4638/5579/2317/7057/5293/1284/7094/7058/2318/3915/3913/2316/3909/63923/3911	28
hsa04512	ECM-receptor interaction	18/334	0.0538922	88/8163	1.16118e-08	5.08982e-07	3.40204e-07	284217/1278/5649/7450/1282/3908/3371/3339/1293/7057/341640/1284/7058/3915/3913/3909/63923/3911	18
hsa04926	Relaxin signaling pathway	21/334	0.0628743	129/8163	4.92414e-08	1.67837e-06	1.12183e-06	114/108/1910/1278/4842/7046/59350/196883/1282/109/1281/10000/5578/4846/4843/5568/5609/5293/112/1284/4318	21
hsa04911	Insulin secretion	17/334	0.0508982	86/8163	5.10532e-08	1.67837e-06	1.12183e-06	6262/114/108/5582/775/27445/196883/478/109/3778/5578/5579/5568/112/6833/779/480	17
hsa04022	cGMP-PKG signaling pathway	24/334	0.0718563	167/8163	6.45397e-08	1.88599e-06	1.2606e-06	114/108/1910/4625/5592/3708/775/196883/478/109/3778/6093/5530/10000/4638/4846/5138/491/5593/3827/5581/112/779/480	24
hsa04540	Gap junction	17/334	0.0508982	88/8163	7.29779e-08	1.91932e-06	1.28287e-06	114/108/5582/2915/5592/7082/3708/2911/196883/109/5578/113457/5593/5579/5568/112/7278	17
hsa04360	Axon guidance	25/334	0.0748503	182/8163	8.46678e-08	2.02433e-06	1.35306e-06	2042/1969/2044/2047/2045/9353/285220/2043/2046/2048/6093/5530/5578/6586/6091/91584/2050/6092/5293/1630/2049/22854/64101/9037/659	25
hsa04270	Vascular smooth muscle contraction	21/334	0.0628743	134/8163	9.71101e-08	2.12833e-06	1.42258e-06	114/108/5582/5592/5588/3708/775/4628/196883/109/3778/6093/5578/4638/5579/5568/5581/112/72/779/9826	21
hsa04020	Calcium signaling pathway	29/334	0.0868263	240/8163	1.34594e-07	2.72293e-06	1.82001e-06	6261/6262/114/108/1910/5582/2915/4842/3708/2911/775/2321/196883/109/5530/5578/773/4638/4846/2185/491/4843/5579/5568/777/774/779/8911/8913	29
hsa04371	Apelin signaling pathway	21/334	0.0628743	139/8163	1.85034e-07	3.476e-06	2.32336e-06	6261/6262/55811/114/108/4842/9759/3708/7046/196883/109/5289/10000/4638/4846/4843/5568/5581/5563/112/4854	21
hsa04918	Thyroid hormone synthesis	15/334	0.0449102	75/8163	2.69419e-07	4.72381e-06	3.1574e-06	114/108/7038/5582/4036/3708/196883/478/109/5578/5579/5568/112/7173/480	15
hsa04971	Gastric acid secretion	15/334	0.0449102	76/8163	3.23391e-07	5.31573e-06	3.55304e-06	114/108/5582/3708/196883/478/109/495/5578/4638/5579/5568/1080/112/480	15
hsa04720	Long-term potentiation	14/334	0.0419162	67/8163	3.83871e-07	5.93872e-06	3.96945e-06	114/5582/2915/27330/3708/2911/775/2890/5530/5578/5579/5568/6196/2891	14
hsa04611	Platelet activation	19/334	0.0568862	124/8163	5.74834e-07	8.39897e-06	5.61388e-06	114/108/1278/5592/3708/7450/2147/196883/109/1281/6093/10000/4638/4846/5593/5568/5293/112/7094	19
hsa04730	Long-term depression	13/334	0.0389222	60/8163	6.46415e-07	8.89906e-06	5.94814e-06	6261/5582/5592/4842/3708/2911/2890/5578/773/5593/5579/2891/2895	13
hsa05146	Amoebiasis	17/334	0.0508982	102/8163	6.76735e-07	8.89906e-06	5.94814e-06	7099/284217/1278/5582/1282/3908/1281/5578/4843/5579/5568/5293/1284/3915/3913/3909/3911	17
hsa04725	Cholinergic synapse	17/334	0.0508982	113/8163	2.95818e-06	3.70476e-05	2.47627e-05	114/108/5582/3708/775/196883/109/10000/5578/773/5579/5568/5293/112/774/779/56479	17
hsa04972	Pancreatic secretion	16/334	0.0479042	102/8163	3.31429e-06	3.96208e-05	2.64826e-05	6262/114/108/5582/3708/196883/478/109/3778/5578/491/5579/1080/112/280/480	16
hsa04921	Oxytocin signaling pathway	20/334	0.0598802	154/8163	4.17637e-06	4.77559e-05	3.19201e-05	6261/6262/114/108/5582/3708/775/196883/109/6093/5530/5578/4638/4846/5579/5568/5563/112/1938/779	20
hsa04213	Longevity regulating pathway - multiple species	12/334	0.0359281	62/8163	6.16525e-06	6.75608e-05	4.51577e-05	114/108/196883/109/10000/3310/3306/5568/5563/5293/112/57521	12
hsa04723	Retrograde endocannabinoid signaling	19/334	0.0568862	148/8163	8.63994e-06	8.8075e-05	5.88694e-05	114/108/5582/2915/3708/2911/775/196883/109/2890/5578/1268/773/5579/5568/112/774/779/2891	19
hsa04929	GnRH secretion	12/334	0.0359281	64/8163	8.70704e-06	8.8075e-05	5.88694e-05	5582/3708/775/10000/5578/5579/5293/2100/779/8911/8913/348980	12
hsa04750	Inflammatory mediator regulation of TRP channels	15/334	0.0449102	98/8163	9.17028e-06	8.93254e-05	5.97052e-05	114/108/5582/5588/8989/3708/196883/109/5578/5579/3827/5568/5581/5293/112	15
hsa04024	cAMP signaling pathway	24/334	0.0718563	221/8163	1.10211e-05	0.00010352	6.91928e-05	2737/6262/55811/114/108/775/196883/478/109/2890/627/6093/10846/10000/491/5568/1080/5293/112/7074/5338/779/2891/480	24
hsa04727	GABAergic synapse	14/334	0.0419162	89/8163	1.32255e-05	0.000119942	8.01692e-05	114/108/5582/775/196883/109/5578/773/5579/5568/112/5334/774/779	14
hsa04914	Progesterone-mediated oocyte maturation	15/334	0.0449102	102/8163	1.50882e-05	0.000132273	8.84114e-05	114/108/5347/27330/5241/196883/109/8900/10000/5568/6196/5293/112/699/85417	15
hsa04974	Protein digestion and absorption	15/334	0.0449102	103/8163	1.70157e-05	0.000144359	9.64896e-05	1278/7373/478/1282/1281/1293/1301/50509/1284/1303/1289/480/169044/255631/1294	15
hsa04912	GnRH signaling pathway	14/334	0.0419162	93/8163	2.2158e-05	0.000182111	0.000121723	114/108/3708/775/196883/109/5578/2185/5579/5568/5609/112/5338/779	14
hsa04935	Growth hormone synthesis, secretion and action	16/334	0.0479042	120/8163	2.77418e-05	0.000221094	0.000147779	55811/114/108/5582/3708/775/196883/109/10000/5578/6772/5579/5568/5293/112/779	16
hsa04927	Cortisol synthesis and secretion	11/334	0.0329341	65/8163	5.62208e-05	0.000434885	0.000290677	114/108/3708/775/196883/109/5568/112/779/8911/8913	11
hsa04010	MAPK signaling pathway	27/334	0.0808383	294/8163	6.52466e-05	0.000490281	0.000327705	1969/5582/27330/7046/775/2321/7010/627/5530/10000/5578/773/3310/5579/3306/6885/5568/777/6196/2317/5609/774/779/2318/8911/8913/2316	27
hsa05032	Morphine addiction	13/334	0.0389222	91/8163	7.62033e-05	0.000556707	0.000372104	114/108/5582/196883/109/10846/5578/773/5138/5579/5568/112/774	13
hsa04923	Regulation of lipolysis in adipocytes	10/334	0.0299401	57/8163	8.92397e-05	0.000634326	0.000423984	114/108/5592/196883/109/10000/5593/5568/5293/112	10
hsa04928	Parathyroid hormone synthesis, secretion and action	14/334	0.0419162	106/8163	9.75806e-05	0.000675361	0.000451412	114/108/5582/3708/196883/109/5578/5579/5568/11214/112/846/5338/9826	14
hsa04919	Thyroid hormone signaling pathway	15/334	0.0449102	121/8163	0.000115357	0.00077792	0.000519963	4625/5582/8841/4855/478/10000/5578/6772/5579/5568/5293/4854/5214/480/116931	15
hsa04915	Estrogen signaling pathway	16/334	0.0479042	138/8163	0.000153195	0.00100726	0.000673252	114/108/3708/2911/5241/196883/109/10000/4846/3310/3306/5568/5293/112/2100/4318	16
hsa01522	Endocrine resistance	13/334	0.0389222	98/8163	0.000164998	0.0010584	0.000707435	114/108/4855/196883/109/10000/5568/5293/112/4854/2100/28514/4318	13
hsa04211	Longevity regulating pathway	12/334	0.0359281	89/8163	0.000250966	0.00157152	0.00105041	114/108/10919/196883/109/10000/5568/79813/5563/5293/112/57521	12
hsa05205	Proteoglycans in cancer	20/334	0.0598802	205/8163	0.000263695	0.00157832	0.00105495	288/287/7099/1278/286/5582/3708/6093/10000/5578/3339/5579/5568/2317/7057/5293/7074/4318/2318/2316	20
hsa04151	PI3K-Akt signaling pathway	29/334	0.0868263	354/8163	0.000264054	0.00157832	0.00105495	7099/1969/284217/1278/5649/23239/7450/2321/1282/7010/3908/627/3371/10000/5578/1293/4846/5586/5563/7057/5293/1284/57521/7058/3915/3913/3909/63923/3911	29
hsa04072	Phospholipase D signaling pathway	16/334	0.0479042	148/8163	0.000344859	0.00201551	0.00134717	114/108/2915/2911/2147/196883/109/10000/5578/2185/5293/112/2918/5338/2912/2917	16
hsa04261	Adrenergic signaling in cardiomyocytes	16/334	0.0479042	150/8163	0.000401546	0.00226461	0.00151367	6262/114/108/4625/775/196883/6331/478/109/10000/5578/491/5568/112/779/480	16
hsa05207	Chemical carcinogenesis - receptor activation	20/334	0.0598802	212/8163	0.000410579	0.00226461	0.00151367	114/108/5582/27330/775/5241/196883/109/10000/5578/773/5579/5568/6196/5293/112/2100/28514/774/779	20
hsa02010	ABC transporters	8/334	0.0239521	45/8163	0.000413313	0.00226461	0.00151367	10060/1080/94160/154664/6833/340273/5244/26154	8
hsa05165	Human papillomavirus infection	27/334	0.0808383	331/8163	0.000460486	0.00247159	0.00165201	1740/284217/1278/5649/4855/7450/1282/3908/3371/8900/10000/6772/1293/1739/5568/7057/5293/4854/1284/23352/7058/3915/23513/3913/3909/63923/3911	27
hsa04066	HIF-1 signaling pathway	13/334	0.0389222	109/8163	0.000478875	0.00248982	0.0016642	7099/2597/5582/2321/7010/10000/5578/4846/4843/5579/5293/7018/5214	13
hsa04930	Type II diabetes mellitus	8/334	0.0239521	46/8163	0.000482816	0.00248982	0.0016642	775/773/777/5581/5293/774/6833/8913	8
hsa05022	Pathways of neurodegeneration - multiple diseases	35/334	0.10479	476/8163	0.000493801	0.00249749	0.00166933	1769/7316/6261/6262/1767/1770/5582/2915/4842/3708/2911/775/2890/627/5289/5530/5578/9451/55567/113457/9627/56171/4843/5579/64837/8632/3064/5609/25981/774/7278/146754/779/6712/2891	35
hsa05414	Dilated cardiomyopathy	12/334	0.0359281	96/8163	0.000511002	0.00253573	0.00169488	6262/114/108/4625/284217/775/196883/109/3908/5568/112/779	12
hsa05145	Toxoplasmosis	13/334	0.0389222	112/8163	0.000623209	0.00303526	0.00202877	7099/284217/3908/10000/6772/3310/4843/3306/6885/3915/3913/3909/3911	13
hsa04933	AGE-RAGE signaling pathway in diabetic complications	12/334	0.0359281	100/8163	0.000742274	0.00354942	0.00237244	1278/7046/1282/1281/10000/5578/6772/4846/5579/5581/5293/1284	12
hsa04114	Oocyte meiosis	14/334	0.0419162	131/8163	0.000897761	0.00421627	0.00281816	114/108/5347/27330/3708/5241/196883/109/5530/9700/5568/6196/112/699	14
hsa04015	Rap1 signaling pathway	19/334	0.0568862	210/8163	0.000950811	0.00438707	0.00293232	1969/114/108/5582/2321/196883/7010/109/10000/5578/1268/5579/7057/5293/112/5587/7074/7094/26037	19
hsa05222	Small cell lung cancer	11/334	0.0329341	92/8163	0.00126103	0.00569987	0.0038098	284217/1282/3908/10000/4843/5293/1284/3915/3913/3909/3911	11
hsa04961	Endocrine and other factor-regulated calcium reabsorption	8/334	0.0239521	53/8163	0.00127868	0.00569987	0.0038098	5582/478/5578/491/5579/5568/112/480	8
hsa05017	Spinocerebellar ataxia	14/334	0.0419162	143/8163	0.00209621	0.00918837	0.00614151	6261/5582/5649/3708/2911/2890/5289/10000/5578/773/5579/5293/6712/2891	14
hsa04742	Taste transduction	10/334	0.0299401	86/8163	0.00256157	0.0110442	0.00738193	114/2911/775/196883/773/5568/6326/6335/112/6328	10
hsa04916	Melanogenesis	11/334	0.0329341	101/8163	0.00268999	0.0114108	0.00762697	114/108/1910/5582/196883/109/5578/5579/5568/112/1638	11
hsa04973	Carbohydrate digestion and absorption	7/334	0.0209581	47/8163	0.00276404	0.0115388	0.00771253	3938/478/10000/5579/5293/280/480	7
hsa04728	Dopaminergic synapse	13/334	0.0389222	132/8163	0.00283839	0.011664	0.00779624	5582/3708/775/2890/5530/10000/5578/773/5579/5568/774/2891/6323	13
hsa04976	Bile secretion	10/334	0.0299401	89/8163	0.00330219	0.0133612	0.00893061	114/108/196883/478/109/5568/1080/112/5244/480	10
hsa04960	Aldosterone-regulated sodium reabsorption	6/334	0.0179641	37/8163	0.00356217	0.0141947	0.00948775	5582/478/5578/5579/5293/480	6
hsa05412	Arrhythmogenic right ventricular cardiomyopathy	9/334	0.0269461	77/8163	0.00400344	0.015715	0.0105039	6262/1000/284217/775/3908/88/1495/779/1832	9
hsa00230	Purine metabolism	12/334	0.0359281	128/8163	0.00604434	0.0233774	0.0156255	55811/114/108/196883/2618/109/10846/5158/5138/5145/112/2986	12
hsa05161	Hepatitis B	14/334	0.0419162	162/8163	0.00648385	0.0247138	0.0165187	7099/5582/7046/8900/10000/5578/3339/6772/2185/5579/6885/5609/5293/4318	14
hsa04924	Renin secretion	8/334	0.0239521	69/8163	0.00685349	0.0253869	0.0169686	3708/775/3778/5530/5593/5568/112/779	8
hsa05031	Amphetamine addiction	8/334	0.0239521	69/8163	0.00685349	0.0253869	0.0169686	5582/775/2890/5530/5578/5579/5568/2891	8
hsa05016	Huntington disease	22/334	0.0658683	306/8163	0.00709794	0.0259272	0.0173298	1769/1767/1770/2915/3708/2890/627/5289/5978/55567/113457/56171/64837/8632/3064/5609/25981/5431/774/7278/146754/2891	22
hsa04530	Tight junction	14/334	0.0419162	169/8163	0.00930254	0.0335146	0.0224012	1740/7082/4628/6093/113457/1739/5568/5581/5563/5609/1080/7074/7278/23513	14
hsa04370	VEGF signaling pathway	7/334	0.0209581	59/8163	0.00987769	0.0351058	0.0234648	5582/5530/10000/5578/4846/5579/5293	7
hsa05163	Human cytomegalovirus infection	17/334	0.0508982	225/8163	0.0107307	0.0376291	0.0251513	114/108/5582/3708/196883/109/6093/5530/10000/5578/2185/5579/5568/11214/5293/112/9826	17
hsa00220	Arginine biosynthesis	4/334	0.011976	22/8163	0.0112244	0.0388422	0.0259622	1373/4842/4846/4843	4
hsa04514	Cell adhesion molecules	13/334	0.0389222	157/8163	0.012022	0.0410621	0.0274459	1000/9378/26047/1462/57502/22854/5797/23114/64101/23705/1272/114798/26050	13
hsa04931	Insulin resistance	10/334	0.0299401	108/8163	0.0127319	0.0429294	0.0286941	32/5588/27330/10000/4846/5579/5581/6196/5563/5293	10
hsa05132	Salmonella infection	18/334	0.0538922	249/8163	0.0134768	0.0448657	0.0299883	7099/2597/79659/5289/10000/5287/113457/6885/1778/64837/5286/2317/5609/5293/7278/4646/2318/2316	18
hsa00310	Lysine degradation	7/334	0.0209581	63/8163	0.0139503	0.0458615	0.0306539	55870/10919/56979/79813/9739/9869/55904	7

## Sheet: KIRC_GAD
Category	Term	Count	%	PValue	Genes	List Total	Pop Hits	Pop Total	Fold Enrichment	Bonferroni	Benjamini	FDR
GAD_DISEASE_CLASS	RENAL	101	20.404	1.96451e-15	IRS1, FAM13A, ECI2, TNC, MYLK, IGF1R, LIPE, RPS6KA1, KIF21B, PRKACB, MAP3K5, DDX18, PRKCH, ANK2, ANK3, ACTN4, COL4A3, PGR, PRKCQ, TXN, KNG1, HSP90B1, PKHD1, HMOX1, NPHP3, MBP, APOB, PCK1, PPARGC1A, ABCA1, HSPA5, MTHFR, SETX, MAP3K15, PROC, COL1A2, CPS1, MYO5B, FASN, CDK2, FBN1, PCSK2, RYR2, FLT1, CHD7, PRKAG2, PTPRJ, PKD1, SYNE2, GLI2, SHH, ATP7B, TRPS1, ZNF407, MYO18B, POLI, KIF1B, NOS1, PRKG1, …	408	1415	12942	2.26416	3.39728e-14	3.53612e-14	7.85805e-15
GAD_DISEASE_CLASS	CHEMDEPENDENCY	180	36.3636	2.58246e-12	ZNF175, EHMT2, CTNND2, FAM13A, TNC, EHMT1, ATP12A, ABCA13, CDC14A, MYLK, IGF1R, HERC2, CDH2, KIF5C, ANPEP, POGZ, ENPP2, KNTC1, DIP2B, PITX2, DIP2C, EYS, ANKS1B, MAP3K5, DYNC2H1, EPHA5, EPHA6, PRKCH, DAPK1, MAGI3, PRKCE, ANK2, ANK3, ACTN4, PDIA6, TIAM1, OBSCN, OPTC, COL4A3, HECW1, PGR, PRKCQ, WDFY3, SIK2, ZFPM2, UTRN, CFTR, ANKRD17, MACF1, TNKS, PRKDC, UBR4, PCDH15, CACNA1A, TXN, ACACB, NALCN, KNG…	408	3636	12942	1.57033	4.39023e-11	2.32421e-11	5.16492e-12
GAD_DISEASE	Tobacco Use Disorder	153	30.9091	9.30055e-11	ZNF175, CTNND2, FAM13A, TNC, EHMT1, ATP12A, ABCA13, CDC14A, HERC2, CDH2, KIF5C, ANPEP, POGZ, ENPP2, KNTC1, DIP2B, DIP2C, EYS, ANKS1B, MAP3K5, DYNC2H1, EPHA5, EPHA6, PRKCH, DAPK1, MAGI3, PRKCE, ANK2, ANK3, PDIA6, TIAM1, OBSCN, PGR, PRKCQ, WDFY3, SIK2, ZFPM2, UTRN, ANKRD17, MACF1, TNKS, PRKDC, UBR4, PCDH15, CACNA1A, TXN, ACACB, NALCN, KNG1, PKHD1, MYO6, CACNA1S, ASIC2, ZNF423, APOB, RREB1, MARK1, A…	407	3030	12925	1.60356	2.51394e-07	2.51301e-07	2.49534e-07
GAD_DISEASE_CLASS	AGING	65	13.1313	3.81605e-09	ITSN2, IRS1, CHD7, ECI2, LRRK1, PRKAG1, EHMT1, LAMC1, MKI67, ABCA13, IGF1R, AFF2, ACTG1, TRPS1, NOS1, GGT1, ANKS1B, ABCC4, PDCD6IP, DST, KCND2, PEG3, MMP8, MMP9, SIRT1, BACE1, ACLY, CAT, EXOC4, COL6A3, PRKCQ, BIRC6, NDUFS1, KIF20B, ZFPM2, TLR4, FLG, CUL3, NRXN1, HSPA4L, DNAH6, PCDH15, LRP2, TXN, HDAC9, TTN, ORC1, GPNMB, HMOX1, GPC5, APOB, PCK1, PCNT, PPARGC1A, ABCA1, HSPA9, NOS2, HSPA5, HSPA4, AG…	408	948	12942	2.17493	6.48729e-08	2.28963e-08	5.08807e-09
GAD_DISEASE_CLASS	CARDIOVASCULAR	185	37.3737	1.00303e-07	ITSN2, IRS1, CTNND2, FAM13A, ECI2, INPPL1, DDX60L, IFIT1, MKI67, ATP12A, ABCA13, MYLK, IGF1R, LIPE, CDH2, ANPEP, TUBB1, HMCN1, PITX2, DIP2C, EYS, ANKS1B, MAP3K5, TNS1, DYNC2H1, EPHA5, EPHA6, PRKCH, PRKCE, ZNF98, ANK2, ANK3, PDIA6, TIAM1, ADCY9, OPTC, COL4A3, HECW1, PGR, PRKCQ, SIK2, ZFPM2, UTRN, CFTR, FREM2, VCL, NOTCH3, TNKS, CUL3, YTHDC2, HSPA4L, CTR9, PCDH15, BAZ2B, TXN, KLC1, NALCN, KNG1, PKH…	408	4257	12942	1.37851	1.70514e-06	4.51362e-07	1.00303e-07
GAD_DISEASE	Chronic renal failure|Kidney Failure, Chronic	59	11.9192	1.26445e-07	RYR2, FLT1, IRS1, TNC, PRKAG2, PTPRJ, SYNE2, IGF1R, MYLK, GLI2, LIPE, SHH, ATP7B, RPS6KA1, POLI, KIF1B, ABCC4, DDX18, VWF, ABCC5, TYK2, F2, MMP9, SIRT1, VAV2, GAK, MYO3A, CAT, MCM5, PRKCQ, PGR, TLR4, CD44, PCNA, LRP1, NR1I2, TXN, PTGS2, THBS1, HSP90B1, POLD1, HMOX1, PAK6, APOB, PPARGC1A, ABCA1, POLQ, NOS2, HSPA5, TIE1, MTHFR, MERTK, MLH3, SETX, PROC, CPS1, FASN, CDK2, TEK	407	903	12925	2.07492	0.000341721	0.000170827	0.000169625
GAD_DISEASE_CLASS	METABOLIC	213	43.0303	1.37583e-06	DDX60L, ABCA13, IKZF3, LIPE, KIF21B, DIP2C, ZNF169, PRKACB, ANKS1B, TNS1, DYNC2H1, EPHA6, PRKCH, EPHA8, PRKCE, ANK2, ANK3, TIAM1, ADCY9, PRKCQ, ZFPM2, CFTR, FREM2, FLG, MACF1, NUP205, PRKDC, HSPA4L, ABCB5, CTR9, PCDH15, BAZ2B, PKHD1, HIVEP1, HMOX1, APOB, PCK1, PPARGC1A, ABCA1, EGR1, HACE1, MTHFR, SMARCA2, STAG1, COL1A2, MYO5B, FASN, ZNF257, CDK15, PCSK2, RYR1, RYR2, NCAN, PRKAG1, PRKAG2, PTPRJ, A…	408	5258	12942	1.28499	2.33889e-05	4.95299e-06	1.37583e-06
GAD_DISEASE_CLASS	CANCER	142	28.6869	2.97639e-06	IRS1, EHMT2, TNC, INPPL1, EHMT1, IFIT1, MKI67, IKZF3, CDC14A, IGF1R, HERC2, CDH2, ANPEP, RPS6KA1, DIP2B, GGT1, ZNF169, EYS, DYNC2H1, DDX18, PRKCH, DAPK1, ZNF98, ANK2, TIAM1, PGR, CFTR, NOTCH3, TNKS, PRKDC, PDS5B, TXN, KLC1, PKHD1, CCNB2, IRAK1, PGK1, HMOX1, MBP, APOB, PPARGC1A, ABCA1, MYH7B, HACE1, MUC16, HSPA5, MTHFR, SSH2, SMARCA2, PTK2, MOB2, FASN, AGO2, CDK2, SKIV2L, FBN1, RYR1, RYR2, FLT1, M…	408	3192	12942	1.41113	5.05974e-05	8.92917e-06	2.97639e-06
GAD_DISEASE	breast cancer	41	8.28283	3.5643e-06	PCNA, LRP1, MCM7, TNKS, IRS1, PRKDC, EHMT2, NR1I2, EHMT1, PTPRJ, TXN, PTGS2, IKZF3, CDC14A, IGF1R, AKAP13, RELN, POLD1, POLI, HMOX1, RAD54L, PCNT, PPARGC1A, NOS2, TUBB, MTHFR, MMP8, F2, TUBG1, CKAP5, MMP9, MLH3, CENPE, LATS2, ESPL1, CAT, CDK2, MCM5, PGR, CD44, MCM2	407	589	12925	2.21057	0.00958805	0.00321024	0.00318767
GAD_DISEASE	Type 2 Diabetes| edema | rosiglitazone	105	21.2121	5.50568e-06	UBE3C, IRS1, MYLK, IGF1R, LIPE, HERC2, RPS6KA1, KAT7, PITX2, DIP2C, ANKS1B, MAP3K5, ANK2, ACTN4, COL4A5, PGR, PRKCQ, CFTR, VCL, MACF1, NOTCH3, PCDH15, TXN, KLC1, KNG1, HSP90B1, IRAK1, MYO6, UBC, HMOX1, APOB, PCK1, PPARGC1A, ABCA1, MYH7B, MGAM, ATP8B2, MTHFR, ZFHX4, PROC, COL1A2, CPS1, FASN, COL5A2, SKIV2L, FBN1, RYR2, FLT1, PRKAG1, PRKAG2, ATP2A2, GRM5, TRPS1, ZNF407, DDI1, CASP1, NOS1, SPTAN1, P…	407	2198	12925	1.51704	0.0147717	0.00371908	0.00369293
GAD_DISEASE_CLASS	OTHER	81	16.3636	1.13619e-05	PCSK2, RYR1, RYR2, UBE3C, IRS1, ATP2A2, MKI67, PKD1, GLI3, IGF1R, GLI2, LIPE, SHH, GRM5, ATP7B, HERC2, MYBL2, HMCN1, NOS1, PITX2, GGT1, ABCC4, CR1, VWF, ABCC8, ABCC5, CYP4A11, MMP8, F2, MMP9, TIAM1, RP1, CAT, EXOC4, COL4A5, PGR, ALDOB, KIF20B, ZFPM2, TLR4, SOS2, CFTR, MYH7, FLG, NOTCH3, CRB1, PCNA, TNKS, PRKDC, NRXN1, NR1I2, PCDH15, CACNA1A, HTT, PTGS2, HDAC9, HSP90B1, RELN, POLD1, MYO6, HMOX1, P…	408	1592	12942	1.61392	0.000193134	2.92162e-05	1.13619e-05
GAD_DISEASE_CLASS	VISION	44	8.88889	1.31894e-05	CRB1, CTNND2, EHMT2, FAM13A, PCDH15, EHMT1, LAMC1, KLC1, ZBTB41, HERC2, HERC1, MYO18B, KIF21B, HMCN1, PITX2, RREB1, EYS, ABCA1, EGR1, MKKS, CR1, FKBPL, NOS2, AGL, ZNF98, MTHFR, MERTK, F2, MMP9, USH2A, MYO16, VAV2, RP1, OBSCN, ZEB1, OPTC, COL4A3, CAT, SAG, COL4A5, SKIV2L, FMOD, TLR4, FBN1	408	689	12942	2.0257	0.000224196	2.96761e-05	1.31894e-05
GAD_DISEASE	Chorioamnionitis|Fetal Membranes, Premature Rupture|Infection of amniotic sac and membranes	19	3.83838	2.28491e-05	FLT1, NOS2, VWF, IRS1, MTHFR, F2, PTGS2, MMP8, THBS1, MMP9, IGF1R, VCAN, PROC, COL1A2, COL4A3, COL5A2, COL4A5, APOB, TLR4	407	186	12925	3.24397	0.0598932	0.0110632	0.0109854
GAD_DISEASE	Chorioamnionitis|Fetal Membranes, Premature Rupture|Infection of amniotic sac and membranes|Obstetric Labor, Premature|Pre-Eclampsia|Premature Birth	19	3.83838	2.45667e-05	FLT1, NOS2, VWF, IRS1, MTHFR, F2, PTGS2, MMP8, THBS1, MMP9, IGF1R, VCAN, PROC, COL1A2, COL4A3, COL5A2, COL4A5, APOB, TLR4	407	187	12925	3.22662	0.0642478	0.0110632	0.0109854
GAD_DISEASE_CLASS	PHARMACOGENOMIC	121	24.4444	2.50606e-05	UBE3C, IRS1, MKI67, MYLK, IGF1R, LIPE, HERC2, RPS6KA1, KAT7, GGT1, PITX2, DIP2C, ANKS1B, MAP3K5, ANK2, ACTN4, COL4A5, PGR, PRKCQ, CFTR, VCL, MACF1, NOTCH3, SLC22A6, PRKDC, PCDH15, TXN, KLC1, ACACB, KNG1, HSP90B1, IRAK1, MYO6, UBC, HIVEP1, HMOX1, APOB, PCK1, PPARGC1A, ABCA1, MYH7B, MGAM, ATP8B2, MTHFR, ZFHX4, PROC, COL1A2, CPS1, FASN, COL5A2, SKIV2L, CDK15, FBN1, RYR2, FLT1, TRADD, PRKAG1, PRKAG2,…	408	2717	12942	1.41266	0.000425944	5.01212e-05	2.50606e-05
GAD_DISEASE_CLASS	NEUROLOGICAL	124	25.0505	0.000100191	ITSN2, ZFAND4, IRS1, IFIT1, MKI67, IGF1R, KNTC1, HMCN1, GGT1, PITX2, DIP2C, PRKACB, PRKCH, DAPK1, PRKCE, ANK3, GTPBP4, TIAM1, ADCY9, YME1L1, PGR, PRKCQ, UQCRC2, PPEF1, KIF20B, VCL, NOTCH3, PCDH15, CACNA1A, PDS5B, TXN, KLC1, ACACB, PKHD1, HIVEP1, HMOX1, CACNA1S, ASIC2, APOB, PCK1, RREB1, PPARGC1A, ABCA1, HSPA9, HSPA5, HSPA4, MTHFR, SMARCA2, CPS1, KIF4B, ALB, FBN1, PCSK2, RYR2, FLT1, LRRK1, GLI2, S…	408	2886	12942	1.36291	0.00170189	0.000180344	0.000100191
GAD_DISEASE	Cholesterol, HDL	29	5.85859	0.000136907	PCSK2, FLT1, LAMA2, MEGF10, NRXN1, USP34, PCDH15, WASL, AFF2, TRPS1, GPC5, SLIT2, APOB, PRKACB, ANKS1B, ABCA1, EPHA6, COL22A1, ZNF57, F2, SMARCA2, USH2A, MYO16, PDE10A, KIF26B, ZNF236, ZNF257, FREM2, FBN1	407	418	12925	2.20322	0.309325	0.0464106	0.0460842
GAD_DISEASE	hypertension	30	6.06061	0.000137411	PCSK2, RYR2, IRS1, FAM13A, INPPL1, ATP2A2, PTGS2, HDAC9, IGF1R, HMOX1, CSK, SLIT2, NOS1, DIP2C, APOB, PPARGC1A, PRKG1, ABCA1, CR1, KCND2, CYP4A11, MTHFR, ZNF79, F2, MMP9, ADCY9, NPHS1, CAT, COL6A3, PRKCQ	407	440	12925	2.16523	0.310265	0.0464106	0.0460842
GAD_DISEASE	Alcoholism	32	6.46465	0.000157288	NRXN1, PCDH15, LRP2, PKD1, IGF1R, GLI2, GRM5, ATP7B, PCLO, PTPRZ1, MYO6, KIF13B, HIVEP1, NOS1, ASIC2, PITX2, PRKG1, SLC2A14, VWF, KCND2, MTHFR, LAMB1, ANK2, ACTN4, MMP9, MYO16, CENPE, VCAN, PDE10A, OPTC, COL4A3, HECW1	407	488	12925	2.08241	0.346349	0.0472213	0.0468892
GAD_DISEASE	Alzheimer's disease	20	4.0404	0.000186417	ABCA1, CR1, LRP1, DAPK1, PCDH15, MTHFR, PLG, ANK3, LRP2, PTGS2, SIRT1, BACE1, CAT, ALB, CASP1, UBQLN1, NOS1, PCK1, SOS2, PRKG1	407	238	12925	2.66864	0.39585	0.0503699	0.0500157
GAD_DISEASE	plasma HDL cholesterol (HDL-C) levels	20	4.0404	0.000333337	ABCA1, HMGCS1, IRS1, CYP4A11, INSRR, INPPL1, PTGS2, MAPK14, SMARCA2, SIRT1, MMP9, PIAS1, IGF1R, ACLY, LIPE, EHHADH, FASN, PCK1, APOB, PPARGC1A	407	249	12925	2.55074	0.593902	0.0818798	0.081304
GAD_DISEASE	longevity	26	5.25253	0.000441076	FLG, IRS1, CUL3, CHD7, HSPA4L, PRKAG1, EHMT1, LRP2, MKI67, IGF1R, ORC1, HMOX1, APOB, PCK1, PPARGC1A, PDCD6IP, DST, AGL, MTHFR, F2, SIRT1, SETX, ACLY, CAT, BIRC6, TLR4	407	382	12925	2.16145	0.696536	0.0941716	0.0935094
GAD_DISEASE	Hip	25	5.05051	0.000453083	FLT1, DNAH8, YTHDC2, CTNND2, CHD7, PCDH15, BAZ2B, AFF2, TTN, RELN, CDH2, GPC5, MBP, CSMD3, PRKG1, DYNC2H1, PDCD6IP, EPHA6, USH2A, TIAM1, PKN2, PRKCQ, UTRN, ZFPM2, TLR4	407	361	12925	2.19922	0.706231	0.0941716	0.0935094
GAD_DISEASE	atherosclerosis	24	4.84848	0.000529683	ABCA1, LRP1, VWF, PRKAG1, MTHFR, PRKAG2, TXN, F2, PTGS2, MERTK, MMP8, THBS1, MMP9, PROC, IRAK1, AXL, CAT, CASP1, HMOX1, HMCN1, PCK1, APOB, PPARGC1A, TLR4	407	343	12925	2.22205	0.761196	0.102229	0.10151
GAD_DISEASE	Hepatopulmonary Syndrome|Liver Cirrhosis	11	2.22222	0.000720297	VWF, NOS2, ANGPT1, TIE1, NR1I2, TNC, HMOX1, MTHFR, PLG, THBS1, MMP9	407	94	12925	3.71622	0.857393	0.124855	0.123977
GAD_DISEASE	Stroke	31	6.26263	0.000762279	PCSK2, SRSF1, HDAC9, GRM5, TRPS1, HIVEP1, GPC5, SLIT2, HMCN1, APOB, ASIC2, PITX2, PPARGC1A, PRKG1, SLC12A2, PRKCH, PDCD6IP, COL22A1, ZDHHC13, MTHFR, F2, SMARCA2, MYO16, CENPE, CENPF, COL1A2, KIF4B, KIF26B, PRKCQ, TEK, CD44	407	512	12925	1.92277	0.872702	0.124855	0.123977
GAD_DISEASE	Hypertension	25	5.05051	0.000785544	KDM5B, DNAH8, CHD2, KNG1, IGF1R, MYLK, SHH, ANPEP, TRPS1, UBQLN1, HMOX1, APOB, PPARGC1A, PRKG1, NOS2, PRKCE, CYP4A11, MTHFR, ADCY10, OPTC, KIF4B, CAT, PRKCQ, FMOD, UTRN	407	375	12925	2.11712	0.880467	0.124855	0.123977
GAD_DISEASE	breast cancer	31	6.26263	0.000924597	PCNA, TNKS, IRS1, PRKDC, NR1I2, PTPRJ, TXN, PTGS2, IKZF3, IGF1R, POLD1, RPS6KA1, HMOX1, MBP, NOS1, PPARGC1A, ABCC4, POLQ, MYH7B, DAPK1, MTHFR, F2, SMARCA2, MMP9, CENPF, ESPL1, FASN, CAT, CDK2, PGR, TLR4	407	518	12925	1.9005	0.917943	0.138792	0.137816
GAD_DISEASE	cognitive trait	12	2.42424	0.00120633	HSPA9, BACE1, NOS2, HSPA5, HSPA4, CAT, HMOX1, NDUFS1, NOS1, TXN, GGT1, SIRT1	407	118	12925	3.2295	0.961714	0.171552	0.170346
GAD_DISEASE	Aging/ Telomere Length	12	2.42424	0.00129265	HSPA9, BACE1, NOS2, HSPA5, HSPA4, CAT, HMOX1, NDUFS1, NOS1, TXN, GGT1, SIRT1	407	119	12925	3.20236	0.969691	0.174637	0.173409
GAD_DISEASE	coronary spastic angina	7	1.41414	0.0014371	ITSN2, TIAM1, AKAP13, MYO9A, SOS2, VAV2, RHOB	407	40	12925	5.55743	0.979499	0.180336	0.179068
GAD_DISEASE	diabetes, type 2	27	5.45455	0.00146832	PCSK2, IRS1, PTGS2, IGF1R, PCLO, HMOX1, NOS1, APOB, PCK1, PPARGC1A, ABCA1, VWF, NOS2, ABCC8, INSRR, MTHFR, F2, KLF3, MMP9, SIRT1, KLF8, CAT, EXOC4, PKN2, ALDOB, TLR4, CFTR	407	439	12925	1.95315	0.98116	0.180336	0.179068
GAD_DISEASE_CLASS	DEVELOPMENTAL	68	13.7374	0.00166687	RYR2, MEGF10, IRS1, CHD7, TNC, IKZF3, ABCA13, GLI3, IGF1R, AFF2, MYLK, GLI2, SHH, NIPBL, HERC2, CDH2, TRPS1, ZNF407, MYO18B, ENPP2, PITX2, PRKG1, TNS1, DSP, VWF, F2, MMP9, TUBA4A, VAV1, RHOB, MYH1, MYH2, COL4A3, MYH8, COL4A5, COL6A3, PRKCQ, KIF20B, TLR4, CFTR, CD44, VCL, NOTCH3, NRXN1, YTHDC2, PLG, STK3, SLIT3, GPC5, CACNA1S, APOB, ABCA1, HACE1, MTHFR, LAMB1, ZFHX4, USH2A, PTK2, SETX, PDE10A, PRO…	408	1497	12942	1.44088	0.0279621	0.00272761	0.00166687
GAD_DISEASE	Creatinine	14	2.82828	0.00170273	PRKCH, DNAH7, COL22A1, ANK3, TUBG1, MYO16, STK3, CPS1, KIF4B, TRPS1, MBP, KIF21B, PITX2, PRKG1	407	161	12925	2.76146	0.990012	0.200034	0.198627
GAD_DISEASE	Leukocyte Count	9	1.81818	0.00199648	RYR2, NOS2, COL22A1, CTNND2, COL5A2, ASIC2, UTRN, CDK14, ANKS1B	407	73	12925	3.91522	0.995492	0.216544	0.215021
GAD_DISEASE	Body Height	32	6.46465	0.00210717	RYR2, MEGF10, YTHDC2, CHD7, PLG, ABCA13, STK3, IGF1R, NIPBL, ZNF407, MYO18B, ENPP2, SLIT3, PRKG1, TNS1, HACE1, VWF, LAMB1, ZFHX4, USH2A, VAV1, RHOB, SETX, PDE10A, PROC, KIF26B, DMXL2, COL4A5, COL6A3, PRKCQ, KIF20B, MYO1F	407	570	12925	1.78284	0.99666	0.216544	0.215021
GAD_DISEASE	Alzheimer's disease	47	9.49495	0.00213166	PCSK2, LRP1, ZFAND4, IRS1, PCDH15, CACNA1A, LRP2, MKI67, IFIT1, PTGS2, ACACB, IGF1R, RELN, UBQLN1, HMOX1, CSK, RRP12, APOB, PCK1, PCNT, PPARGC1A, PRKACB, PRKG1, ABCA1, CR1, HMGCS1, VWF, NOS2, DAPK1, ABCC8, GBF1, MTHFR, ANK3, F2, MMP9, SIRT1, GTPBP4, BACE1, ZEB1, COL6A2, MYO3A, YME1L1, PRKCQ, KIF20B, TLR4, EIF3A, VCL	407	950	12925	1.57112	0.996874	0.216544	0.215021
GAD_DISEASE	diabetic neuropathy	4	0.808081	0.00224398	NOS2, CAT, NOS1, APOB	407	9	12925	14.1141	0.997694	0.216544	0.215021
GAD_DISEASE	Brain Infarction	4	0.808081	0.00224398	PRKCH, NOS2, MTHFR, TLR4	407	9	12925	14.1141	0.997694	0.216544	0.215021
GAD_DISEASE_CLASS	PSYCH	84	16.9697	0.00276129	MCM7, UBE3C, MEGF10, IRS1, NCAN, CTNND2, PRKAG2, ATP2A2, SLC2A3, ABCA13, ZCCHC14, IGF1R, SHH, GRM5, ATP7B, PPP3CC, PCLO, KAT5, ANPEP, MYO18B, NOS1, PRKG1, MAP3K5, EPHA6, VWF, KCND2, VPS13C, ANK3, DDX50, MMP9, VCAN, ADCY9, MAP1B, MYO3A, PGR, UTRN, TLR4, FLG, NOTCH3, SLC22A6, LRP1, ROCK1, NRXN1, CACNA1A, HTT, LRP2, PTGS2, KLC1, ACACB, NALCN, KNG1, RELN, PTPRZ1, MBP, FLNC, ASIC2, ZNF423, APOB, PCK1,…	408	1972	12942	1.35118	0.0459192	0.00381846	0.00276129
GAD_DISEASE_CLASS	IMMUNE	119	24.0404	0.00279517	ZNF175, UBE3C, IRS1, EHMT2, CTNND2, ECI2, TNC, MYLK, HERC2, ANPEP, KIF21B, PRKACB, MAP3K5, TNS1, DYNC2H1, PRKCH, FKBPL, EPHA8, PRKCE, ACTN4, PIAS1, ADCY9, COL4A3, HECW1, PGR, PRKCQ, ZNF433, CFTR, FLG, NOTCH3, SLC22A6, TNKS, PRKDC, ABCB5, PCDH15, TXN, KLC1, IRAK1, HMOX1, MBP, ASIC2, ZNF423, APOB, PPARGC1A, ABCA1, EGR1, DNAH17, TDRD9, MTHFR, PTK2, HRNR, SETX, SNW1, DMXL2, CDK2, SKIV2L, UBA1, BRWD1,…	408	2983	12942	1.26542	0.04647	0.00381846	0.00279517
GAD_DISEASE_CLASS	UNKNOWN	71	14.3434	0.00296991	RYR1, RYR2, FLT1, IRS1, FAM13A, TNC, PRKAG2, SLC2A3, LAMC1, GLI3, IGF1R, MYLK, SHH, ATP7B, PCLO, HERC2, HERC1, HMCN1, NOS1, EPHB4, ANKS1B, MAP3K5, VWF, KCND2, TYK2, MMP8, F2, MMP9, MYH1, CAT, PGR, ALDOB, TLR4, CFTR, CD44, MYH7, FLG, NOTCH3, CRB1, NRXN1, NR1I2, CACNA1A, HTT, PLG, PTGS2, KLC1, HDAC9, THBS1, KNG1, TTN, ADCY5, PKHD1, RELN, HMOX1, SLIT2, CACNA1S, FLNC, APOB, PPARGC1A, ABCA1, ANGPT1, N…	408	1613	12942	1.39626	0.0493066	0.00381846	0.00296991
GAD_DISEASE	venous thrombosis	4	0.808081	0.0031314	PROC, LRP1, MTHFR, F2	407	10	12925	12.7027	0.999792	0.29176	0.289708
GAD_DISEASE	kidney aging	10	2.0202	0.00389916	GPNMB, PEG3, ECI2, COL6A3, GPC5, LAMB1, LAMC1, MMP8, MMP9, IGF1R	407	99	12925	3.20775	0.999974	0.351184	0.348715
GAD_DISEASE_CLASS	HEMATOLOGICAL	67	13.5354	0.00437178	PCSK2, RYR2, MEGF10, CTNND2, PRKAG2, PTPRJ, WASL, ABCA13, SYNE2, AFF2, SHH, PCLO, CDH2, TRPS1, TUBB1, KIF1A, NOS1, EYS, PRKG1, ANKS1B, DYNC2H1, ABCC4, PDCD6IP, PRKCH, CR1, VWF, KCND3, PRKCE, ZNF98, F2, ZEB1, PRKCQ, PGR, UTRN, ZFPM2, TLR4, FREM2, CD44, LRP1, NRXN1, YTHDC2, PCDH15, PTGS2, HDAC9, KNG1, HMOX1, GPC5, CSMD3, ASIC2, ZNF423, APOB, PPARGC1A, ABCA1, MYH7B, ANGPT1, NOS2, MCF2, COL22A1, MTHF…	408	1527	12942	1.3918	0.0717769	0.00524613	0.00437178
GAD_DISEASE	Asthma	18	3.63636	0.00445877	FLG, CRB1, NOS2, TNKS, PRKCE, AGL, CTNND2, ECI2, PCDH15, MTHFR, HERC2, DMXL2, CDK2, POLI, NOS1, ZNF423, CFTR, PRKG1	407	266	12925	2.14895	0.999994	0.386156	0.38344
GAD_DISEASE	Thyrotropin	7	1.41414	0.00457327	HACE1, ANGPT1, HSPA4L, BAZ2B, SMARCA2, PPARGC1A, TTN	407	50	12925	4.44595	0.999996	0.386156	0.38344
GAD_DISEASE	Coronary Disease|Coronary heart disease	8	1.61616	0.00534259	ABCA1, NOS2, MTHFR, NOS1, APOB, F2, PTGS2, MMP9	407	68	12925	3.73609	0.999999	0.437445	0.434369
GAD_DISEASE	Macular Degeneration	16	3.23232	0.00564761	ABCA1, CRB1, CR1, FKBPL, NOS2, EHMT2, AGL, EHMT1, MYO16, ZBTB41, OBSCN, MYO18B, SKIV2L, KIF21B, TLR4, RREB1	407	228	12925	2.22854	1	0.448819	0.445663
GAD_DISEASE	schizophrenia	30	6.06061	0.00609744	NOTCH3, ROCK1, MEGF10, IRS1, CTNND2, NRXN1, CACNA1A, HTT, PTGS2, IGF1R, GRM5, RELN, PPP3CC, KAT5, PTPRZ1, MBP, NOS1, PCK1, PCNT, ABCA1, SLC12A2, EPHA6, ZNF184, MTHFR, ANK3, MAPK14, SMARCA2, MMP9, ACLY, MAP1B	407	562	12925	1.6952	1	0.470722	0.467412
GAD_DISEASE	Cardiovascular Diseases	14	2.82828	0.00673317	ABCA1, VWF, IRS1, COL22A1, MTHFR, F2, SIRT1, MMP9, BACE1, CAT, HMOX1, APOB, TLR4, ANKS1B	407	189	12925	2.35235	1	0.505362	0.501808
GAD_DISEASE	Retinitis Pigmentosa	5	1.0101	0.00719091	CRB1, RP1, MERTK, USH2A, EYS	407	25	12925	6.35135	1	0.518949	0.5153
GAD_DISEASE	Glomerular Filtration Rate	8	1.61616	0.00729832	PRKCH, DNAH7, TRPS1, PKN2, ANK3, KIF21B, PCNT, MAP4K3	407	72	12925	3.52853	1	0.518949	0.5153
GAD_DISEASE	esophageal adenocarcinoma	21	4.24242	0.00766393	FLT1, PCNA, NOS2, ABCC8, IRS1, EHMT2, TNC, INPPL1, EHMT1, MTHFR, PTGS2, THBS1, MMP9, IGF1R, POLI, ZNF624, PAK6, CSK, PGR, PPARGC1A, CFTR	407	351	12925	1.89998	1	0.530809	0.527077
GAD_DISEASE	patent ductus arteriosus	11	2.22222	0.00785802	ABCA1, NOS2, TRADD, CHD7, MTHFR, PGR, APOB, F2, PTGS2, TLR4, MMP9	407	130	12925	2.68711	1	0.530809	0.527077
GAD_DISEASE	colorectal cancer	24	4.84848	0.00826226	FLT1, PCNA, NOS2, DAPK1, IRS1, EHMT2, NR1I2, EHMT1, MTHFR, PTPRJ, F2, PTGS2, HDAC9, THBS1, MMP9, GLI3, MLH3, IGF1R, MYH1, CAT, MYO3A, PGR, PPARGC1A, TLR4	407	426	12925	1.78911	1	0.544503	0.540674
GAD_DISEASE	bladder cancer	28	5.65657	0.00907788	PCNA, TNKS, IRS1, PRKDC, DDX20, PTGS2, IGF1R, POLR2B, POLD1, POLI, HMOX1, PAK6, RAD54L, MYBL2, APOB, ABCA1, ABCC4, POLQ, MYH7B, CR1, NOS2, MTHFR, MMP8, MMP9, MLH3, CAT, PGR, TLR4	407	529	12925	1.68089	1	0.567568	0.563577
GAD_DISEASE	Acute Coronary Syndrome|	8	1.61616	0.00908026	ABCA1, LRP1, IRS1, MTHFR, F2, PTGS2, THBS1, TLR4	407	75	12925	3.38739	1	0.567568	0.563577
GAD_DISEASE	von Willebrand Disease	3	0.606061	0.0092424	VWF, MTHFR, F2	407	5	12925	19.0541	1	0.567568	0.563577
GAD_DISEASE	Chronic ulcerative colitis|Colitis, Ulcerative|Crohn Disease|Crohn's disease	5	1.0101	0.00949696	ABCC4, HMOX1, MTHFR, F2, TLR4	407	27	12925	5.88088	1	0.570239	0.56623
GAD_DISEASE	atherosclerosis, coronary	12	2.42424	0.00976535	ABCA1, LRP1, VWF, NOS2, IRS1, HMOX1, MTHFR, APOB, F2, PTGS2, TLR4, MMP9	407	155	12925	2.45859	1	0.573608	0.569574
GAD_DISEASE	Body Weight	23	4.64646	0.0103623	FLG, FLT1, LAMA2, PRKDC, ABCC5, USP34, DNAH6, CHD7, NR1I2, PCDH15, MTHFR, HDAC9, ZCCHC14, KIF18A, MYO1B, ZNF407, MYO18B, EXOC4, PRKCQ, GPC5, ASIC2, APOB, TNS1	407	410	12925	1.78148	1	0.57999	0.575912
GAD_DISEASE	Uric Acid	8	1.61616	0.0104331	LAMA2, ECI2, MYO18B, VPS13B, ANK2, LRP2, PRKACB, RHOB	407	77	12925	3.2994	1	0.57999	0.575912
GAD_DISEASE	Pregnancy Complications	4	0.808081	0.010566	NR1I2, CAT, MTHFR, F2	407	15	12925	8.46847	1	0.57999	0.575912
GAD_DISEASE	Thrombosis	5	1.0101	0.0108108	PROC, VWF, MTHFR, APOB, F2	407	28	12925	5.67085	1	0.57999	0.575912
GAD_DISEASE	Narcolepsy	14	2.82828	0.0110068	DYNC1H1, PRKCH, DAPK1, PRKCE, TUBB, ADCY8, MAPK14, PCLO, TRPS1, KNTC1, PRKCQ, UQCRC2, ASIC2, PPARGC1A	407	201	12925	2.21191	1	0.57999	0.575912
GAD_DISEASE	Pre-Eclampsia	8	1.61616	0.0111619	FLT1, VWF, NOS2, IRS1, MTHFR, F2, TLR4, MMP9	407	78	12925	3.2571	1	0.57999	0.575912
GAD_DISEASE	coronary artery disease	8	1.61616	0.0119269	ABCA1, NOS2, IRS1, HMOX1, MTHFR, APOB, F2, MMP9	407	79	12925	3.21587	1	0.608049	0.603773
GAD_DISEASE	cluster headache	3	0.606061	0.0135769	NOS2, CACNA1A, NOS1	407	6	12925	15.8784	1	0.666499	0.661813
GAD_DISEASE	thromboembolism, venous, pregnancy-related	3	0.606061	0.0135769	PROC, MTHFR, F2	407	6	12925	15.8784	1	0.666499	0.661813
GAD_DISEASE	obesity	17	3.43434	0.0138135	CRB1, MKKS, EPHA6, TNKS, IRS1, ABCB5, MTHFR, F2, IGF1R, LIPE, PDE10A, FASN, HMOX1, PCK1, APOB, PPARGC1A, PRKG1	407	276	12925	1.95603	1	0.666499	0.661813
GAD_DISEASE	metabolic syndrome	12	2.42424	0.0150836	ABCA1, MKKS, ABCC8, IRS1, HMOX1, MTHFR, PCK1, APOB, PTGS2, ACACB, PPARGC1A, TLR4	407	165	12925	2.30958	1	0.708754	0.70377
GAD_DISEASE	Exercise Test	10	2.0202	0.0154317	RYR2, FLT1, PRKCH, LAMA2, PCDH15, VPS13B, PRKAG2, PRKCQ, ADCY8, TLR4	407	123	12925	2.58185	1	0.708754	0.70377
GAD_DISEASE	Lymphoma, Non-Hodgkin	15	3.0303	0.0154761	CR1, FLT1, NOS2, HMGCS1, TRADD, MTHFR, PTGS2, SIRT1, MMP9, IGF1R, CASP1, PGR, NOS1, APOB, TLR4	407	233	12925	2.04443	1	0.708754	0.70377
GAD_DISEASE	osteoporosis	5	1.0101	0.0172141	COL1A2, VPS13B, MTHFR, PGR, CFTR	407	32	12925	4.96199	1	0.775209	0.769758
GAD_DISEASE_CLASS	REPRODUCTION	43	8.68687	0.0181202	FLT1, MEGF10, IRS1, TRADD, CHD7, NR1I2, PLG, ASH2L, PTGS2, THBS1, IGF1R, GLI2, LIPE, HMOX1, APOB, PPARGC1A, MAP4K3, ABCA1, DYNC1H1, HACE1, FKBPL, VWF, NOS2, HSPA4, USP9X, MTHFR, MMP8, F2, MMP9, MLH3, VCAN, PROC, COL1A2, CPS1, COL4A3, COL5A2, CAT, CDK2, COL4A5, SKIV2L, PGR, TLR4, CFTR	408	959	12942	1.4223	0.26719	0.0203853	0.0181202
GAD_DISEASE	Kidney Failure, Chronic	12	2.42424	0.0184459	ABCA1, COL1A2, ABCC8, IRS1, HMOX1, MTHFR, PCK1, PTGS2, PPARGC1A, TLR4, MMP9, FBN1	407	170	12925	2.24165	1	0.787535	0.781997
GAD_DISEASE	Brain Ischemia|Cerebral Hemorrhage|Stroke	3	0.606061	0.0186157	ABCA1, PRKCH, IRAK1	407	7	12925	13.61	1	0.787535	0.781997
GAD_DISEASE	Hypercholesterolemia|LDLC levels	13	2.62626	0.0188825	FLT1, ANGPT1, ABCC8, IRS1, PRKAG1, MTHFR, PRKAG2, F2, ACACB, FASN, TEK, PCK1, APOB	407	193	12925	2.13906	1	0.787535	0.781997
GAD_DISEASE	BMI- Edema rosiglitazone or pioglitazone	9	1.81818	0.0193718	LIPE, ANGPT1, ABCC8, IRS1, PRKAG1, PRKAG2, TEK, PCK1, ACACB	407	107	12925	2.67113	1	0.787535	0.781997
GAD_DISEASE	Pulmonary Disease, Chronic Obstructive	8	1.61616	0.0194623	FAM13A, COL4A3, CAT, PTGS2, TLR4, MMP9, CFTR, TNS1	407	87	12925	2.92016	1	0.787535	0.781997
GAD_DISEASE	Inflammation|Premature Birth	10	2.0202	0.0195281	COL1A2, HSPA4, COL5A2, MTHFR, PGR, F2, MMP8, PTGS2, TLR4, MMP9	407	128	12925	2.481	1	0.787535	0.781997
GAD_DISEASE	Connective Tissue Diseases|Fetal Diseases|Inflammation|Musculoskeletal Diseases|Pregnancy Complications, Hematologic|Premature Birth|Skin Diseases	10	2.0202	0.0195281	COL1A2, HSPA4, COL5A2, MTHFR, PGR, F2, MMP8, PTGS2, TLR4, MMP9	407	128	12925	2.481	1	0.787535	0.781997
GAD_DISEASE	inflammatory bowel disease	6	1.21212	0.0198458	NR1I2, MTHFR, APOB, F2, PTGS2, TLR4	407	50	12925	3.81081	1	0.788579	0.783033
GAD_DISEASE	Diabetes mellitus|Diabetes mellitus type II|Diabetes Mellitus, Type 2	6	1.21212	0.0214542	ABCC8, IRS1, PRKAG1, PRKAG2, PCK1, PPARGC1A	407	51	12925	3.73609	1	0.824961	0.81916
GAD_DISEASE	cardiovascular disease	6	1.21212	0.0214542	IRS1, TUBB1, MTHFR, APOB, PTGS2, FBN1	407	51	12925	3.73609	1	0.824961	0.81916
GAD_DISEASE	smoking cessation	11	2.22222	0.0216774	PCSK2, AKAP13, GRM5, RELN, KCND3, DAPK1, MYO18B, CAT, PCDH15, TEK, USH2A	407	152	12925	2.29819	1	0.824961	0.81916
GAD_DISEASE	migraine	5	1.0101	0.0232956	NOTCH3, NOS2, CACNA1A, MTHFR, PGR	407	35	12925	4.53668	1	0.853076	0.847077
GAD_DISEASE	overall effect	4	0.808081	0.0235813	EHMT2, EHMT1, PGR, MMP8	407	20	12925	6.35135	1	0.853076	0.847077
GAD_DISEASE	Blood Pressure	22	4.44444	0.0242337	RYR2, DNAH8, NRXN1, MCF2, FAM13A, MTHFR, PRKAG2, ANK2, HDAC9, AFF2, MYO1E, RELN, TRPS1, HECW1, EXOC4, CSK, MBP, MYH4, APOB, CDK14, PPARGC1A, PRKG1	407	420	12925	1.66345	1	0.853076	0.847077
GAD_DISEASE	head and neck cancer	8	1.61616	0.0242645	PRKDC, CAT, MTHFR, MKI67, PTGS2, CFTR, GLI2, IGF1R	407	91	12925	2.7918	1	0.853076	0.847077
GAD_DISEASE	Respiratory Function Tests	15	3.0303	0.0243073	LRP1, CTNND2, FAM13A, DNAH6, ADCY8, ATP12A, ABCA13, PDIA6, MYO16, IGF1R, COL1A2, TRPS1, PKN2, TLR4, TNS1	407	247	12925	1.92855	1	0.853076	0.847077
GAD_DISEASE	Thrombophilia|Venous Thrombosis	3	0.606061	0.0243104	PROC, MTHFR, F2	407	8	12925	11.9088	1	0.853076	0.847077
GAD_DISEASE	Mental Competency	7	1.41414	0.0253669	NRXN1, TRPS1, PCDH15, PRKCQ, GPC5, ZFPM2, HDAC9	407	72	12925	3.08746	1	0.878737	0.872557
GAD_DISEASE	asthma	16	3.23232	0.026447	FLG, EGR1, CRB1, NOS2, UBE3C, TNC, MTHFR, PTGS2, MMP9, MYLK, ADCY9, CAT, HMOX1, NOS1, TLR4, CFTR	407	274	12925	1.85441	1	0.904054	0.897697
GAD_DISEASE	Platelet Aggregation	6	1.21212	0.0267795	DYNC2H1, SHH, PRKCH, MEGF10, NRXN1, GPC5	407	54	12925	3.52853	1	0.904054	0.897697
GAD_DISEASE	Cholesterol, LDL	24	4.84848	0.0271016	ABCA1, PDCD6IP, NRXN1, HSPA4L, PCDH15, ZNF98, VPS13B, ANK2, ANK3, BAZ2B, MAPK14, AFF2, PKHD1, PIKFYVE, PROC, PTPRZ1, TRPS1, PRKCQ, MBP, APOB, ZNF257, TLR4, MAP4K3, ANKS1B	407	476	12925	1.60118	1	0.904054	0.897697
GAD_DISEASE	Chronic Lymphocytic Leukemia|Leukemia, Lymphocytic, Chronic, B-Cell|Lymphoma|Syndrome	5	1.0101	0.027989	ESPL1, LAMA2, LRP2, THBS1, ZNF169	407	37	12925	4.29145	1	0.914779	0.908346
GAD_DISEASE	Glomerulonephritis, IGA	9	1.81818	0.0284016	ABCA1, LRP1, NPHS1, VWF, IRS1, HMOX1, MTHFR, PPARGC1A, MMP9	407	115	12925	2.48531	1	0.914779	0.908346
GAD_DISEASE	Venous Thromboembolism	4	0.808081	0.0304236	HMOX1, MTHFR, PGR, F2	407	22	12925	5.77396	1	0.914779	0.908346
GAD_DISEASE	intima-media thickness	4	0.808081	0.0304236	MTHFR, APOB, F2, TLR4	407	22	12925	5.77396	1	0.914779	0.908346
GAD_DISEASE	thrombosis, deep vein	4	0.808081	0.0304236	PROC, MTHFR, PLG, F2	407	22	12925	5.77396	1	0.914779	0.908346
GAD_DISEASE	brain hemorrhage	4	0.808081	0.0304236	VCAN, NOS2, TUBB, MMP9	407	22	12925	5.77396	1	0.914779	0.908346
GAD_DISEASE	H. pylori infection stomach cancer	3	0.606061	0.0306152	NOS2, MMP8, MMP9	407	9	12925	10.5856	1	0.914779	0.908346
GAD_DISEASE	Myocardial Ischemia	3	0.606061	0.0306152	ABCA1, MTHFR, F2	407	9	12925	10.5856	1	0.914779	0.908346
GAD_DISEASE	Cadaver|Infarction|Postoperative Complications|Thrombosis|Vascular Diseases	3	0.606061	0.0306152	PROC, MTHFR, F2	407	9	12925	10.5856	1	0.914779	0.908346
GAD_DISEASE	Myocardial Infarction	25	5.05051	0.0308086	CTNND2, PCDH15, IFIT1, PTGS2, ADCY8, THBS1, CDH2, DDI1, MBP, DIP2C, APOB, PITX2, PPARGC1A, ANKS1B, ABCA1, SLC12A2, VWF, ZNF98, MTHFR, F2, SMARCA2, MMP9, PDE10A, PRKCQ, TLR4	407	507	12925	1.56592	1	0.914779	0.908346
GAD_DISEASE	Perioperative genomic profiles	4	0.808081	0.0341939	ABCA1, MTHFR, F2, MYH7	407	23	12925	5.52291	1	0.992179	0.985202
GAD_DISEASE	Clubfoot	4	0.808081	0.0341939	MYH1, MYH2, MYH8, MTHFR	407	23	12925	5.52291	1	0.992179	0.985202
GAD_DISEASE	Premature Birth	8	1.61616	0.0345169	COL1A2, CPS1, COL5A2, MTHFR, PGR, PLG, MMP8, TLR4	407	98	12925	2.59239	1	0.992179	0.985202
GAD_DISEASE	multiple sclerosis	20	4.0404	0.0370676	NOTCH3, PCNA, NOS2, PRKDC, MTHFR, TYK2, PTGS2, MMP9, PIAS1, VAV2, POLD1, RAD54L, GPC5, KIF1B, MBP, KIF21B, NOS1, ASIC2, ZNF433, TLR4	407	387	12925	1.64118	1	1	0.993336
GAD_DISEASE	Anemia, Sickle Cell|beta Thalassemia|beta-Thalassemia|Blood Coagulation Disorders, Inherited|Sickle cell anemia|Vascular Diseases	3	0.606061	0.0374861	MTHFR, APOB, F2	407	10	12925	9.52703	1	1	0.993336
GAD_DISEASE	thrombophilia and vascular disease	3	0.606061	0.0374861	MTHFR, APOB, F2	407	10	12925	9.52703	1	1	0.993336
GAD_DISEASE	Alzheimer Disease	10	2.0202	0.0378667	ABCA1, RYR2, CR1, COL22A1, VPS13B, PRKCQ, PDS5B, ADCY8, DIP2C, GLI2	407	144	12925	2.20533	1	1	0.993336
GAD_DISEASE	healthy oldest-old	4	0.808081	0.0381943	APOB, SIRT1, PPARGC1A, IGF1R	407	24	12925	5.29279	1	1	0.993336
GAD_DISEASE	thromboembolism, venous	5	1.0101	0.0389523	PROC, LRP1, VWF, MTHFR, F2	407	41	12925	3.87278	1	1	0.993336
GAD_DISEASE	Inflammatory bowel disease, NOS|Inflammatory Bowel Diseases	5	1.0101	0.0389523	NR1I2, MTHFR, F2, BRWD1, TLR4	407	41	12925	3.87278	1	1	0.993336
GAD_DISEASE	Erythrocyte Count	12	2.42424	0.0400631	ABCC4, NFASC, CDH2, YTHDC2, PRKCE, PCDH15, CSMD3, ZNF423, SMARCA2, USH2A, ABCA13, PRKG1	407	192	12925	1.9848	1	1	0.993336
GAD_DISEASE	Albuminuria|Inflammation|Kidney Diseases	4	0.808081	0.0424221	NOS2, CAT, F2, TLR4	407	25	12925	5.08108	1	1	0.993336
GAD_DISEASE	Multiple Sclerosis	16	3.23232	0.0438179	RYR2, LRP1, NOS2, EHMT2, MTHFR, TYK2, MERTK, MMP9, PTK2, SETX, RELN, GPC5, KIF1B, MBP, NOS1, ZNF433	407	293	12925	1.73416	1	1	0.993336
GAD_DISEASE	EKG, abnormal	3	0.606061	0.0448817	KCND2, KCND3, ANK2	407	11	12925	8.66093	1	1	0.993336
GAD_DISEASE	Endometriosis|Uterine Diseases	3	0.606061	0.0448817	PGR, PTGS2, MMP9	407	11	12925	8.66093	1	1	0.993336
GAD_DISEASE	aspirin resistance	3	0.606061	0.0448817	MTHFR, APOB, F2	407	11	12925	8.66093	1	1	0.993336
GAD_DISEASE	Myocardial ischemia	3	0.606061	0.0448817	ABCA1, MTHFR, APOB	407	11	12925	8.66093	1	1	0.993336
GAD_DISEASE	Hypertension/complications*	4	0.808081	0.0468739	COL1A2, IRAK1, HMOX1, APOB	407	26	12925	4.88565	1	1	0.993336
GAD_DISEASE	blood pressure, arterial hypertension	4	0.808081	0.051546	COL1A2, VWF, CYP4A11, APOB	407	27	12925	4.7047	1	1	0.993336
GAD_DISEASE	brain cancer	5	1.0101	0.0520412	PRKDC, RAD54L, MTHFR, PTGS2, MMP9	407	45	12925	3.52853	1	1	0.993336
GAD_DISEASE	Crohn's disease ulcerative colitis	5	1.0101	0.0520412	NOS2, MTHFR, F2, TLR4, MMP9	407	45	12925	3.52853	1	1	0.993336
GAD_DISEASE	Infertility, Female	3	0.606061	0.0527623	MTHFR, PGR, F2	407	12	12925	7.93919	1	1	0.993336
GAD_DISEASE	Diabetic Nephropathies	6	1.21212	0.0560458	ABCC4, MAP3K15, NRXN1, MYO5B, MYO16, MAP3K5	407	66	12925	2.88698	1	1	0.993336
GAD_DISEASE	Coronary Disease	13	2.62626	0.0578833	ABCA1, LRP1, CTR9, MTHFR, F2, LIPE, PDE10A, KIF26B, CAT, HMOX1, SIK2, APOB, TLR4	407	229	12925	1.80279	1	1	0.993336
GAD_DISEASE	Monocytes	6	1.21212	0.0590786	PRKAG2, PKN2, APOB, USH2A, PPARGC1A, PRKACB	407	67	12925	2.84389	1	1	0.993336
GAD_DISEASE	Coronary Disease|Coronary heart disease|Myocardial Infarction	7	1.41414	0.0610204	HEATR5B, DMXL2, MTHFR, MKI67, APOB, F2, PRKG1	407	89	12925	2.49772	1	1	0.993336
GAD_DISEASE	Myocardial Infarction|Myocardial Ischemia	2	0.40404	0.0618396	MTHFR, APOB	407	2	12925	31.7568	1	1	0.993336
GAD_DISEASE	anorectal malformations	2	0.40404	0.0618396	SHH, GLI3	407	2	12925	31.7568	1	1	0.993336
GAD_DISEASE	Malignant Hyperthermia	2	0.40404	0.0618396	RYR1, CACNA1S	407	2	12925	31.7568	1	1	0.993336
GAD_DISEASE	Abortion, Habitual|Infertility|Thrombophilia	2	0.40404	0.0618396	MTHFR, F2	407	2	12925	31.7568	1	1	0.993336
GAD_DISEASE	Alzheimer's Disease	11	2.22222	0.0632016	ABCA1, BACE1, LRP1, CAT, UBQLN1, HMOX1, MTHFR, NOS1, KLC1, PTGS2, MMP9	407	183	12925	1.90888	1	1	0.993336
GAD_DISEASE	alcohol	6	1.21212	0.0654199	NOS2, NR1I2, HMOX1, MTHFR, PPARGC1A, CFTR	407	69	12925	2.76146	1	1	0.993336
GAD_DISEASE	chronic obstructive pulmonary disease	19	3.83838	0.0667539	ABCA1, ABCC4, PCNA, NOS2, TNKS, IRS1, MTHFR, PTGS2, IGF1R, POLD1, CAT, RAD54L, HMOX1, PAK6, PGR, MYBL2, APOB, TLR4, CFTR	407	390	12925	1.54712	1	1	0.993336
GAD_DISEASE	abdominal aortic aneurysm	4	0.808081	0.0668403	VCAN, HMOX1, PGR, MMP9	407	30	12925	4.23423	1	1	0.993336
GAD_DISEASE	macular degeneration	5	1.0101	0.0672362	ABCA1, CAT, HMCN1, TLR4, MMP9	407	49	12925	3.24049	1	1	0.993336
GAD_DISEASE	Retinal Diseases	7	1.41414	0.0693791	CRB1, MKKS, RP1, PCDH15, SAG, MERTK, USH2A	407	92	12925	2.41627	1	1	0.993336
GAD_DISEASE	colon cancer	3	0.606061	0.0698301	IRS1, MTHFR, PTGS2	407	14	12925	6.80502	1	1	0.993336
GAD_DISEASE	cleft lip with cleft palate cleft lip without cleft palate cleft palate	4	0.808081	0.072348	COL4A3, CD44, GLI2, TNS1	407	31	12925	4.09765	1	1	0.993336
GAD_DISEASE	nephropathy	4	0.808081	0.072348	CR1, NPHS1, VWF, MMP9	407	31	12925	4.09765	1	1	0.993336
GAD_DISEASE	Intervertebral Disk Displacement	4	0.808081	0.072348	COL1A2, COL5A2, MMP8, MMP9	407	31	12925	4.09765	1	1	0.993336
GAD_DISEASE	Hepatitis B	4	0.808081	0.0780515	MTHFR, MBP, MMP9, CD44	407	32	12925	3.96959	1	1	0.993336
GAD_DISEASE	Brain Neoplasms|Occupational Diseases	3	0.606061	0.0789477	NOS2, CAT, NOS1	407	15	12925	6.35135	1	1	0.993336
GAD_DISEASE	metabolism disorders	3	0.606061	0.0789477	COL5A2, F2, THBS1	407	15	12925	6.35135	1	1	0.993336
GAD_DISEASE	Exfoliation Syndrome|Glaucoma, Open-Angle	3	0.606061	0.0789477	MTHFR, MMP9, FBN1	407	15	12925	6.35135	1	1	0.993336
GAD_DISEASE	hearing loss, sensorineural nonsyndromic	3	0.606061	0.0789477	PCDH15, MTHFR, F2	407	15	12925	6.35135	1	1	0.993336
GAD_DISEASE	hearing loss/deafness	3	0.606061	0.0789477	CAT, MTHFR, F2	407	15	12925	6.35135	1	1	0.993336
GAD_DISEASE	cerebrovascular disease, ischemic	3	0.606061	0.0789477	HMOX1, MTHFR, F2	407	15	12925	6.35135	1	1	0.993336
GAD_DISEASE	Subcutaneous Fat	3	0.606061	0.0789477	FLT1, TLR4, ANKS1B	407	15	12925	6.35135	1	1	0.993336
GAD_DISEASE	myocardial infarct; cholesterol, HDL; triglycerides; atherosclerosis, coronary; macular degeneration; colorectal cancer	3	0.606061	0.0789477	MTHFR, APOB, F2	407	15	12925	6.35135	1	1	0.993336
GAD_DISEASE	Parkinson's disease	9	1.81818	0.0789764	HSPA9, HSPA5, CACNA1A, HTT, HMOX1, MTHFR, SLIT3, NOS1, HDAC6	407	142	12925	2.01275	1	1	0.993336
GAD_DISEASE	prostate cancer	23	4.64646	0.0810487	RYR1, CERS4, NOS2, IRS1, PRKDC, MTHFR, ANK2, LRP2, PTGS2, THBS1, MMP9, IGF1R, PKHD1, IRAK1, FASN, CAT, PGK1, POLI, NDUFS1, PGR, PPARGC1A, TLR4, CFTR	407	509	12925	1.43498	1	1	0.993336
GAD_DISEASE	Alcohol Drinking	4	0.808081	0.0839451	MGAM, FLT1, PITX2, MYLK	407	33	12925	3.8493	1	1	0.993336
GAD_DISEASE	stroke	5	1.0101	0.0844701	NOTCH3, VWF, MTHFR, F2, MMP9	407	53	12925	2.99592	1	1	0.993336
GAD_DISEASE	Depressive Disorder, Major	5	1.0101	0.0844701	VCAN, PCLO, ANPEP, TRPS1, ZCCHC14	407	53	12925	2.99592	1	1	0.993336
GAD_DISEASE	Waist Circumference	13	2.62626	0.0882432	RYR2, HACE1, KCND3, FAM13A, HDAC9, SLC7A2, ZCCHC14, ZNF407, MYO18B, SLIT3, CSMD3, SOS2, ANKS1B	407	246	12925	1.6782	1	1	0.993336
GAD_DISEASE	recurrent pregnancy loss	3	0.606061	0.0884108	MTHFR, APOB, F2	407	16	12925	5.95439	1	1	0.993336
GAD_DISEASE	Carotid Artery Diseases|	3	0.606061	0.0884108	ABCA1, MTHFR, APOB	407	16	12925	5.95439	1	1	0.993336
GAD_DISEASE	Hand Strength	3	0.606061	0.0884108	PCDH15, SMARCA2, AFF2	407	16	12925	5.95439	1	1	0.993336
GAD_DISEASE	Adenocarcinoma|pancreatic neoplasm|Pancreatic Neoplasms	3	0.606061	0.0884108	IRS1, MTHFR, IGF1R	407	16	12925	5.95439	1	1	0.993336
GAD_DISEASE	fetal loss, late	3	0.606061	0.0884108	MTHFR, APOB, F2	407	16	12925	5.95439	1	1	0.993336
GAD_DISEASE	Body Weights and Measures	9	1.81818	0.0893362	SLC12A2, ZEB1, MEGF10, ANGPT1, YTHDC2, PCDH15, EXOC4, ZFPM2, ANKS1B	407	146	12925	1.95761	1	1	0.993336
GAD_DISEASE	Cerebral Palsy	4	0.808081	0.0900228	MTHFR, F2, PTGS2, TLR4	407	34	12925	3.73609	1	1	0.993336
GAD_DISEASE	Thrombophilia|Thrombosis	2	0.40404	0.0913137	MTHFR, F2	407	3	12925	21.1712	1	1	0.993336
GAD_DISEASE	Blood Coagulation Disorders|Cardiovascular Diseases|Optic Neuropathy, Ischemic	2	0.40404	0.0913137	MTHFR, F2	407	3	12925	21.1712	1	1	0.993336
GAD_DISEASE	Mesenteric Vascular Occlusion|Thrombophilia|Venous Thrombosis	2	0.40404	0.0913137	MTHFR, F2	407	3	12925	21.1712	1	1	0.993336
GAD_DISEASE	Blood Coagulation Disorders, Inherited|Protein C Deficiency|Protein S Deficiency|Thrombophilia|Venous Thrombosis	2	0.40404	0.0913137	MTHFR, F2	407	3	12925	21.1712	1	1	0.993336
GAD_DISEASE	Activated Protein C Resistance|Peripheral Vascular Diseases|Recurrence|Thrombophilia	2	0.40404	0.0913137	PROC, F2	407	3	12925	21.1712	1	1	0.993336
GAD_DISEASE	achalasia	2	0.40404	0.0913137	NOS2, NOS1	407	3	12925	21.1712	1	1	0.993336
GAD_DISEASE	Pre-Eclampsia|Pregnancy Complications, Hematologic	2	0.40404	0.0913137	MTHFR, F2	407	3	12925	21.1712	1	1	0.993336
GAD_DISEASE	Henoch-Schoenlein Purpura|Purpura, Schoenlein-Henoch|Thrombophilia	2	0.40404	0.0913137	MTHFR, F2	407	3	12925	21.1712	1	1	0.993336
GAD_DISEASE	Liver Cirrhosis|Thrombophilia|Venous Thrombosis	2	0.40404	0.0913137	MTHFR, F2	407	3	12925	21.1712	1	1	0.993336
GAD_DISEASE	Placenta Diseases|Pre-Eclampsia|Thrombophilia	2	0.40404	0.0913137	MTHFR, F2	407	3	12925	21.1712	1	1	0.993336
GAD_DISEASE	Fetal Growth Retardation|Intrauterine growth retardation|Pregnancy Complications, Hematologic|Thrombophilia	2	0.40404	0.0913137	MTHFR, F2	407	3	12925	21.1712	1	1	0.993336
GAD_DISEASE	thrombotic risk factors	2	0.40404	0.0913137	MTHFR, F2	407	3	12925	21.1712	1	1	0.993336
GAD_DISEASE	Abortion, Habitual|Abruptio Placentae|Activated Protein C Resistance|PLACENTA ABRUPTIO|Thrombophilia	2	0.40404	0.0913137	MTHFR, F2	407	3	12925	21.1712	1	1	0.993336
GAD_DISEASE	Coronary Disease|Coronary heart disease|Thrombophilia	2	0.40404	0.0913137	MTHFR, F2	407	3	12925	21.1712	1	1	0.993336
GAD_DISEASE	Escherichia coli Infections|Haemolytic-uraemic syndrome|Hemolytic-Uremic Syndrome	2	0.40404	0.0913137	MTHFR, F2	407	3	12925	21.1712	1	1	0.993336
GAD_DISEASE	Myocardial Infarction|Thrombophilia	2	0.40404	0.0913137	MTHFR, F2	407	3	12925	21.1712	1	1	0.993336
GAD_DISEASE	Nervous System Diseases|Thromboembolism	2	0.40404	0.0913137	MTHFR, F2	407	3	12925	21.1712	1	1	0.993336
GAD_DISEASE	Retinal Vein Occlusion|Thrombophilia	2	0.40404	0.0913137	MTHFR, F2	407	3	12925	21.1712	1	1	0.993336
GAD_DISEASE	Pre-Eclampsia|Thrombophilia	2	0.40404	0.0913137	MTHFR, F2	407	3	12925	21.1712	1	1	0.993336
GAD_DISEASE	Arteriosclerosis|Peripheral Vascular Diseases	2	0.40404	0.0913137	MTHFR, F2	407	3	12925	21.1712	1	1	0.993336
GAD_DISEASE	Neoplasms|Protein C Deficiency|Protein S Deficiency|Venous Thromboembolism	2	0.40404	0.0913137	MTHFR, F2	407	3	12925	21.1712	1	1	0.993336
GAD_DISEASE	Alcoholism|Osteonecrosis|Thrombophilia|Thrombosis	2	0.40404	0.0913137	MTHFR, F2	407	3	12925	21.1712	1	1	0.993336
GAD_DISEASE	Blood Platelet Disorders|Thrombophilia	2	0.40404	0.0913137	MTHFR, F2	407	3	12925	21.1712	1	1	0.993336
GAD_DISEASE	Antithrombin III Deficiency|Gastrointestinal Hemorrhage|Protein C Deficiency|Protein S Deficiency|Splenomegaly|Thrombophilia|Turner Syndrome|Venous Thrombosis|XO syndrome	2	0.40404	0.0913137	MTHFR, F2	407	3	12925	21.1712	1	1	0.993336
GAD_DISEASE	Retinal Vein Occlusion	2	0.40404	0.0913137	MTHFR, F2	407	3	12925	21.1712	1	1	0.993336
GAD_DISEASE	stroke, ischemic; cerebrovascular disease; thrombosis, arterial	2	0.40404	0.0913137	MTHFR, F2	407	3	12925	21.1712	1	1	0.993336
GAD_DISEASE	Abortion, Habitual|Activated Protein C Resistance|Infertility, Female|Thrombophilia	2	0.40404	0.0913137	MTHFR, F2	407	3	12925	21.1712	1	1	0.993336
GAD_DISEASE	Arterial Occlusive Diseases|Thrombosis	2	0.40404	0.0913137	MTHFR, F2	407	3	12925	21.1712	1	1	0.993336
GAD_DISEASE	Hemolytic-Uremic Syndrome|Purpura, Thrombotic Thrombocytopenic	2	0.40404	0.0913137	MTHFR, F2	407	3	12925	21.1712	1	1	0.993336
GAD_DISEASE	Giant Cell Arteritis	2	0.40404	0.0913137	TLR4, MMP9	407	3	12925	21.1712	1	1	0.993336
GAD_DISEASE	Apnea|Apoplexy|Blood Coagulation Disorders|Brain Ischemia|Cerebrovascular Disorders|Hypotony, Muscle|Muscle Hypotonia|Protein C Deficiency|Seizures|Stroke|Thrombosis	2	0.40404	0.0913137	MTHFR, F2	407	3	12925	21.1712	1	1	0.993336
GAD_DISEASE	Gastroschisis|Thromboembolism	2	0.40404	0.0913137	MTHFR, F2	407	3	12925	21.1712	1	1	0.993336
GAD_DISEASE	Phlebitis|Pulmonary Embolism|Varicose Veins|Venous Thrombosis	2	0.40404	0.0913137	MTHFR, F2	407	3	12925	21.1712	1	1	0.993336
GAD_DISEASE	POLYCYSTIC OVARIAN SYNDROME|Polycystic Ovary Syndrome|Thrombophilia	2	0.40404	0.0913137	MTHFR, F2	407	3	12925	21.1712	1	1	0.993336
GAD_DISEASE	Behcet Syndrome|Thrombophilia|Thrombosis	2	0.40404	0.0913137	MTHFR, F2	407	3	12925	21.1712	1	1	0.993336
GAD_DISEASE	Behcet Syndrome|Hyperhomocysteinemia|Thrombophilia|Thrombosis	2	0.40404	0.0913137	MTHFR, F2	407	3	12925	21.1712	1	1	0.993336
GAD_DISEASE	Abruptio Placentae|Fetal Growth Retardation|Pre-Eclampsia|Thrombophilia	2	0.40404	0.0913137	MTHFR, F2	407	3	12925	21.1712	1	1	0.993336
GAD_DISEASE	Eclampsia|Pre-Eclampsia|Protein C Deficiency|Protein S Deficiency|Thrombophilia	2	0.40404	0.0913137	MTHFR, F2	407	3	12925	21.1712	1	1	0.993336
GAD_DISEASE	Anemia, Sickle Cell|Peripheral Vascular Diseases|Sickle cell anemia	2	0.40404	0.0913137	MTHFR, F2	407	3	12925	21.1712	1	1	0.993336
GAD_DISEASE	Esophageal and Gastric Varices|Gastrointestinal Hemorrhage|Liver Cirrhosis|Postoperative Complications|Venous Thrombosis	2	0.40404	0.0913137	MTHFR, F2	407	3	12925	21.1712	1	1	0.993336
GAD_DISEASE	acute traumatic spinal cord injury	2	0.40404	0.0913137	MTHFR, F2	407	3	12925	21.1712	1	1	0.993336
GAD_DISEASE	Hemophilia A|Hemophilia B|Thrombophilia	2	0.40404	0.0913137	MTHFR, F2	407	3	12925	21.1712	1	1	0.993336
GAD_DISEASE	beta-thalassemia major	2	0.40404	0.0913137	MTHFR, F2	407	3	12925	21.1712	1	1	0.993336
GAD_DISEASE	Complication, Cardiovascular Pregnancy|Pregnancy Complications, Cardiovascular|Thromboembolism	2	0.40404	0.0913137	MTHFR, F2	407	3	12925	21.1712	1	1	0.993336
GAD_DISEASE	Pulmonary Embolism|Pulmonary Embolisms|Thrombophilia|Venous Thrombosis|Wegener Granulomatosis	2	0.40404	0.0913137	MTHFR, F2	407	3	12925	21.1712	1	1	0.993336
GAD_DISEASE	Premature Birth|Thrombophilia	2	0.40404	0.0913137	MTHFR, F2	407	3	12925	21.1712	1	1	0.993336
GAD_DISEASE	Activated Protein C Resistance|Retinal Vein Occlusion	2	0.40404	0.0913137	MTHFR, F2	407	3	12925	21.1712	1	1	0.993336
GAD_DISEASE	Coronary Disease|Coronary heart disease|Fam hyperbetalipoproteinaemia|Hyperlipoproteinemia Type II	2	0.40404	0.0913137	MTHFR, APOB	407	3	12925	21.1712	1	1	0.993336
GAD_DISEASE	Hearing Loss, Sensorineural|Sensorineural Hearing Loss|Thrombophilia	2	0.40404	0.0913137	MTHFR, F2	407	3	12925	21.1712	1	1	0.993336
GAD_DISEASE	Birth Weight|Cardiovascular Diseases|Metabolic Syndrome X|Thrombosis	2	0.40404	0.0913137	MTHFR, F2	407	3	12925	21.1712	1	1	0.993336
GAD_DISEASE	acute lymphocytic leukemia|Hematologic Neoplasms|Precursor Cell Lymphoblastic Leukemia-Lymphoma|Thrombophilia	2	0.40404	0.0913137	MTHFR, F2	407	3	12925	21.1712	1	1	0.993336
GAD_DISEASE	Brain Diseases	2	0.40404	0.0913137	MTHFR, F2	407	3	12925	21.1712	1	1	0.993336
GAD_DISEASE	Activated Protein C Resistance|Thrombophilia	2	0.40404	0.0913137	MTHFR, F2	407	3	12925	21.1712	1	1	0.993336
GAD_DISEASE	Anoxia|Blood Coagulation Disorders, Inherited|Heart Defects, Congenital|Infection|Polycythemia|Postoperative Complications|Thrombosis	2	0.40404	0.0913137	MTHFR, F2	407	3	12925	21.1712	1	1	0.993336
GAD_DISEASE	Fetal Growth Retardation|Thrombophilia	2	0.40404	0.0913137	MTHFR, F2	407	3	12925	21.1712	1	1	0.993336
GAD_DISEASE	Exploratory Behavior	2	0.40404	0.0913137	FLG, NRXN1	407	3	12925	21.1712	1	1	0.993336
GAD_DISEASE	Asthenozoospermia|Azoospermia|Oligospermia	2	0.40404	0.0913137	APOB, CFTR	407	3	12925	21.1712	1	1	0.993336
GAD_DISEASE	beta-Thalassemia|Thrombophilia	2	0.40404	0.0913137	MTHFR, F2	407	3	12925	21.1712	1	1	0.993336
GAD_DISEASE	Pulmonary Embolism|Pulmonary Embolisms|Thrombophilia	2	0.40404	0.0913137	MTHFR, F2	407	3	12925	21.1712	1	1	0.993336
GAD_DISEASE	Gaucher Disease|Hypertension, Pulmonary|Necrosis|Thrombophilia	2	0.40404	0.0913137	MTHFR, F2	407	3	12925	21.1712	1	1	0.993336
GAD_DISEASE	Ischemia|Thrombosis	2	0.40404	0.0913137	MTHFR, F2	407	3	12925	21.1712	1	1	0.993336
GAD_DISEASE	Abortion, Habitual|Pregnancy Complications, Hematologic|Thrombophilia	2	0.40404	0.0913137	MTHFR, F2	407	3	12925	21.1712	1	1	0.993336
GAD_DISEASE	Anemia, Sickle Cell|beta Thalassemia|beta-Thalassemia|Sickle cell anemia|Thrombophilia	2	0.40404	0.0913137	MTHFR, F2	407	3	12925	21.1712	1	1	0.993336
GAD_DISEASE	pulmonary thromboembolism thromboembolism, venous	2	0.40404	0.0913137	MTHFR, F2	407	3	12925	21.1712	1	1	0.993336
GAD_DISEASE	holoprosencephaly	2	0.40404	0.0913137	SHH, APOB	407	3	12925	21.1712	1	1	0.993336
GAD_DISEASE	retinal vascular occlusive disease	2	0.40404	0.0913137	MTHFR, F2	407	3	12925	21.1712	1	1	0.993336
GAD_DISEASE	Antiphospholipid Syndrome|Thrombophilia|Thrombosis	2	0.40404	0.0913137	MTHFR, F2	407	3	12925	21.1712	1	1	0.993336
GAD_DISEASE	Activated Protein C Resistance|Hyperhomocysteinemia|Intracranial Thrombosis|Venous Thrombosis	2	0.40404	0.0913137	MTHFR, F2	407	3	12925	21.1712	1	1	0.993336
GAD_DISEASE	Blood Coagulation Disorders|Puerperal Disorders|Sinus Thrombosis, Intracranial	2	0.40404	0.0913137	MTHFR, F2	407	3	12925	21.1712	1	1	0.993336
GAD_DISEASE	Abruptio Placentae|PLACENTA ABRUPTIO|Pregnancy Complications|Thrombophilia	2	0.40404	0.0913137	MTHFR, F2	407	3	12925	21.1712	1	1	0.993336
GAD_DISEASE	Hyperhomocysteinemia|Recurrence|Thrombophilia|Venous Thrombosis	2	0.40404	0.0913137	MTHFR, F2	407	3	12925	21.1712	1	1	0.993336
GAD_DISEASE	Abortion, Spontaneous|Abruptio Placentae|Blood Coagulation Disorders, Inherited|Pregnancy Complications, Hematologic|Thrombophilia	2	0.40404	0.0913137	MTHFR, F2	407	3	12925	21.1712	1	1	0.993336
GAD_DISEASE	Activated Protein C Resistance|HELLP Syndrome	2	0.40404	0.0913137	MTHFR, F2	407	3	12925	21.1712	1	1	0.993336
GAD_DISEASE	Inflammatory bowel disease, NOS|Inflammatory Bowel Diseases|Thromboembolism	2	0.40404	0.0913137	MTHFR, F2	407	3	12925	21.1712	1	1	0.993336
GAD_DISEASE	Hyperhomocysteinemia|Myeloproliferative Disorders|Thrombosis	2	0.40404	0.0913137	MTHFR, F2	407	3	12925	21.1712	1	1	0.993336
GAD_DISEASE	Coronary Disease|Coronary heart disease|Hyperhomocysteinemia|Pulmonary Embolism|Pulmonary Embolisms|Syndrome|Thrombophilia	2	0.40404	0.0913137	MTHFR, F2	407	3	12925	21.1712	1	1	0.993336
GAD_DISEASE	Abruptio Placentae|Fetal Growth Retardation|Pregnancy Complications, Hematologic|Thrombophilia	2	0.40404	0.0913137	MTHFR, F2	407	3	12925	21.1712	1	1	0.993336
GAD_DISEASE	Pulmonary Embolism|Thrombophilia	2	0.40404	0.0913137	MTHFR, F2	407	3	12925	21.1712	1	1	0.993336
GAD_DISEASE	recurrent abortions	2	0.40404	0.0913137	MTHFR, F2	407	3	12925	21.1712	1	1	0.993336
GAD_DISEASE	Body Mass Index	21	4.24242	0.092206	FLG, LAMA2, ANKRD36, CTNND2, DNAH6, BAZ2B, ABCA13, SLC7A2, GLI3, MYO1B, ADCY9, KIF4B, ZNF407, GPC5, KIF1B, SLIT3, ASIC2, ZNF169, ANKS1B, MARK1, FBN1	407	462	12925	1.44349	1	1	0.993336
GAD_DISEASE	Carotid Artery Diseases	6	1.21212	0.0943999	PCSK2, MTHFR, DNAH9, PLG, APOB, TLR4	407	77	12925	2.47455	1	1	0.993336
GAD_DISEASE	Schizophrenia	17	3.43434	0.0944368	EGR1, NRXN1, VPS13C, MTHFR, ANK3, MAPK14, NALCN, RELN, PPP3CC, PTPRZ1, CPS1, FASN, NOS1, UTRN, APOB, FMOD, TLR4	407	355	12925	1.52075	1	1	0.993336
GAD_DISEASE	Venous Thrombosis	4	0.808081	0.0962784	PROC, HIVEP1, MTHFR, F2	407	35	12925	3.62934	1	1	0.993336
GAD_DISEASE	intrauterine growth	3	0.606061	0.0981889	MTHFR, F2, MMP9	407	17	12925	5.60413	1	1	0.993336
GAD_DISEASE	Diabetic Nephropathies|Diabetic Nephropathy	3	0.606061	0.0981889	HMOX1, MTHFR, HMCN1	407	17	12925	5.60413	1	1	0.993336
GAD_DISEASE	Infection|Inflammation|Premature Birth	8	1.61616	0.0988059	HSPA4, COL5A2, MTHFR, PGR, F2, MMP8, PTGS2, MMP9	407	125	12925	2.03243	1	1	0.993336

## Sheet: KIRC_KEGG
ID	Description	GeneRatio	%	BgRatio	pvalue	p.adjust	qvalue	geneID	Count
hsa04510	Focal adhesion	28/310	0.0903226	201/8163	1.88557e-09	5.09104e-07	3.83068e-07	7450/7057/2321/1278/71/3480/5747/7414/56924/1287/3371/6093/6655/81/4638/2318/5649/1285/7410/7409/1292/91807/7094/3915/3908/3912/1293/131873	28
hsa04512	ECM-receptor interaction	15/310	0.0483871	88/8163	9.05778e-07	0.000100153	7.53591e-05	7450/7057/1278/1287/3371/5649/1285/960/1292/3915/3908/3912/1293/341640/131873	15
hsa04371	Apelin signaling pathway	19/310	0.0612903	139/8163	1.11282e-06	0.000100153	7.53591e-05	4842/4854/114/51422/5571/55811/5567/1958/5581/4843/10891/5568/6261/111/3991/4638/115/6262/91807	19
hsa04211	Longevity regulating pathway	14/310	0.0451613	89/8163	5.62912e-06	0.000379966	0.0002859	114/51422/5571/3667/23411/5567/3480/79813/847/10919/10891/5568/111/115	14
hsa04213	Longevity regulating pathway - multiple species	11/310	0.0354839	62/8163	1.783e-05	0.000962822	0.000724462	114/51422/5571/3667/23411/5567/3480/847/5568/111/115	11
hsa05130	Pathogenic Escherichia coli infection	20/310	0.0645161	197/8163	5.51256e-05	0.00248065	0.00186653	71/203068/4645/3654/55930/4643/7277/7099/81027/1432/2147/7082/4430/8717/834/6093/4691/4646/8976/4542	20
hsa04611	Platelet activation	15/310	0.0483871	124/8163	6.60881e-05	0.00254911	0.00191804	7450/1278/114/71/5567/1432/2147/5568/111/6093/4638/115/5592/91807/7094	15
hsa05205	Proteoglycans in cancer	20/310	0.0645161	205/8163	9.65126e-05	0.00319345	0.00240287	288/287/7057/1278/71/5567/3480/4318/5747/7099/1432/6469/5568/6093/6655/2318/7410/960/7409/7074	20
hsa04540	Gap junction	12/310	0.0387097	88/8163	0.00011187	0.00319345	0.00240287	114/203068/5567/7277/81027/7082/5568/111/6655/115/5592/2915	12
hsa05146	Amoebiasis	13/310	0.0419355	102/8163	0.000118276	0.00319345	0.00240287	1278/5567/5747/7099/7414/4843/5568/1287/81/1285/3915/3908/3912	13
hsa04921	Oxytocin signaling pathway	16/310	0.0516129	154/8163	0.0002348	0.00500346	0.00376479	114/71/51422/5571/5567/5533/5568/6261/111/6093/4638/115/779/6262/5743/91807	16
hsa02010	ABC transporters	8/310	0.0258065	45/8163	0.000249547	0.00500346	0.00376479	19/1080/10057/154664/10257/340273/6833/89845	8
hsa05414	Dilated cardiomyopathy	12/310	0.0387097	96/8163	0.000259356	0.00500346	0.00376479	114/71/5567/488/5568/487/111/115/779/6262/4625/3908	12
hsa04923	Regulation of lipolysis in adipocytes	9/310	0.0290323	57/8163	0.000263555	0.00500346	0.00376479	114/3667/5567/5568/111/3991/115/5592/5743	9
hsa05014	Amyotrophic lateral sclerosis	28/310	0.0903226	364/8163	0.00027797	0.00500346	0.00376479	56171/4842/1769/71/203068/4217/3309/7277/847/81027/1432/3831/5533/7385/4218/4843/10013/29979/834/1770/146754/1768/3800/23064/4719/25981/23165/8632	28
hsa04151	PI3K-Akt signaling pathway	27/310	0.0870968	354/8163	0.000409273	0.00690649	0.0051967	7450/7057/2321/1278/5586/3667/3480/5747/7099/1017/284/7010/1287/3371/6655/29941/10110/5649/7184/1285/1292/5105/3915/3908/3912/1293/131873	27
hsa05132	Salmonella infection	21/310	0.0677419	249/8163	0.000493556	0.00783882	0.00589822	71/203068/3654/7277/388/7099/81027/1432/7295/3831/8717/834/1778/2318/7184/4646/3800/8976/60412/79026/79659	21
hsa05022	Pathways of neurodegeneration - multiple diseases	33/310	0.106452	476/8163	0.0005392	0.00790384	0.00594714	56171/4842/1769/3064/7316/203068/7317/4217/488/3309/7277/847/81027/1432/3831/4294/5533/7385/4218/4843/487/1770/6261/146754/1768/779/6262/5743/3800/2915/4719/25981/8632	33
hsa04971	Gastric acid secretion	10/310	0.0322581	76/8163	0.000556196	0.00790384	0.00594714	114/1080/71/5567/5568/111/495/4638/115/91807	10
hsa04530	Tight junction	16/310	0.0516129	169/8163	0.00066877	0.00902839	0.00679329	1080/71/51422/5571/5567/4217/7277/5111/7082/5581/4218/5568/3308/6093/81/7074	16
hsa04024	cAMP signaling pathway	19/310	0.0612903	221/8163	0.000720135	0.00925888	0.00696672	114/1080/2737/55811/5567/488/10846/5568/487/111/10257/3991/6093/115/779/6262/7410/7409/7074	19
hsa01522	Endocrine resistance	11/310	0.0354839	98/8163	0.00116528	0.0133713	0.0100611	4854/114/5567/3480/4318/5747/1432/5568/111/6655/115	11
hsa04750	Inflammatory mediator regulation of TRP channels	11/310	0.0354839	98/8163	0.00116528	0.0133713	0.0100611	114/5583/5567/1432/5588/5581/5568/111/115/3827/40	11
hsa04926	Relaxin signaling pathway	13/310	0.0419355	129/8163	0.00118856	0.0133713	0.0100611	4842/1278/114/5567/4318/1432/4843/5568/1287/111/6655/115/1285	13
hsa04714	Thermogenesis	19/310	0.0612903	232/8163	0.00129022	0.0139344	0.0104847	114/6595/71/51422/5571/55811/5567/4217/1432/6195/7385/10891/5568/111/3991/6655/115/5592/4719	19
hsa04114	Oocyte meiosis	13/310	0.0419355	131/8163	0.00136997	0.0142266	0.0107046	114/5567/3480/1017/1432/6195/5241/5533/5568/9700/9133/111/115	13
hsa04810	Regulation of actin cytoskeleton	18/310	0.0580645	218/8163	0.00156885	0.0149556	0.0112532	71/3645/200576/5747/2147/7414/56924/6093/85464/6655/81/4638/7410/7409/3827/8976/91807/7074	18
hsa04914	Progesterone-mediated oocyte maturation	11/310	0.0354839	102/8163	0.0016198	0.0149556	0.0112532	114/5567/3480/1017/1432/6195/5241/5568/9133/111/115	11
hsa04022	cGMP-PKG signaling pathway	15/310	0.0483871	167/8163	0.0016684	0.0149556	0.0112532	114/3667/488/5533/5581/487/111/6093/4638/115/779/5592/3827/4625/91807	15
hsa04270	Vascular smooth muscle contraction	13/310	0.0419355	134/8163	0.00168485	0.0149556	0.0112532	114/5583/5567/5588/5581/5568/111/6093/4638/115/779/5592/91807	13
hsa05165	Human papillomavirus infection	24/310	0.0774194	331/8163	0.00171713	0.0149556	0.0112532	7450/7057/1278/4854/7297/5567/5747/7283/1017/5568/8717/1287/3371/6655/5649/1285/5743/1292/3915/23352/3908/3912/1293/131873	24
hsa04918	Thyroid hormone synthesis	9/310	0.0290323	75/8163	0.00202379	0.0168679	0.012692	114/213/5567/3309/5568/111/115/7184/4036	9
hsa04152	AMPK signaling pathway	12/310	0.0387097	121/8163	0.00208623	0.0168679	0.012692	1080/2194/51422/5571/3667/32/23411/3480/4218/10891/3991/5105	12
hsa03030	DNA replication	6/310	0.0193548	36/8163	0.0021241	0.0168679	0.012692	4176/5111/5422/4174/4171/5424	6
hsa05412	Arrhythmogenic right ventricular cardiomyopathy	9/310	0.0290323	77/8163	0.00243306	0.0187693	0.0141227	71/1000/488/487/1832/779/6262/1495/3908	9
hsa05110	Vibrio cholerae infection	7/310	0.0225806	50/8163	0.00261019	0.0195764	0.01473	1080/71/5567/7082/5568/115/6558	7
hsa04913	Ovarian steroidogenesis	7/310	0.0225806	51/8163	0.00292922	0.0213754	0.0160837	114/5567/3480/5568/111/115/5743	7
hsa04713	Circadian entrainment	10/310	0.0322581	97/8163	0.00363545	0.0258308	0.0194361	4842/114/55811/5567/5568/6261/111/115/6262/5592	10
hsa04068	FoxO signaling pathway	12/310	0.0387097	131/8163	0.00403833	0.0279577	0.0210364	51422/5571/3667/23411/3480/847/1017/1432/9133/6655/10110/5105	12
hsa04920	Adipocytokine signaling pathway	8/310	0.0258065	69/8163	0.00440151	0.0297102	0.022355	51422/5571/3667/32/5588/10891/8717/5105	8
hsa04340	Hedgehog signaling pathway	7/310	0.0225806	56/8163	0.0049936	0.0328847	0.0247437	2737/2736/5567/6469/5568/8452/4036	7
hsa04911	Insulin secretion	9/310	0.0290323	86/8163	0.00515323	0.0329443	0.0247885	114/5567/5568/111/115/779/6262/6833/27445	9
hsa04520	Adherens junction	8/310	0.0258065	71/8163	0.00524668	0.0329443	0.0247885	71/3480/7414/7082/81/8976/1495/5795	8
hsa04935	Growth hormone synthesis, secretion and action	11/310	0.0354839	120/8163	0.00577532	0.0339471	0.025543	114/3667/55811/5567/5747/1432/5568/111/6655/115/779	11
hsa04910	Insulin signaling pathway	12/310	0.0387097	137/8163	0.00578358	0.0339471	0.025543	2194/51422/5571/3667/32/5567/3636/10891/5568/3991/6655/5105	12
hsa05135	Yersinia infection	12/310	0.0387097	137/8163	0.00578358	0.0339471	0.025543	71/5586/3654/5747/7099/1432/6195/834/6093/7410/7409/8976	12
hsa05410	Hypertrophic cardiomyopathy	9/310	0.0290323	90/8163	0.00693819	0.0398577	0.0299904	71/51422/5571/488/487/779/6262/4625/3908	9
hsa04922	Glucagon signaling pathway	10/310	0.0322581	107/8163	0.00728769	0.0409933	0.0308448	51422/5571/32/23411/5567/5533/10891/5568/23235/5105	10
hsa05222	Small cell lung cancer	9/310	0.0290323	92/8163	0.00799166	0.0440357	0.0331341	5747/1017/4843/1287/1285/5743/3915/3908/3912	9
hsa04110	Cell cycle	11/310	0.0354839	126/8163	0.00827519	0.044686	0.0336234	5591/4176/8556/1017/5111/4174/9700/9133/10274/4998/4171	11
hsa04912	GnRH signaling pathway	9/310	0.0290323	93/8163	0.00856205	0.0453285	0.0341068	114/5567/1432/1958/5568/111/6655/115/779	9
hsa04657	IL-17 signaling pathway	9/310	0.0290323	94/8163	0.00916283	0.0475763	0.0357981	4318/1432/6426/5596/225689/5597/8717/7184/5743	9
hsa04020	Calcium signaling pathway	17/310	0.0548387	240/8163	0.00979784	0.0499135	0.0375568	4842/2321/114/5567/488/5533/4843/5568/487/6261/773/4638/115/779/6262/91807/2915	17

## Sheet: LIHC_GAD
Category	Term	Count	%	PValue	Genes	List Total	Pop Hits	Pop Total	Fold Enrichment	Bonferroni	Benjamini	FDR
GAD_DISEASE_CLASS	CHEMDEPENDENCY	211	43.0612	3.46921e-21	APP, EHMT2, ABCA12, ABCA13, HERC4, HERC2, HTR7, BTRC, TNS3, EPHB1, EYS, DYNC2H1, CUBN, EPHA7, EPHA6, ANK2, MYO7A, ANK3, ANK1, SCN10A, HECW2, HECW1, ZFPM2, CFTR, MACF1, MAOB, PRKDC, PCDH15, TMTC1, PKHD1, C3, ZNF827, MAP2, MYO6, EPB41L3, HIVEP1, APOB, SPTBN1, ABCA1, ACE, ABCA4, INO80, SMARCA2, DCLK1, TF, TG, DCHS1, SCN2A, RYR1, ROBO2, RYR2, TOP2B, TENM2, PRKAG2, FMN1, FMN2, GLI2, PPP3CA, AKAP13, KI…	428	3636	12942	1.75475	5.89766e-20	6.24458e-20	6.93843e-21
GAD_DISEASE	Tobacco Use Disorder	185	37.7551	3.72279e-20	APP, CTNND2, PRDM5, ABCA12, ATP12A, ABCA13, SLC9C1, GRIP1, HERC4, HERC2, KIF5C, NRCAM, BTRC, STK32B, TNS3, EPHB1, EYS, DYNC2H1, CUBN, EPHA7, EPHA6, DSCAM, MAGI2, ANK2, ANK3, ANK1, ERN1, ERN2, SCN10A, OBSCN, COL4A1, HECW2, ADAM12, PGR, WDFY3, ZFPM2, UTRN, WDFY4, RAI14, GRIA1, MACF1, CTTNBP2, PRKDC, CACNA1B, ITPR1, PCDH15, CACNA1A, TMTC1, CACNA1C, CACNA1E, ACACB, PKHD1, C3, TPO, ZNF827, MAP2, MYO6,…	428	3030	12925	1.84381	1.33202e-16	1.33164e-16	1.29777e-16
GAD_DISEASE	Type 2 Diabetes| edema | rosiglitazone	149	30.4082	1.34358e-19	APP, IRS1, IRS4, RXFP1, IGF1R, HERC2, AKT3, RPS6KA1, EPHB2, PITX2, PRKCG, CARD10, CUBN, CASR, MEF2C, POSTN, CISH, SEMA6D, MAGI2, ANK2, HSPG2, ERN1, ERN2, COL4A2, COL4A1, TEP1, COL4A5, PGR, EPHA1, CFTR, CFB, VCL, MACF1, NOTCH3, MAOB, PCDH15, TMTC1, CACNA1C, C3, IRAK1, MAP2, MYO6, UBC, APOB, PCK1, PLXNA4, ABCA1, MYH7B, MGAM, ACE, TGFB1, FANCM, BDNF, INSR, ABCA4, BMP7, TF, IL6, COL5A1, NBEA, CPS1, F…	428	2198	12925	2.04713	4.80735e-16	2.403e-16	2.34187e-16
GAD_DISEASE_CLASS	CARDIOVASCULAR	224	45.7143	2.45308e-17	APP, TONSL, MKI67, ABCA13, AKT3, HMCN1, BTRC, EPHB1, EYS, EPHB3, SCN1A, DYNC2H1, CUBN, EPHA4, MEF2C, EPHA7, EPHA6, MUSK, ANK2, MYO7A, KRT5, ANK3, HSPG2, ANK1, SCN10A, TEP1, ZNF716, HECW1, TYRO3, ZFPM2, CFTR, CFB, FREM2, MAOB, PCDH15, TMTC1, PRDM10, PKHD1, C3, ZNF827, MAP2, EPB41L3, HIVEP1, APOB, PCK1, ABCA1, ACE, ABCA3, INSR, ABCA4, SMARCA2, PTK2, DCLK1, TF, TG, DCHS1, SCN2A, ROBO2, RYR2, TOP2B, …	428	4257	12942	1.59112	4.17024e-16	2.20778e-16	2.45308e-17
GAD_DISEASE_CLASS	PHARMACOGENOMIC	164	33.4694	6.75708e-17	APP, IRS1, IRS4, MKI67, RXFP1, IGF1R, HERC2, AKT3, RPS6KA1, EPHB2, PITX2, SCN1A, PRKCG, CARD10, CUBN, CASR, MEF2C, POSTN, CISH, SEMA6D, MAGI2, ANK2, HSPG2, ERN1, ERN2, COL4A2, COL4A1, TEP1, COL4A5, PGR, EPHA1, WDFY4, CFTR, CFB, VCL, MACF1, NOTCH3, MAOB, PRKDC, PCDH15, TMTC1, CACNA1C, ACACB, PRDM10, C3, IRAK1, MAP2, MYO6, UBC, HIVEP1, APOB, PCK1, PLXNA4, ABCA1, MYH7B, MGAM, ACE, TGFB1, FANCM, BDNF…	428	2717	12942	1.82521	1.88738e-15	4.05425e-16	6.75708e-17
GAD_DISEASE_CLASS	METABOLIC	245	50	1.97877e-12	APP, ABCA13, RPS6KA3, HTR7, AKT3, KIF21B, EPHB2, EPHB1, SCN1A, DYNC2H1, CUBN, EPHA4, MEF2C, EPHA6, MUSK, EPHA8, ANK2, ANK3, ANK1, ZNF716, HECW2, ZNF831, ZFPM2, CFTR, CFB, FREM2, EPHA3, EPHA2, FLG, MACF1, MAOB, PRKDC, ABCB5, PCDH15, TMTC1, PKHD1, C3, HSPH1, ZNF827, MAP2, EPB41L3, HIVEP1, APOB, PCK1, SPTBN1, ABCA1, ACE, INSR, ABCA4, INO80, SMARCA2, TF, TG, FASN, ZNF135, RYR1, ROBO2, RYR2, TENM2, PR…	428	5258	12942	1.40897	3.36388e-11	7.74005e-12	1.97877e-12
GAD_DISEASE_CLASS	UNKNOWN	106	21.6327	2.15002e-12	APP, IRS1, IGF1R, HTR7, HERC2, HERC1, HMCN1, SCN1A, PRKCG, CASR, HSPG2, SCN10A, COL4A1, PGR, CFTR, CFB, FLG, NOTCH3, MAOB, FOXG1, CACNA1A, CACNA1C, PKHD1, C3, TPO, CACNA1S, APOB, ABCA1, ACE, TGFB1, HSPA5, BDNF, ABCA3, INSR, ABCA4, BMP7, IGF2R, TF, IL6, TG, DLG2, COL5A1, ALB, SCN2A, FBN1, RYR1, ROBO2, RYR2, CNTNAP2, FLT1, ITGAM, COL14A1, PRKAG2, FMN1, GLI3, PCLO, SCN5A, NOS1, CEP290, VWF, CHUK, MM…	428	1613	12942	1.98714	3.6551e-11	7.74005e-12	2.15002e-12
GAD_DISEASE_CLASS	NEUROLOGICAL	157	32.0408	7.8098e-12	APP, PRDM9, ZFAND4, IRS1, IRS4, ABCA12, MKI67, IFIT3, IGF1R, HERC4, HTR7, HMCN1, EPHB2, PITX2, BTRC, EPHB1, SCN1A, PRKCG, CUBN, EPHA4, CASR, LHCGR, POSTN, SEMA6D, MAGI2, DYRK1A, ANK3, HSPG2, ANK1, ERN1, COL4A1, ADAM12, PGR, ZNF831, EPHA1, WDFY4, CFB, VCL, GRIA1, NOTCH3, MAOB, FOXG1, NOTCH4, PCDH15, CACNA1A, CACNA1C, CACNA1E, ACACB, RHOBTB1, EFNB2, PKHD1, C3, EPB41L3, HIVEP1, CDH23, CACNA1S, APOB,…	428	2886	12942	1.64498	1.32766e-10	2.34294e-11	7.8098e-12
GAD_DISEASE_CLASS	OTHER	103	21.0204	1.29218e-11	IRS1, IRS4, MKI67, IGF1R, HERC2, NRCAM, HMCN1, PITX2, EPHB1, SCN1A, CUBN, CASR, MEF2C, LHCGR, MUSK, SLC30A1, KRT5, MYO7A, ANK1, TEP1, COL4A5, PGR, ZNF831, ZFPM2, CFTR, EPHA2, FLG, GRIA1, NOTCH3, MAOB, PRKDC, PCDH15, CACNA1A, C3, MYO6, CDH23, APOB, ABCA1, ACE, TGFB1, BDNF, ABCA3, INSR, ABCA4, SMARCA2, IGF2R, TF, IL6, TG, DLG2, COL5A1, CNTN1, ZNF536, FBN1, RYR1, RYR2, CNTNAP2, ITGAM, ATP2A2, PKD1, …	428	1592	12942	1.95637	2.1967e-10	3.32274e-11	1.29218e-11
GAD_DISEASE_CLASS	PSYCH	119	24.2857	1.72787e-11	APP, IRS1, CTNND2, ABCA13, IGF1R, GRIP1, HTR7, NRCAM, EPHB1, PRKCG, LHCGR, EPHA6, DSCAM, MAGI2, ANK3, COL4A2, COL4A1, MAP1B, PGR, UTRN, FLG, GRIA1, GRIA2, NOTCH3, MAOB, NOTCH4, MAZ, CACNA1B, CACNA1A, CACNA1C, ACACB, EFNB2, CDH23, APOB, PCK1, ABCA1, ACE, TGFB1, HSPA5, BDNF, INSR, BMP7, SMARCA2, DCLK1, TF, IL6, DLG2, NBEA, CPS1, SYNJ1, FASN, ALB, CNTN1, SCN2A, FBN1, ROBO2, CNTNAP2, MCM7, PRKAG2, AT…	428	1972	12942	1.82473	2.93738e-10	3.8877e-11	1.72787e-11
GAD_DISEASE_CLASS	CANCER	167	34.0816	2.8141e-11	IRS1, EHMT2, IRS4, ABCA12, MKI67, IGF1R, RPS6KA3, GRIP1, HERC2, AKT3, RPS6KA1, EPHB2, BTRC, EPHB1, EYS, DYNC2H1, CARD10, CUBN, CASR, MEF2C, LHCGR, POSTN, DSCAM, ZNF98, ANK2, SLC30A1, KRT5, MYO7A, ANK1, ERN1, COL4A2, TEP1, PGR, ZNF831, ZNF676, WDFY4, CFTR, CFB, EPHA3, GRIA1, NOTCH3, CTTNBP2, PRKDC, ITPR1, PRDM10, PKHD1, C3, TPO, IRAK1, APOB, ABCA1, MYH7B, ACE, TGFB1, MUC16, FANCM, HSPA5, INSR, SET…	428	3192	12942	1.58202	4.78396e-10	5.6282e-11	2.8141e-11
GAD_DISEASE_CLASS	HEMATOLOGICAL	97	19.7959	1.81648e-10	CTNND2, ABCA12, ABCA13, GRIP1, AKT3, TUBB1, EPHB1, EYS, EPHB3, DYNC2H1, CUBN, MEF2C, LHCGR, EPHA7, DSCAM, MYH15, MAGI2, ZNF98, ANK1, COL4A1, PGR, ZFPM2, UTRN, PPEF2, FREM2, GRIA1, GRIA2, MAOB, NOTCH4, ITPR1, PCDH15, CACNA1C, RHOBTB1, MAP2, APOB, ABCA1, MYH7B, ACE, TGFB1, ABCA4, SMARCA2, TF, IL6, DLG2, NBEA, CPS1, CNTN1, ROBO2, RYR2, TENM2, PRKAG2, FMN1, FMN2, GRM1, SYNE2, PCLO, CHL1, TRPS1, PDE4B…	428	1527	12942	1.92084	3.08801e-09	3.04209e-10	1.81648e-10
GAD_DISEASE_CLASS	RENAL	92	18.7755	1.85905e-10	RYR2, TENM2, FLT1, ITGAM, IRS1, CHD7, PRKAG2, PKD1, SYNE2, IGF1R, GLI2, PPP3CA, EXO1, TRPS1, ZNF407, RPS6KA1, MYO18B, REV3L, KIF1B, KIF21B, NOS1, STK32B, PRKG1, ABCC3, ABCC4, CARD10, CASR, CR1, VWF, MUSK, CHUK, ABCC8, DCC, PDE4D, ITGA2, ABCC6, HUNK, ANK2, ANK3, HSPG2, RHOB, ERN1, IFNG, DPYD, MYO3A, PGR, PPARA, TLR4, WDFY4, LRP1, DNAH7, NRXN1, NOTCH4, ADCY4, ADCY2, LRP2, ABCB11, THBS1, RAD54B, EFN…	428	1415	12942	1.96602	3.16039e-09	3.04209e-10	1.85905e-10
GAD_DISEASE_CLASS	VISION	57	11.6327	3.02317e-10	APP, ITGAM, EHMT2, CTNND2, PPP3CA, HERC2, HERC1, MYO18B, KIF21B, HMCN1, PITX2, CEP290, EYS, CARD10, CR1, DCC, ITGA2, ABCC6, ZNF98, MYO7A, DCN, OBSCN, IFNG, COL4A5, ZNF831, GART, TLR4, CFB, EPHA2, SEMA3A, NOTCH4, PCDH15, C3, MAP2, CDH23, PDE6B, PDE6A, ABCA1, IRX1, TGFB1, ACE, LAMB3, HSPA1L, NOS2, LAMB2, NOS3, BDNF, ABCA4, USH2A, DCLK1, MYO16, TF, IL6, ACTC1, COL5A1, MAP3K19, FBN1	428	689	12942	2.50157	5.1394e-09	4.53476e-10	3.02317e-10
GAD_DISEASE_CLASS	AGING	67	13.6735	4.43977e-09	ROBO2, TOP2A, CNTNAP2, APP, TOP2B, KDM1A, IRS1, CHD7, LRRK1, MKI67, ABCA13, IGF1R, GRIP1, TRPS1, NOS1, ABCC4, CARD10, LHCGR, POSTN, DST, DCC, PDE4D, MAGI2, SETMAR, DCN, RBL2, BACE1, IFNG, TEP1, HECW2, COL6A3, BIRC6, MAPT, PPARA, ZFPM2, TLR4, CFB, FLG, CTTNBP2, NRXN1, DNAH6, PCDH15, LRP2, HDAC9, TTN, C3, TPO, PTK2B, APOB, PCK1, PCNT, ABCA1, TGFB1, ACE, HSPA1L, NOS2, HSPA5, NOS3, BDNF, INSR, INO80,…	428	948	12942	2.1371	7.54761e-08	6.14738e-09	4.43977e-09
GAD_DISEASE	Alzheimer's disease	28	5.71429	2.16656e-08	APP, LRP1, NOTCH4, PCDH15, LRP2, PPP3CA, NOS1, PCK1, PRKG1, ABCA1, NTRK2, TGFB1, CR1, ACE, MME, NOS3, BDNF, PLA2G4A, ANK3, HSPG2, BACE1, TF, IL6, IFNG, ALB, ADAM12, MAPT, PPARA	428	238	12925	3.55278	7.75165e-05	2.58326e-05	2.51754e-05
GAD_DISEASE_CLASS	DEVELOPMENTAL	89	18.1633	3.25771e-08	APP, RYR2, PRDM9, IRS1, CHD7, FMN1, ABCA13, GLI3, IGF1R, GLI2, GRIP1, RPS6KA3, SALL1, HERC2, CHL1, TRPS1, ZNF407, MYO18B, KIF21A, EPHB2, PITX2, STK32B, PRKG1, EPHB3, CCT3, DSP, PRKCG, CUBN, LHCGR, CASR, MEF2C, VWF, MME, CHUK, PDE4D, ITGA2, MAGI2, ABCC6, ANK1, DCN, RHOB, MYH1, MYH2, MYO3B, LRRC7, DPYD, MYH8, COL4A5, COL6A3, MAPT, GART, TLR4, ZNF630, CFTR, VCL, HDAC4, GRIA1, NOTCH3, FOXC2, COL11A1,…	428	1497	12942	1.79774	5.53811e-07	4.18848e-08	3.25771e-08
GAD_DISEASE	Alcoholism	41	8.36735	1.05327e-07	ROBO2, TOP2B, FOXC2, MAOB, NRXN1, PRDM5, PCDH15, LRP2, CACNA1C, PKD1, IGF1R, PIK3C2B, GLI2, PCLO, PTPRZ1, MYO6, GRM8, PDE4B, HIVEP1, NCAM1, FLNB, NOS1, PITX2, PRKG1, EPHA7, VWF, DCC, PDE4D, ITGA2, ANK2, MYO7A, OPRM1, DCN, MYO16, CENPE, VCAN, PDE10A, COL4A2, HECW1, RHOU, ZNF532	428	488	12925	2.53718	0.00037679	8.55743e-05	8.33972e-05
GAD_DISEASE	Hip	34	6.93878	1.19617e-07	FLT1, PRDM9, CTTNBP2, DNAH8, CTNND2, CHD7, PCDH15, FMN2, ABCB11, CACNA1E, TTN, C3, RELN, CDH23, CSMD3, STK32B, PRKG1, SCN1A, DYNC2H1, NTRK2, EPHA6, DCC, PDE4D, MAGI2, INO80, ANK1, USH2A, DLG2, KCNS3, ZNF536, MAPT, UTRN, ZFPM2, TLR4	428	361	12925	2.84419	0.000427899	8.55743e-05	8.33972e-05
GAD_DISEASE	Alzheimer's disease	63	12.8571	1.55944e-07	APP, ZFAND4, IRS1, IRS4, MKI67, IFIT3, IGF1R, HERC4, HTR7, BTRC, PRKG1, CUBN, LHCGR, POSTN, CASR, CR1, VWF, MME, CHUK, ABCC8, ITGA2, DYRK1A, PLA2G4A, ANK3, HSPG2, BACE1, MYO3A, ADAM12, MAPT, PPARA, TLR4, WDFY4, CFB, VCL, LRP1, SEMA3A, PCDH15, CACNA1A, LCAT, LRP2, ACACB, RHOBTB1, C3, ACAN, RELN, TNKS2, SLIT1, CDH23, APOB, PCK1, PCNT, ABCA1, NTRK2, TGFB1, ACE, MYO10, NOS2, NOS3, BDNF, BMP7, IGF2R, …	428	950	12925	2.00264	0.000557811	9.29685e-05	9.06033e-05
GAD_DISEASE	HIV	24	4.89796	3.88178e-07	POSTN, TGFB1, ACE, NOS2, ROCK1, CHUK, NOS3, PLA2G4A, PIK3CD, BMX, PTK2, FGR, MAPK9, ZAP70, IL6, IFNG, IRAK1, AKT3, TLR9, PTK2B, TLR8, NOS1, PLCB1, TLR4	428	208	12925	3.48445	0.00138794	0.000198359	0.000193313
GAD_DISEASE	schizophrenia	43	8.77551	6.24483e-07	GRIA1, ROBO2, GRIA2, NOTCH3, ROCK1, MAOB, IRS1, CTNND2, NRXN1, NOTCH4, CACNA1A, HTT, FIGN, IGF1R, GRIP1, RELN, HTR7, PTPRZ1, CHL1, GRM8, PDE4B, NCAM1, FLNB, NRCAM, NOS1, PCK1, PCNT, ABCA1, EPHA6, ACE, HSPA1L, LAMB2, DCC, BDNF, PDE4D, PLA2G4A, ATP2B2, ANK3, SMARCA2, TF, IL6, MAP1B, TLR9	428	562	12925	2.31057	0.00223191	0.000279222	0.000272119
GAD_DISEASE	Schizophrenia	32	6.53061	7.97572e-07	ROBO2, HDAC4, GRIA2, MAOB, NRXN1, NOTCH4, CACNA1B, CACNA1C, PIK3C2A, EFNB2, RELN, PTPRZ1, PDE4B, NRCAM, NOS1, APOB, NTRK2, ACE, TRPA1, HSPA1L, NOS3, BDNF, ANK3, OPRM1, HIPK3, TF, IL6, CPS1, FASN, MAPT, UTRN, TLR4	428	355	12925	2.72213	0.00284965	0.000313829	0.000305845
GAD_DISEASE	Chorioamnionitis|Fetal Membranes, Premature Rupture|Infection of amniotic sac and membranes	22	4.4898	8.83199e-07	TGFB1, ACE, FLT1, NOS2, VWF, NOS3, IRS1, HSPG2, THBS1, IGF2R, IGF1R, COL3A1, IL6, VCAN, COL4A2, COL5A1, COL4A1, TLR9, COL4A5, APOB, PPARA, TLR4	428	186	12925	3.57188	0.0031551	0.000313829	0.000305845
GAD_DISEASE	Chorioamnionitis|Fetal Membranes, Premature Rupture|Infection of amniotic sac and membranes|Obstetric Labor, Premature|Pre-Eclampsia|Premature Birth	22	4.4898	9.65088e-07	TGFB1, ACE, FLT1, NOS2, VWF, NOS3, IRS1, HSPG2, THBS1, IGF2R, IGF1R, COL3A1, IL6, VCAN, COL4A2, COL5A1, COL4A1, TLR9, COL4A5, APOB, PPARA, TLR4	428	187	12925	3.55278	0.00344713	0.000313829	0.000305845
GAD_DISEASE	Body Weight Changes	12	2.44898	2.52452e-06	BACE1, GRIA1, RBL2, VCAN, DCC, KCNS3, MAGI2, TMTC1, DNAH9, PLCB1, SMARCA2, FBN1	428	58	12925	6.24799	0.00899208	0.000752518	0.000733374
GAD_DISEASE	Cholesterol, HDL	34	6.93878	3.32114e-06	ROBO2, GRIA2, APP, TENM2, FLT1, SEMA3A, NRXN1, DNAH5, USP34, PCDH15, ITPR1, ZNF827, TRPS1, PDE4B, SLIT2, APOB, ABCA1, EPHA6, MYO10, COL22A1, PDE4D, SEMA6D, CDC42BPA, SMARCA2, USH2A, MYO16, DLG2, PDE10A, KIF26B, ZNF536, PPEF2, FREM2, EPHA3, FBN1	428	418	12925	2.45635	0.0118127	0.00088822	0.000865624
GAD_DISEASE	atherosclerosis	30	6.12245	3.4764e-06	LRP1, TONSL, LCAT, PRKAG2, THBS1, C3, TPO, IRAK1, HMCN1, APOB, PCK1, ABCA1, TGFB1, ACE, MME, VWF, CHUK, NOS3, PDE4D, ITGA2, INSR, ABCA4, MYO7A, IL6, IFNG, COL4A1, TYRO3, TLR9, PPARA, TLR4	428	343	12925	2.64128	0.0123615	0.00088822	0.000865624
GAD_DISEASE	Parkinson's disease	18	3.67347	4.39087e-06	EPHA4, ACE, HSPA5, NOS3, BDNF, DCC, CACNA1A, HTT, HDAC6, PPP3CA, DLG2, IFNG, AAK1, SLIT3, MAPT, NOS1, EPHB2, EPHB1	428	142	12925	3.82799	0.0155878	0.00104708	0.00102044
GAD_DISEASE	Hypercholesterolemia|LDLC levels	21	4.28571	6.06871e-06	TGFB1, ACE, FLT1, ANGPT1, NOS3, ABCC8, IRS1, BDNF, NOTCH4, INSR, PIK3CD, PRKAG2, ACACB, PIK3C2B, IL6, HTR7, FASN, TEK, PCK1, APOB, PPARA	428	193	12925	3.28586	0.0214798	0.00135674	0.00132222
GAD_DISEASE	Chronic renal failure|Kidney Failure, Chronic	56	11.4286	7.02033e-06	RYR2, FLT1, IRS1, PRKAG2, SYNE2, IGF1R, GLI2, PPP3CA, EXO1, RPS6KA1, REV3L, KIF1B, STK32B, ABCC3, ABCC4, CARD10, VWF, MUSK, CHUK, ITGA2, ABCC6, HUNK, ERN1, IFNG, DPYD, MYO3A, PGR, PPARA, TLR4, LRP1, ADCY4, ADCY2, ABCB11, THBS1, RAD54B, ZNF827, POLD1, PTK2B, APOB, ABCA1, POLQ, TGFB1, ACE, HSPA1L, NOS2, HSPA5, NOS3, ABCA4, CDC42BPA, IGF2R, FIG4, IL6, CPS1, FASN, TEK, CSNK1A1L	428	903	12925	1.87278	0.024806	0.00147716	0.00143958
GAD_DISEASE	longevity	31	6.32653	1.03353e-05	FLG, TOP2A, TOP2B, IRS1, CHD7, LRP2, MKI67, IGF1R, C3, TPO, PTK2B, APOB, PCK1, CARD10, TGFB1, ACE, DST, HSPA1L, DCC, BDNF, ITGA2, INSR, SETMAR, RBL2, IL6, IFNG, TEP1, BIRC6, MAPT, PPARA, TLR4	428	382	12925	2.45067	0.0363043	0.00205385	0.00200159
GAD_DISEASE	Echocardiography	31	6.32653	1.14973e-05	CNTNAP2, SEMA3A, CHD7, DNAH9, FMN2, ABCB11, CACNA1E, GRM1, PIK3C2B, PDE4B, ZNF569, SLIT2, PLXNA4, EYS, NTRK2, EPHA7, DSCAM, COL22A1, PDE4D, MAGI2, ABCA4, ZNF98, KRT5, HIPK3, RHOB, DLG2, PDE10A, KCNS3, KIF26B, CNTN1, ZNF536	428	384	12925	2.43791	0.0403029	0.00216452	0.00210945
GAD_DISEASE	Stroke	37	7.55102	1.56382e-05	GRIA1, CNTNAP2, ATP10A, ADCY2, CACNA1C, FMN2, HDAC9, TRPS1, PDE4B, HIVEP1, SLIT2, HMCN1, APOB, PITX2, EPHB1, PRKG1, LHCGR, ACE, TRPA1, NOS3, COL22A1, PDE4D, ZDHHC13, ATP2B2, SMARCA2, DCLK1, MYO16, ERN1, CENPE, IL6, DLG2, NBEA, KCNS3, KIF26B, ZNF831, TEK, PLCB1	428	512	12925	2.18232	0.0544173	0.00279689	0.00272574
GAD_DISEASE	Coronary Disease|Coronary heart disease|Inflammation|Insulin Resistance	11	2.2449	2.05415e-05	ABCA1, CUBN, IL6, IRS1, NOS3, INSR, ABCC6, LCAT, APOB, ABCB11, PPARA	428	59	12925	5.63025	0.0708622	0.0034989	0.00340989
GAD_DISEASE_CLASS	IMMUNE	136	27.7551	2.2719e-05	APP, IRS1, EHMT2, CTNND2, GRIP1, HERC2, AKT3, KIF21B, STK32B, DYNC2H1, CUBN, MEF2C, DSCAM, EPHA8, SEMA6D, MAGI2, HSPG2, ANK1, COL4A1, HECW1, PGR, WDFY4, CFTR, CFB, ZNF432, FLG, NOTCH3, PRKDC, NOTCH4, ABCB5, ITPR1, PCDH15, TMTC1, CACNA1C, C3, TPO, IRAK1, ZNF827, EPB41L3, CDH23, APOB, PLXNA4, ABCA1, ACE, TGFB1, DNAH17, BDNF, INSR, PTK2, IGF2R, TF, IL6, TG, DLG2, ZNF532, FBN1, ROBO2, RYR2, CNTNAP2, …	428	2983	12942	1.37862	0.000386152	2.72627e-05	2.2719e-05
GAD_DISEASE	Body Weight	31	6.32653	4.01125e-05	FLG, GRIA1, ROBO2, HDAC4, CNTNAP2, FLT1, PRKDC, USP34, CHD7, DNAH6, PCDH15, TMTC1, FMN2, HDAC9, RPS6KA3, HSPH1, ZNF407, MYO18B, APOB, NTRK2, LHCGR, BDNF, SLC30A1, FGR, DLG2, NBEA, MYO3B, DPYD, ZNF536, ZNF135, CDH18	428	410	12925	2.28331	0.133701	0.00652192	0.006356
GAD_DISEASE	BMI- Edema rosiglitazone or pioglitazone	14	2.85714	5.00924e-05	TGFB1, ACE, ANGPT1, ABCC8, IRS1, INSR, PIK3CD, LCAT, PRKAG2, ACACB, PIK3C2B, TEK, PCK1, PPARA	428	107	12925	3.95122	0.164091	0.00779046	0.00759226
GAD_DISEASE	Cardiovascular Diseases	19	3.87755	5.47876e-05	ABCA1, MEF2C, ACE, MME, VWF, NOS3, IRS1, SEMA3A, COL22A1, FMN2, BACE1, IL6, IFNG, TLR9, ZNF536, SCN5A, APOB, PPARA, TLR4	428	189	12925	3.03584	0.178017	0.00816563	0.0079579
GAD_DISEASE	Body Height	38	7.7551	6.86049e-05	GRIA1, APP, RYR2, PRDM9, CHD7, CACNA1B, ABCA13, IGF1R, GRIP1, ZNF407, MYO18B, SLIT3, PRKG1, PRKCG, IRX1, ZNF462, CUBN, NTRK2, MEF2C, MME, VWF, PDE4D, INSR, MAGI2, ABCA4, ANK1, USH2A, HIPK3, DCN, DCLK1, RHOB, DLG2, PDE10A, MYO3B, LRRC7, KIF26B, COL4A5, COL6A3	428	570	12925	2.01324	0.217669	0.00953413	0.00929158
GAD_DISEASE	Macular Degeneration	21	4.28571	6.93004e-05	ABCA1, APP, CR1, ITGAM, ACE, NOS2, DCC, EHMT2, NOTCH4, ABCA4, MYO16, C3, IL6, OBSCN, MAP2, MAP3K19, MYO18B, KIF21B, GART, TLR4, CFB	428	228	12925	2.78145	0.219613	0.00953413	0.00929158
GAD_DISEASE_CLASS	REPRODUCTION	55	11.2245	7.33138e-05	FLT1, PRDM9, IRS1, CHD7, IGF1R, GLI2, SALL1, EXO1, LHCGR, VWF, DSCAM, DCC, ITGA2, PLA2G4A, OPRM1, HSPG2, VCAN, IFNG, COL4A2, COL4A1, TLR9, COL4A5, TLR8, RHOU, PGR, PPARA, GART, TLR4, CFTR, CFB, GRIA1, CTTNBP2, DNAH5, NOTCH4, LCAT, THBS1, APOB, ABCA1, ZNF462, DYNC1H1, TGFB1, ACE, HSPA1L, NOS2, NOS3, BDNF, INSR, IGF2R, COL3A1, TF, IL6, COL5A1, NBEA, CPS1, KCNS3	428	959	12942	1.73421	0.0012456	8.24781e-05	7.33138e-05
GAD_DISEASE	colorectal cancer	31	6.32653	8.07524e-05	FLT1, IRS1, COL11A1, EHMT2, FURIN, HDAC9, THBS1, GLI3, IGF1R, EXO1, EPHB2, BTRC, ABCC3, CUBN, CASR, TGFB1, ACE, NOS2, DCC, NOS3, ITGA2, INSR, MYH1, IL6, IFNG, DPYD, MYO3A, PGR, UMPS, GART, TLR4	428	426	12925	2.19755	0.250946	0.0103523	0.0100889
GAD_DISEASE	plasma HDL cholesterol (HDL-C) levels	22	4.4898	8.10353e-05	ABCA1, FOXC2, MEF2C, ACE, NOS3, IRS1, STAT1, INSR, INSRR, IRS4, ABCB11, SMARCA2, RELA, IGF1R, PPP3CA, IL6, IFNG, SP1, FASN, PCK1, APOB, PPARA	428	249	12925	2.66815	0.251703	0.0103523	0.0100889
GAD_DISEASE	breast cancer	35	7.14286	0.000106275	TOP2A, HDAC2, IRS1, PRKDC, ITGB4, RELA, IGF1R, RAD54B, GRIP1, MAPK9, TNKS2, EXO1, POLD1, RPS6KA1, REV3L, NOS1, ABCC4, POLQ, MYH7B, MEF2C, TGFB1, FANCM, NOS3, STAT1, SMARCA2, IGF2R, DCN, WEE1, IL6, TEP1, FASN, TLR9, PGR, PPARA, TLR4	428	518	12925	2.04045	0.316324	0.0131084	0.0127749
GAD_DISEASE	renal disease	4	0.816327	0.000139725	ACE, NOS3, PKD1, DCN	428	4	12925	30.1986	0.393452	0.0166599	0.016236
GAD_DISEASE	prostate cancer	34	6.93878	0.000171652	RYR1, IRS1, PRKDC, PIK3CD, FMN1, LRP2, PIK3C2A, THBS1, IGF1R, PIK3C2B, PKHD1, IRAK1, EPHB2, ZNF462, CUBN, LHCGR, CASR, TGFB1, ACE, HSPA1L, NOS2, NOS3, ITGA2, ANK2, IL6, COL4A2, FASN, TLR9, CRY1, TLR8, PGR, PPARA, TLR4, CFTR	428	509	12925	2.0172	0.45894	0.0197667	0.0192638
GAD_DISEASE	Apoplexy|Stroke	8	1.63265	0.000178305	IL6, TGFB1, ACE, ANGPT1, BDNF, NOS3, PDE4D, ITGA2	428	37	12925	6.52943	0.471668	0.0197667	0.0192638
GAD_DISEASE	cervical intraepithelial neoplasia grade 3	9	1.83673	0.00018236	IL6, TGFB1, IFNG, NOS2, STAT1, EXO1, NOS3, TLR4, RAD54B	428	49	12925	5.54668	0.47928	0.0197667	0.0192638
GAD_DISEASE	atherosclerosis, coronary	16	3.26531	0.000189472	ABCA1, ACE, LRP1, NOS2, VWF, NOS3, IRS1, ITGA2, INSR, ABCC6, LCAT, IFNG, TLR9, APOB, PPARA, TLR4	428	155	12925	3.11727	0.492366	0.0199336	0.0194265
GAD_DISEASE	Carotid Artery Diseases	11	2.2449	0.000211222	ROBO2, CNTNAP2, ACE, NOS3, GRM8, PDE4B, DNAH9, FMN1, APOB, TLR4, PLXNA4	428	77	12925	4.31409	0.53038	0.0215869	0.0210377
GAD_DISEASE	smoking	11	2.2449	0.000261591	NTRK2, IL6, TGFB1, ACE, BDNF, EXO1, NOS3, NRXN1, GRM8, CDH23, OPRM1	428	79	12925	4.20487	0.607843	0.0259919	0.0253307
GAD_DISEASE	Creatinine	16	3.26531	0.000287393	DNAH7, DCC, COL22A1, ANK3, CACNA1C, MYO16, CPS1, TRPS1, CNTN1, CRY1, NCAM1, KIF21B, PITX2, ZNF135, PRKG1, SHANK2	428	161	12925	3.0011	0.642436	0.0277839	0.0270771
GAD_DISEASE	Insulin Resistance	15	3.06122	0.000315242	ABCA1, RYR2, ACE, ABCC8, ITPR1, ANK2, ANK1, RHOBTB1, IL6, TRPS1, PTK2B, ZNF536, EPHB2, APOB, PPARA	428	145	12925	3.12399	0.676357	0.0295544	0.0288025
GAD_DISEASE	brucellosis	5	1.02041	0.000322231	IL6, TGFB1, IFNG, NOS2, TLR4	428	11	12925	13.7266	0.684352	0.0295544	0.0288025
GAD_DISEASE	Body Mass Index	31	6.32653	0.000330787	FLG, KMT2E, CNTNAP2, CTNND2, DNAH6, ADCY3, TMTC1, ATP10A, FMN2, ABCA13, GLI3, RPS6KA3, HSPH1, ZNF407, GRM8, KIF1B, SLIT3, BDNF, SEMA6D, PLA2G4A, DCN, IFNG, COL4A2, ZNF716, KCNS3, DPYD, ZNF536, ZNF532, WDFY4, CDH18, FBN1	428	462	12925	2.02631	0.693872	0.0295806	0.0288281
GAD_DISEASE	Blood Pressure	29	5.91837	0.000348724	ROBO2, RYR2, DNAH8, SEMA3A, NRXN1, DNAH5, PRKAG2, FIGN, HDAC9, RELN, ZNF827, TRPS1, EPB41L3, PDE4B, APOB, PLXNA4, PRKG1, SCN1A, IRX1, CUBN, MEF2C, ACE, TRPA1, ANK2, MYO1E, ACTC1, HECW1, MYH4, SHANK2	428	420	12925	2.08514	0.712908	0.0297229	0.0289667
GAD_DISEASE	Myocardial Infarction	33	6.73469	0.000348997	ROBO2, CTNND2, PCDH15, FIGN, ADCY8, THBS1, GRIP1, GRM8, CDH23, NCAM1, FLNB, APOB, PITX2, ABCA1, IRX1, TGFB1, ACE, VWF, TRPA1, MUSK, DCC, NOS3, ZNF98, SMARCA2, IL6, DLG2, PDE10A, IFNG, COL4A1, CNTN1, PPARA, PDZRN3, TLR4	428	507	12925	1.96559	0.713188	0.0297229	0.0289667
GAD_DISEASE	patent ductus arteriosus	14	2.85714	0.00036428	ABCA1, TGFB1, NOS2, ITGA2, CHD7, PLA2G4A, LCAT, OPRM1, IL6, IFNG, PGR, APOB, GART, TLR4	428	130	12925	3.25216	0.728456	0.030303	0.0295321
GAD_DISEASE	Alzheimer's Disease	17	3.46939	0.000375112	ABCA1, APP, ACE, LRP1, MME, NOS3, BDNF, NOTCH4, ABCA12, HSPG2, BACE1, TF, IL6, IFNG, MAPT, NOS1, PPARA	428	183	12925	2.80533	0.738782	0.0304949	0.0297191
GAD_DISEASE	Glomerulonephritis, IGA	13	2.65306	0.000412145	ABCA1, TGFB1, ITGAM, ACE, LRP1, VWF, NOS3, IRS1, NOTCH4, ITGA2, TPO, IL6, PPARA	428	115	12925	3.41375	0.771212	0.032761	0.0319275
GAD_DISEASE	nephropathy	7	1.42857	0.000457837	TGFB1, CR1, ACE, IFNG, VWF, NOS3, ITGA2	428	31	12925	6.81904	0.805732	0.0356018	0.0346961
GAD_DISEASE	Electrocardiography	15	3.06122	0.00054523	TOP2B, RYR2, COL22A1, ADCY8, SMARCA2, HDAC9, PKHD1, FGR, SCN10A, GRM8, AKT3, HMCN1, SCN5A, STK32B, SCN1A	428	153	12925	2.96065	0.85792	0.0414955	0.0404398
GAD_DISEASE	Triglycerides	28	5.71429	0.000594976	HDAC4, COL11A1, KCNA1, NRXN1, NOTCH4, CHD7, PCDH15, ITPR1, TTN, PKHD1, GRM8, LRIG1, APOB, PCNT, DYNC2H1, EPHA4, TTC13, MUSK, PDE4D, SEMA6D, MAGI2, ANK3, MYO16, PDE10A, DPYD, TEK, TLR4, EPHA3	428	413	12925	2.04736	0.881098	0.0436641	0.0425533
GAD_DISEASE	tuberculosis	9	1.83673	0.000598139	C3, IL6, TF, TGFB1, CR1, IFNG, NOS2, STAT1, TLR4	428	58	12925	4.68599	0.882437	0.0436641	0.0425533
GAD_DISEASE	polycystic kidney disease	5	1.02041	0.000662364	PKHD1, TGFB1, ACE, NOS3, PKD1	428	13	12925	11.6148	0.906587	0.0457268	0.0445635
GAD_DISEASE	Luteinizing Hormone	5	1.02041	0.000662364	SALL1, NBEA, IRS1, CTTNBP2, KCNS3	428	13	12925	11.6148	0.906587	0.0457268	0.0445635
GAD_DISEASE	cluster headache	4	0.816327	0.000664745	NOS2, NOS3, CACNA1A, NOS1	428	6	12925	20.1324	0.90738	0.0457268	0.0445635
GAD_DISEASE	bladder cancer	33	6.73469	0.000716354	IRS1, PRKDC, LCAT, ABCB11, IGF1R, EXO1, POLR2B, POLD1, AKT3, REV3L, APOB, ABCA1, ABCC4, POLQ, MYH7B, CASR, TGFB1, CR1, ACE, NOS2, NOS3, STAT1, INSR, SLC30A1, OPRM1, MUC5B, IGF2R, IL6, IFNG, TEP1, PGR, WDFY4, TLR4	428	529	12925	1.88384	0.923006	0.0483471	0.0471172
GAD_DISEASE	Migraine Disorders	11	2.2449	0.000752699	GRIA1, C3, IL6, TGFB1, ACE, LRP1, NOS2, BDNF, NOS3, ITGA2, PGR	428	90	12925	3.69094	0.932401	0.0498593	0.0485909
GAD_DISEASE	sarcoidosis	8	1.63265	0.000819784	IL6, TGFB1, CR1, ACE, IFNG, HSPA1L, TLR4, CFTR	428	47	12925	5.14019	0.946837	0.0524584	0.0511238
GAD_DISEASE	Asthma|Bronchial Hyperreactivity|Hypersensitivity, Immediate	11	2.2449	0.000821266	FLG, C3, TGFB1, ACE, IFNG, NOS2, NOS3, TLR9, NOS1, TLR4, CFTR	428	91	12925	3.65038	0.947118	0.0524584	0.0511238
GAD_DISEASE	Dementia	5	1.02041	0.000903261	ABCA1, IL6, TGFB1, ACE, MAPT	428	14	12925	10.7852	0.960574	0.0566836	0.0552415
GAD_DISEASE	several psychiatric disorders	22	4.4898	0.000963379	GRIA1, GRIA2, NTRK2, CNTNAP2, LHCGR, MAOB, NOS2, NOS3, BDNF, NRXN1, MAGI2, ATP10A, OPRM1, GRIP1, HTR7, DLG2, RELN, NBEA, CNTN1, NRCAM, NCAM1, NOS1	428	299	12925	2.22197	0.968211	0.0585862	0.0570958
GAD_DISEASE	Alzheimer Disease	14	2.85714	0.000966337	ABCA1, RYR2, CUBN, CNTNAP2, CR1, TRPA1, COL22A1, ADCY8, ANK1, DCN, GLI2, NCAM1, EPHA1, ZNF532	428	144	12925	2.93597	0.968546	0.0585862	0.0570958
GAD_DISEASE	Inflammation|Premature Birth	13	2.65306	0.00107943	TGFB1, ACE, HSPA1L, NOS3, PLA2G4A, COL3A1, IL6, IFNG, COL5A1, TLR9, TLR8, PGR, TLR4	428	128	12925	3.06705	0.979022	0.0632972	0.0616869
GAD_DISEASE	Connective Tissue Diseases|Fetal Diseases|Inflammation|Musculoskeletal Diseases|Pregnancy Complications, Hematologic|Premature Birth|Skin Diseases	13	2.65306	0.00107943	TGFB1, ACE, HSPA1L, NOS3, PLA2G4A, COL3A1, IL6, IFNG, COL5A1, TLR9, TLR8, PGR, TLR4	428	128	12925	3.06705	0.979022	0.0632972	0.0616869
GAD_DISEASE	coronary artery disease	10	2.04082	0.00114455	ABCA1, COL3A1, IL6, TGFB1, ACE, NOS2, IRS1, NOS3, ITGA2, APOB	428	79	12925	3.82261	0.983387	0.0642386	0.0626044
GAD_DISEASE	metabolic syndrome	15	3.06122	0.00114871	ABCA1, FOXC2, ACE, NOS3, ABCC8, IRS1, PDE4D, ABCC6, ACACB, C3, COL3A1, PCK1, APOB, PPARA, TLR4	428	165	12925	2.74533	0.983632	0.0642386	0.0626044
GAD_DISEASE	Cholesterol, LDL	30	6.12245	0.00114936	ROBO2, CNTNAP2, NRXN1, PCDH15, FMN1, EFCAB13, GRM1, PIK3C2B, PKHD1, PTPRZ1, TRPS1, APOB, ABCA1, NTRK2, TRPA1, MUSK, PDE4D, MAGI2, PLA2G4A, ZNF98, ANK2, ANK3, OPRM1, ANK1, DCN, PIKFYVE, ACTC1, MELK, HECW2, TLR4	428	476	12925	1.90327	0.983671	0.0642386	0.0626044
GAD_DISEASE	Bone Mineral Density	27	5.5102	0.00116752	FOXC2, CNTNAP2, FLT1, IRS1, GLI3, IGF1R, GLI2, RPS6KA3, IRAK1, WNT1, NTRK2, LHCGR, POSTN, CASR, MEF2C, TGFB1, CHUK, BDNF, STAT1, BMP7, IGF2R, DCN, RBL2, ADCY10, IL6, PPARA, TLR4	428	410	12925	1.98869	0.984699	0.0642495	0.062615
GAD_DISEASE	Cholesterol	27	5.5102	0.00121243	ROBO2, CNTNAP2, TENM2, DNAH2, NRXN1, ITPR1, EFCAB13, LRP2, ATP12A, GRM1, TTC28, C3, TRPS1, HIVEP1, SLIT3, APOB, ABCA1, PDE4D, ATP2B2, OPRM1, DCN, MYO16, MELK, APPBP2, MYO3B, WDFY4, FBN1	428	411	12925	1.98385	0.986973	0.06571	0.0640383
GAD_DISEASE	Diabetes mellitus|Diabetes mellitus type II|Diabetes Mellitus, Type 2	8	1.63265	0.00134752	IL6, ACE, ABCC8, IRS1, NOS3, PRKAG2, PCK1, PPARA	428	51	12925	4.73704	0.991971	0.0718271	0.0699998
GAD_DISEASE	Asthma	20	4.08163	0.00136546	FLG, KANK1, TGFB1, ACE, NOS2, TRPA1, NOS3, NOTCH4, PDE4D, CTNND2, PCDH15, ADCY2, ANK1, HERC2, IFNG, CDH23, NOS1, PLXNA4, CFTR, PRKG1	428	266	12925	2.27057	0.992471	0.0718271	0.0699998
GAD_DISEASE	hypertension	28	5.71429	0.00149818	RYR2, IRS1, ATP2A2, ATP1A2, ATP10A, FURIN, CACNA1C, HDAC9, IGF1R, PTK2B, SLIT2, NOS1, APOB, PRKG1, ABCA1, CASR, TGFB1, CR1, ACE, CHUK, NOS3, BDNF, ITGA2, INSR, IL6, COL4A1, COL6A3, PPARA	428	440	12925	1.92173	0.99532	0.0776665	0.0756907
GAD_DISEASE	Kidney Failure, Chronic	15	3.06122	0.00152939	ABCA1, TGFB1, ACE, NOS3, ABCC8, IRS1, PDE4D, ITGA2, INSR, IGF2R, COL3A1, IL6, PCK1, TLR4, FBN1	428	170	12925	2.66458	0.995815	0.0781521	0.0761638
GAD_DISEASE	Coronary Disease	18	3.67347	0.00159222	ABCA1, TGFB1, ACE, LRP1, NOS3, ITGA2, FMN2, OPRM1, C3, IL6, PDE10A, IFNG, RBBP4, KIF26B, APOB, NES, TLR4, CFB	428	229	12925	2.37369	0.996659	0.0802163	0.0781756
GAD_DISEASE	cystic fibrosis	7	1.42857	0.00162352	IL6, ACE, NOS2, NOS3, NOS1, TLR4, CFTR	428	39	12925	5.42026	0.997014	0.0806572	0.0786053
GAD_DISEASE	stroke	8	1.63265	0.00169548	NOTCH3, IL6, ACE, HSPA1L, VWF, NOS3, PDE4D, ITGA2	428	53	12925	4.55828	0.997692	0.0826014	0.0805
GAD_DISEASE	Coronary Disease|Coronary heart disease	9	1.83673	0.00173155	ABCA1, IL6, TGFB1, ACE, NOS2, NOS3, MYH15, NOS1, APOB	428	68	12925	3.99687	0.997972	0.0826014	0.0805
GAD_DISEASE	Glomerulonephritis, IGA|IGA Glomerulonephritides|Recurrence	4	0.816327	0.00177131	IL6, TGFB1, ACE, IFNG	428	8	12925	15.0993	0.998242	0.0826014	0.0805
GAD_DISEASE	Multiple Sclerosis	21	4.28571	0.00177811	KANK1, RYR2, TGFB1, LRP1, NOS2, TRPA1, ZBTB46, EHMT2, NOTCH4, FMN2, PTK2, IGF2R, IL6, RELN, EXO1, AKT3, PDE4B, KIF1B, NOS1, PPARA, CFB	428	293	12925	2.1644	0.998284	0.0826014	0.0805
GAD_DISEASE	Celiac Disease|	21	4.28571	0.00177811	ROBO2, IRX1, APP, DSCAM, DNAH17, DCC, EPHA8, CTNND2, MAGI2, ABCC6, PCDH15, FIGN, IGF2R, FIG4, IL6, TG, ZNF827, PDE4B, SLIT3, PLCB1, STK32B	428	293	12925	2.1644	0.998284	0.0826014	0.0805
GAD_DISEASE	diabetes, type 2; liver disease	7	1.42857	0.0018577	MAOB, NOS2, IRS1, NOS3, INSR, ALB, IRS4	428	40	12925	5.28475	0.99871	0.0851924	0.0830251
GAD_DISEASE	Coronary Heart Disease	5	1.02041	0.00198518	IL6, ACE, VWF, NOS3, PPARA	428	17	12925	8.88194	0.999183	0.087901	0.0856647
GAD_DISEASE	Angina Pectoris|Myocardial Infarction|Obesity|Recurrence	5	1.02041	0.00198518	ABCA1, IL6, ACE, NOS3, APOB	428	17	12925	8.88194	0.999183	0.087901	0.0856647
GAD_DISEASE	Thrombosis	6	1.22449	0.00201506	TGFB1, ACE, VWF, NOS3, ITGA2, APOB	428	28	12925	6.47113	0.999266	0.087901	0.0856647
GAD_DISEASE	kidney transplant	6	1.22449	0.00201506	IL6, TGFB1, ACE, IFNG, NOS3, TLR4	428	28	12925	6.47113	0.999266	0.087901	0.0856647
GAD_DISEASE	C-Reactive Protein	13	2.65306	0.00219137	NTRK2, EPHA4, CTNND2, DNAH6, PCDH15, PRDM10, DCLK1, GRIP1, MELK, ALB, ZNF536, CSMD3, CDH18	428	139	12925	2.82433	0.99961	0.0944402	0.0920376
GAD_DISEASE	Intracranial Aneurysm	6	1.22449	0.00236979	COL3A1, IL6, VCAN, ACE, COL4A1, HSPG2	428	29	12925	6.24799	0.999794	0.100914	0.0983464
GAD_DISEASE	Migraine with Aura	5	1.02041	0.00248648	ACE, INSR, CACNA1A, ATP1A2, CACNA1E	428	18	12925	8.3885	0.999865	0.102107	0.0995093
GAD_DISEASE	Exercise Test	12	2.44898	0.00250676	RYR2, FLT1, PRDM9, KCNS3, PCDH15, CNTN1, PRKAG2, FMN1, FMN2, ADCY8, TLR4, CDH18	428	123	12925	2.9462	0.999874	0.102107	0.0995093
GAD_DISEASE	Hemoglobins	19	3.87755	0.00254431	MEF2C, EPHA7, COL22A1, CTNND2, ATP2B4, ZNF98, FIGN, FMN1, CACNA1C, USH2A, GRIP1, DLG2, NBEA, MYO3B, CHADL, AKT3, CNTN1, RHOU, PPEF2	428	260	12925	2.20682	0.99989	0.102107	0.0995093
GAD_DISEASE	diabetic neuropathy	4	0.816327	0.00259212	NOS2, NOS3, NOS1, APOB	428	9	12925	13.4216	0.999907	0.102107	0.0995093
GAD_DISEASE	Aorta	8	1.63265	0.00259763	MAOB, TRPS1, MAGI2, CNTN1, HMCN1, ZFPM2, WDFY4, EPHB3	428	57	12925	4.2384	0.999909	0.102107	0.0995093
GAD_DISEASE	dementia	8	1.63265	0.00259763	ABCA1, APP, ACE, LRP1, NOS2, LCAT, MAPT, APOB	428	57	12925	4.2384	0.999909	0.102107	0.0995093
GAD_DISEASE	Tuberculosis, Pulmonary	8	1.63265	0.00259763	IL6, TGFB1, ACE, IFNG, NOS2, DNAH8, TLR8, TLR4	428	57	12925	4.2384	0.999909	0.102107	0.0995093
GAD_DISEASE	abdominal aortic aneurysm	6	1.22449	0.00276782	COL3A1, VCAN, TGFB1, NOS3, PGR, HSPG2	428	30	12925	6.03972	0.999951	0.107614	0.104876
GAD_DISEASE	Infection|Inflammation|Premature Birth	12	2.44898	0.00284467	COL3A1, IL6, TGFB1, ACE, IFNG, HSPA1L, COL5A1, NOS3, TLR9, PLA2G4A, TLR8, PGR	428	125	12925	2.89907	0.999963	0.109292	0.106511
GAD_DISEASE	Recurrence|Venous Thromboembolism	8	1.63265	0.00287207	C3, IL6, TGFB1, ACE, NOS2, NOS3, ITGA2, APOB	428	58	12925	4.16532	0.999966	0.109292	0.106511
GAD_DISEASE	diabetes, type 2	27	5.5102	0.00294186	FOXC2, IRS1, LCAT, HK2, IGF1R, PCLO, NOS1, APOB, PCK1, ABCA1, TGFB1, ACE, VWF, HSPA1L, NOS2, NOS3, ABCC8, ITGA2, INSR, INSRR, OPRM1, IL6, IFNG, PPARA, TLR4, CFB, CFTR	428	439	12925	1.85732	0.999974	0.110769	0.107951
GAD_DISEASE	Cleft Lip|Cleft Palate	25	5.10204	0.003122	NOTCH3, FOXC2, COL11A1, CHD7, LCAT, GLI3, GLI2, SALL1, CHL1, TRPS1, FLNB, EPHB2, APOB, PITX2, STK32B, EPHB3, ABCA1, CCT3, DSP, CASR, TGFB1, CHUK, ABCA4, GART, VCL	428	395	12925	1.9113	0.999986	0.116327	0.113368
GAD_DISEASE	proliferative vitreoretinopathy rhegmatogenous retinal detachment	3	0.612245	0.00319524	IL6, TGFB1, IFNG	428	3	12925	30.1986	0.999989	0.116626	0.113659
GAD_DISEASE	achalasia	3	0.612245	0.00319524	NOS2, NOS3, NOS1	428	3	12925	30.1986	0.999989	0.116626	0.113659
GAD_DISEASE	Acute Coronary Syndrome|	9	1.83673	0.00323561	ABCA1, IL6, ACE, LRP1, IRS1, NOS3, ITGA2, THBS1, TLR4	428	75	12925	3.62383	0.999991	0.116907	0.113933
GAD_DISEASE	Retinal Diseases	10	2.04082	0.00331879	ABCC6, ABCA4, PCDH15, CDH23, PDE6B, MYO7A, PDE6A, USH2A, CEP290, CFB	428	92	12925	3.28246	0.999993	0.118713	0.115693
GAD_DISEASE	coronary heart disease	7	1.42857	0.00343194	ABCA1, IL6, ACE, IRS1, NOS3, ITGA2, APOB	428	45	12925	4.69756	0.999995	0.121545	0.118453
GAD_DISEASE	Respiratory Function Tests	18	3.67347	0.00348933	TENM2, DSCAM, LRP1, CTNND2, DNAH6, ITPR1, ADCY8, ATP12A, ABCA13, MYO16, GRM1, IGF1R, TPO, TRPS1, ZNF536, BTRC, TLR4, CSNK1A1L	428	247	12925	2.20071	0.999996	0.122366	0.119253
GAD_DISEASE	Opioid-Related Disorders	4	0.816327	0.0036128	BDNF, GRM8, CRY1, OPRM1	428	10	12925	12.0794	0.999998	0.125466	0.122274
GAD_DISEASE	osteoporosis	6	1.22449	0.00370539	CASR, TGFB1, STAT1, PGR, FLNB, CFTR	428	32	12925	5.66224	0.999998	0.12623	0.123019
GAD_DISEASE	aging	6	1.22449	0.00370539	IL6, LHCGR, TGFB1, ACE, APOB, PPARA	428	32	12925	5.66224	0.999998	0.12623	0.123019
GAD_DISEASE	Hepatopulmonary Syndrome|Liver Cirrhosis	10	2.04082	0.00383597	PRKCG, TGFB1, ACE, VWF, NOS2, ANGPT1, NOS3, PPARA, THBS1, RELA	428	94	12925	3.21262	0.999999	0.129446	0.126153
GAD_DISEASE	Pre-Eclampsia	9	1.83673	0.00412819	IL6, FLT1, ACE, VWF, NOS2, IRS1, NOS3, INSR, TLR4	428	78	12925	3.48445	1	0.138005	0.134494
GAD_DISEASE	thrombosis	5	1.02041	0.00449708	TGFB1, ACE, VWF, NOS3, ITGA2	428	21	12925	7.19014	1	0.148945	0.145156
GAD_DISEASE	suicide	7	1.42857	0.0047592	ACE, NOS2, BDNF, NOS3, HTT, NOS1, OPRM1	428	48	12925	4.40396	1	0.15618	0.152207
GAD_DISEASE	Brain Ischemia|Hypertension|Osteoporosis|Stroke	8	1.63265	0.00501241	C3, IL6, TGFB1, ACE, NOS2, NOS3, ITGA2, APOB	428	64	12925	3.77482	1	0.162995	0.158848
GAD_DISEASE	migraine	6	1.22449	0.00550908	NOTCH3, ACE, NOS2, INSR, CACNA1A, PGR	428	35	12925	5.1769	1	0.177531	0.173015
GAD_DISEASE	blood pressure	7	1.42857	0.00583196	IL6, TGFB1, ACE, NOS3, FURIN, TLR4, DCN	428	50	12925	4.2278	1	0.186258	0.18152
GAD_DISEASE	anemia C-reactive protein	3	0.612245	0.00625076	IL6, ACE, IFNG	428	4	12925	22.6489	1	0.192774	0.187869
GAD_DISEASE	Rhabdomyolysis	3	0.612245	0.00625076	RYR2, IL6, ACE	428	4	12925	22.6489	1	0.192774	0.187869
GAD_DISEASE	Helicobacter Infections|Inflammation|Precancerous Conditions|Stomach Neoplasms	4	0.816327	0.00630543	IL6, TGFB1, IFNG, NOS2	428	12	12925	10.0662	1	0.192774	0.187869
GAD_DISEASE	Malaria, Cerebral	4	0.816327	0.00630543	CR1, ACE, TLR9, TLR4	428	12	12925	10.0662	1	0.192774	0.187869
GAD_DISEASE	alpha 1-Antitrypsin Deficiency|Lung Neoplasms|Neoplasm of lung |Pulmonary Disease, Chronic Obstructive	4	0.816327	0.00630543	IL6, TGFB1, NOS3, NOS1	428	12	12925	10.0662	1	0.192774	0.187869
GAD_DISEASE	esophageal adenocarcinoma	22	4.4898	0.00648561	ABCC3, TGFB1, FLT1, NOS2, NOS3, ABCC8, IRS1, EHMT2, ITGA2, PIK3C2A, ABCB11, THBS1, IGF2R, IGF1R, IL6, IFNG, EXO1, DPYD, REV3L, PGR, UMPS, CFTR	428	351	12925	1.89279	1	0.196602	0.1916
GAD_DISEASE	myocardial infarct	11	2.2449	0.00675697	ABCA1, IL6, ACE, LRP1, NOS3, ITGA2, INSR, SCN5A, PPARA, THBS1, TLR4	428	121	12925	2.74533	1	0.203107	0.197939
GAD_DISEASE	Hypertension	23	4.69388	0.00685335	CUBN, ACE, HSPA1L, MYO10, NOS2, DNAH8, NOS3, BDNF, ATP2B4, ATP1A2, CACNA1C, CHD2, IPO7, PIK3C2B, IGF1R, ADCY10, IL6, LRRC7, TRPS1, UTRN, APOB, PPARA, PRKG1	428	375	12925	1.85218	1	0.203851	0.198665
GAD_DISEASE	myocardial infarction	8	1.63265	0.00699205	IL6, TPO, TGFB1, ACE, VWF, NOS3, ITGA2, APOB	428	68	12925	3.55278	1	0.203851	0.198665
GAD_DISEASE	Inflammatory Bowel Diseases	8	1.63265	0.00699205	SEMA6D, ATP2B2, CACNA1C, APOB, BRD7, ZNF532, TLR4, ZNF432	428	68	12925	3.55278	1	0.203851	0.198665
GAD_DISEASE	Myopia	6	1.22449	0.0070097	IRX1, TGFB1, ACTC1, BDNF, CTNND2, ZNF831	428	37	12925	4.89707	1	0.203851	0.198665
GAD_DISEASE	insulin resistance	5	1.02041	0.0073852	FOXC2, ACE, IRS1, NOS3, INSR	428	24	12925	6.29137	1	0.213039	0.207619
GAD_DISEASE	Coronary Artery Disease	27	5.5102	0.00768558	COL14A1, IRS1, CTTNBP2, FMN2, HDAC9, IGF1R, GRIP1, EPB41L3, LRIG1, APOB, EPHB1, ABCA1, DYNC2H1, CARD10, EPHA6, ACE, NOS3, ITGA2, ABCA4, MYO16, IL6, COL4A2, COL4A1, TLR8, DCHS1, PPARA, SCN2A	428	473	12925	1.72381	1	0.219931	0.214335
GAD_DISEASE	preterm delivery	6	1.22449	0.00785776	IL6, TGFB1, IFNG, NOS2, NOS3, TLR4	428	38	12925	4.7682	1	0.220078	0.214479
GAD_DISEASE	Sarcoidosis	6	1.22449	0.00785776	IL6, FLT1, ACE, IFNG, TLR9, TLR4	428	38	12925	4.7682	1	0.220078	0.214479
GAD_DISEASE	Cardiomyopathy, Hypertrophic|Hypertrophic Cardiomyopathy	4	0.816327	0.00799834	ACE, ACTC1, SMYD1, MYH7	428	13	12925	9.29188	1	0.220078	0.214479
GAD_DISEASE	Common Variable Immunodeficiency	4	0.816327	0.00799834	IL6, TGFB1, IFNG, TLR9	428	13	12925	9.29188	1	0.220078	0.214479
GAD_DISEASE	Macular Degeneration|Vision, Low	4	0.816327	0.00799834	C3, ABCA4, TLR4, CFB	428	13	12925	9.29188	1	0.220078	0.214479
GAD_DISEASE	Weight Gain	11	2.2449	0.00843774	GRIA1, NTRK2, GRIA2, RELN, HTR7, ACE, MAOB, BDNF, NOTCH4, GRM8, GRM1	428	125	12925	2.65748	1	0.230395	0.224534
GAD_DISEASE	Retinitis Pigmentosa	5	1.02041	0.00856681	ABCA4, PDE6B, PDE6A, USH2A, EYS	428	25	12925	6.03972	1	0.230402	0.224541
GAD_DISEASE	Erectile Dysfunction	5	1.02041	0.00856681	ACE, NOS3, PGR, APOB, GLI2	428	25	12925	6.03972	1	0.230402	0.224541
GAD_DISEASE	bipolar disorder	12	2.44898	0.0086584	ACE, DSCAM, SYNJ1, BDNF, NOS3, CRY1, ATP2A2, PLA2G4A, NCAM1, CACNA1C, PCNT, FBN1	428	145	12925	2.49919	1	0.230784	0.224913
GAD_DISEASE	atopy	6	1.22449	0.00877456	IL6, IFNG, NOS2, TLR9, NOS1, TLR4	428	39	12925	4.64594	1	0.230784	0.224913
GAD_DISEASE	Mental Disorders	6	1.22449	0.00877456	IRX1, CNTNAP2, COL4A2, COL4A1, MYO18B, TLR4	428	39	12925	4.64594	1	0.230784	0.224913
GAD_DISEASE	Insulin	12	2.44898	0.00909549	MAP2, KIF26B, CTNND2, GRM8, PCDH15, CDH23, ITPR1, KIF1B, EPHB2, ANK1, PRKG1, RHOBTB1	428	146	12925	2.48208	1	0.233669	0.227725
GAD_DISEASE	Mental Competency	8	1.63265	0.00949972	CTTNBP2, NRXN1, PDE4D, TRPS1, KCNS3, PCDH15, ZFPM2, HDAC9	428	72	12925	3.3554	1	0.233669	0.227725
GAD_DISEASE	depression	12	2.44898	0.00954945	NTRK2, IL6, TGFB1, ACE, BDNF, MYO3A, CRY1, PLA2G4A, CACNA1C, MAPT, CDH17, EPHB1	428	147	12925	2.46519	1	0.233669	0.227725
GAD_DISEASE	Coronary Artery Disease|Inflammation	6	1.22449	0.00976268	C3, IL6, TGFB1, NOS2, NOS3, TLR4	428	40	12925	4.52979	1	0.233669	0.227725
GAD_DISEASE	multiple sclerosis	23	4.69388	0.0098777	KANK1, NOTCH3, TGFB1, ACE, HSPA1L, NOS2, NOS3, BDNF, STAT1, PRKDC, NOTCH4, RAD54B, IL6, IFNG, POLD1, PDE4B, TLR9, TLR8, KIF1B, KIF21B, NOS1, TLR4, CFB	428	387	12925	1.79475	1	0.233669	0.227725
GAD_DISEASE	Angina Pectoris|Coronary Artery Disease|Inflammation|Myocardial Infarction	3	0.612245	0.0101908	IL6, TGFB1, IFNG	428	5	12925	18.1192	1	0.233669	0.227725
GAD_DISEASE	cell-surface B7 expression; cytokine production	3	0.612245	0.0101908	IL6, TGFB1, IFNG	428	5	12925	18.1192	1	0.233669	0.227725
GAD_DISEASE	bronchiolitis obliterans syndrome	3	0.612245	0.0101908	IL6, TGFB1, IFNG	428	5	12925	18.1192	1	0.233669	0.227725
GAD_DISEASE	hepatitis C infection	3	0.612245	0.0101908	IL6, TGFB1, IFNG	428	5	12925	18.1192	1	0.233669	0.227725
GAD_DISEASE	allograft outcome	3	0.612245	0.0101908	IL6, TGFB1, IFNG	428	5	12925	18.1192	1	0.233669	0.227725
GAD_DISEASE	Coronary Stenosis	3	0.612245	0.0101908	ABCA1, IL6, ACE	428	5	12925	18.1192	1	0.233669	0.227725
GAD_DISEASE	mitral valve prolapse	3	0.612245	0.0101908	COL3A1, HSPG2, FBN1	428	5	12925	18.1192	1	0.233669	0.227725
GAD_DISEASE	Otosclerosis	3	0.612245	0.0101908	TGFB1, RELN, ACE	428	5	12925	18.1192	1	0.233669	0.227725
GAD_DISEASE	Chlamydia Infections|Infertility, Female	3	0.612245	0.0101908	IL6, TGFB1, IFNG	428	5	12925	18.1192	1	0.233669	0.227725
GAD_DISEASE	parvovirus B19 infection	3	0.612245	0.0101908	IL6, TGFB1, IFNG	428	5	12925	18.1192	1	0.233669	0.227725
GAD_DISEASE	parvovirus	3	0.612245	0.0101908	IL6, TGFB1, IFNG	428	5	12925	18.1192	1	0.233669	0.227725
GAD_DISEASE	Hepatitis B|Hepatitis C|Reperfusion Injury	3	0.612245	0.0101908	IL6, TGFB1, IFNG	428	5	12925	18.1192	1	0.233669	0.227725
GAD_DISEASE	graft-vs-host disease	3	0.612245	0.0101908	IL6, TGFB1, IFNG	428	5	12925	18.1192	1	0.233669	0.227725
GAD_DISEASE	kidney graft survival	3	0.612245	0.0101908	IL6, TGFB1, IFNG	428	5	12925	18.1192	1	0.233669	0.227725
GAD_DISEASE	Usher syndrome	3	0.612245	0.0101908	PCDH15, CDH23, MYO7A	428	5	12925	18.1192	1	0.233669	0.227725
GAD_DISEASE	obesity	18	3.67347	0.0103773	FOXC2, EPHA6, TGFB1, ACE, NOS3, IRS1, BDNF, INSR, ABCB5, HSPA13, IGF1R, IL6, PDE10A, FASN, PCK1, APOB, PPARA, PRKG1	428	276	12925	1.96947	1	0.23643	0.230415
GAD_DISEASE	diabetes, type 1	14	2.85714	0.0104758	TGFB1, CR1, ACE, NOS2, NOS3, IRS1, PTPRN, INSR, HSPG2, DCN, IL6, IFNG, OAS2, TLR4	428	190	12925	2.22516	1	0.237163	0.23113
GAD_DISEASE	chronic obstructive pulmonary disease	23	4.69388	0.0106014	ABCA1, ABCC4, CASR, TGFB1, ACE, NOS2, NOS3, IRS1, STAT1, INSR, LCAT, SLC30A1, OPRM1, ABCB11, IGF2R, IGF1R, TEP1, EXO1, POLD1, PGR, APOB, TLR4, CFTR	428	390	12925	1.78094	1	0.238499	0.232432
GAD_DISEASE	stroke, ischemic	7	1.42857	0.010986	IL6, ACE, HSPA1L, NOS3, PDE4D, ITGA2, TLR4	428	57	12925	3.7086	1	0.245606	0.239357
GAD_DISEASE	allergic rhinitis	5	1.02041	0.0112855	IL6, TGFB1, ACE, IFNG, TLR4	428	27	12925	5.59233	1	0.249186	0.242847
GAD_DISEASE	Diabetes mellitus type II|Diabetes Mellitus, Type 2|Glucose Metabolism Disorders	5	1.02041	0.0112855	IL6, ABCC8, IRS1, OPRM1, PPARA	428	27	12925	5.59233	1	0.249186	0.242847
GAD_DISEASE	Longevity	7	1.42857	0.0119222	ABCC4, IL6, ACE, IFNG, COL5A1, NRXN1, COL6A3	428	58	12925	3.64466	1	0.257986	0.251423
GAD_DISEASE	cardiovascular	6	1.22449	0.0119629	IL6, TGFB1, ACE, NOS3, APOB, FBN1	428	42	12925	4.31409	1	0.257986	0.251423
GAD_DISEASE	atrial fibrillation	4	0.816327	0.0121168	ACE, NOS3, SCN5A, PITX2	428	15	12925	8.05296	1	0.257986	0.251423
GAD_DISEASE	Migraine without Aura	4	0.816327	0.0121168	KCNS3, ATP2C2, SCN5A, CACNA1E	428	15	12925	8.05296	1	0.257986	0.251423
GAD_DISEASE	atherosclerosis, carotid	4	0.816327	0.0121168	ABCA1, IL6, NOS3, LCAT	428	15	12925	8.05296	1	0.257986	0.251423
GAD_DISEASE	Cellulitis|Obesity	4	0.816327	0.0121168	TGFB1, ACE, NOS3, TLR4	428	15	12925	8.05296	1	0.257986	0.251423
GAD_DISEASE	Stomach Neoplasms	10	2.04082	0.0124859	IL6, VCAN, TGFB1, ACE, NOS2, EXO1, TLR9, CHD1, TLR4, IGF1R	428	113	12925	2.67244	1	0.264272	0.257549
GAD_DISEASE	Sepsis|Systemic infection	5	1.02041	0.0128306	IL6, ACE, IRAK1, NOS3, TLR4	428	28	12925	5.39261	1	0.26997	0.263102
GAD_DISEASE	Brain Ischemia|Stroke	9	1.83673	0.0140132	IL6, TF, ACE, NOS2, NOS3, PDE4D, ITGA2, APOB, TLR4	428	96	12925	2.83112	1	0.290705	0.283309
GAD_DISEASE	stomach cancer	9	1.83673	0.0140132	MYH1, IL6, TGFB1, ACE, IFNG, NOS2, BTRC, TLR4, HSPA13	428	96	12925	2.83112	1	0.290705	0.283309
GAD_DISEASE	Adenocarcinoma|pancreatic neoplasm|Pancreatic Neoplasms	4	0.816327	0.0145533	IRS1, IRS4, IGF2R, IGF1R	428	16	12925	7.54965	1	0.290705	0.283309
GAD_DISEASE	recurrent pregnancy loss	4	0.816327	0.0145533	IL6, ACE, IFNG, APOB	428	16	12925	7.54965	1	0.290705	0.283309
GAD_DISEASE	Heart Valve Diseases|Rheumatic Heart Disease	3	0.612245	0.0149538	IL6, TGFB1, ACE	428	6	12925	15.0993	1	0.290705	0.283309
GAD_DISEASE	kidney; failure|Renal Insufficiency	3	0.612245	0.0149538	IL6, TGFB1, IFNG	428	6	12925	15.0993	1	0.290705	0.283309
GAD_DISEASE	Alzheimer's disease; Parkinson's disease; insulin; lung function; depression; longevity	3	0.612245	0.0149538	C3, TF, CFB	428	6	12925	15.0993	1	0.290705	0.283309
GAD_DISEASE	idiopathic pulmonary fibrosis	3	0.612245	0.0149538	IL6, TGFB1, CR1	428	6	12925	15.0993	1	0.290705	0.283309
GAD_DISEASE	lymphoproliferative disorders, post-transplant	3	0.612245	0.0149538	IL6, TGFB1, IFNG	428	6	12925	15.0993	1	0.290705	0.283309
GAD_DISEASE	Virus Diseases	3	0.612245	0.0149538	TLR9, TLR8, TLR4	428	6	12925	15.0993	1	0.290705	0.283309
GAD_DISEASE	Altitude Sickness	3	0.612245	0.0149538	ACE, NOS3, PPARA	428	6	12925	15.0993	1	0.290705	0.283309
GAD_DISEASE	Hepatitis C|Recurrence	3	0.612245	0.0149538	IL6, TGFB1, ACE	428	6	12925	15.0993	1	0.290705	0.283309
GAD_DISEASE	renal allograft outcome	3	0.612245	0.0149538	IL6, TGFB1, IFNG	428	6	12925	15.0993	1	0.290705	0.283309
GAD_DISEASE	Focal segmental glomsclerosis|Glomerulosclerosis, Focal Segmental	3	0.612245	0.0149538	IL6, TGFB1, ACE	428	6	12925	15.0993	1	0.290705	0.283309
GAD_DISEASE	Diabetes Mellitus, Type 2	13	2.65306	0.0151587	MEF2C, ACE, ABCC8, INSR, ABCA4, HUNK, HDAC9, ANK1, HIPK2, IL6, APOB, PDZRN3, EPHB1	428	178	12925	2.20552	1	0.293096	0.285639
GAD_DISEASE	Asthma|	10	2.04082	0.0162135	C3, IL6, TGFB1, ACE, IFNG, BDNF, NOS3, PDE4D, TLR9, TLR4	428	118	12925	2.5592	1	0.311804	0.303871
GAD_DISEASE	Irritable Bowel Syndrome	4	0.816327	0.0172465	IL6, TGFB1, IFNG, SCN5A	428	17	12925	7.10555	1	0.328142	0.319794
GAD_DISEASE	respiratory syncytial virus	4	0.816327	0.0172465	IL6, TGFB1, IFNG, TLR4	428	17	12925	7.10555	1	0.328142	0.319794
GAD_DISEASE	graft-versus-host disease	6	1.22449	0.0188765	IL6, TGFB1, ACE, IFNG, HSPA1L, TLR4	428	47	12925	3.85514	1	0.357255	0.348166
GAD_DISEASE	systemic lupus erythematosus	11	2.2449	0.0193678	C3, IL6, TGFB1, CR1, ITGAM, ACE, IFNG, NOS2, WDFY4, TLR4, CFB	428	142	12925	2.33933	1	0.360896	0.351715
GAD_DISEASE	Apoplexy|Myocardial ischemia|Stroke	4	0.816327	0.0201985	IL6, ACE, NOS3, PDE4D	428	18	12925	6.7108	1	0.360896	0.351715
GAD_DISEASE	Acute Coronary Syndrome	5	1.02041	0.0203282	IL6, IFNG, NOS3, APOB, PPARA	428	32	12925	4.71853	1	0.360896	0.351715
GAD_DISEASE	malaria	5	1.02041	0.0203282	CR1, IFNG, NOS2, TLR9, TLR4	428	32	12925	4.71853	1	0.360896	0.351715
GAD_DISEASE	elite athletes	3	0.612245	0.0204814	IL6, ACE, NOS3	428	7	12925	12.9423	1	0.360896	0.351715
GAD_DISEASE	maculopathy	3	0.612245	0.0204814	LAMB3, ABCA4, HMCN1	428	7	12925	12.9423	1	0.360896	0.351715
GAD_DISEASE	kidney failure, chronic polycystic kidney disease	3	0.612245	0.0204814	TGFB1, ACE, NOS3	428	7	12925	12.9423	1	0.360896	0.351715
GAD_DISEASE	Arthritis, Reactive|Campylobacter Infections|Salmonella Infections	3	0.612245	0.0204814	IFNG, STAT1, TLR4	428	7	12925	12.9423	1	0.360896	0.351715
GAD_DISEASE	G6PD deficiency	3	0.612245	0.0204814	IL6, TGFB1, IFNG	428	7	12925	12.9423	1	0.360896	0.351715
GAD_DISEASE	lung transplant complications	3	0.612245	0.0204814	IL6, TGFB1, IFNG	428	7	12925	12.9423	1	0.360896	0.351715
GAD_DISEASE	Endotoxemia	3	0.612245	0.0204814	IL6, IFNG, TLR4	428	7	12925	12.9423	1	0.360896	0.351715
GAD_DISEASE	liver transplantation, immunosuppression after	3	0.612245	0.0204814	IL6, TGFB1, IFNG	428	7	12925	12.9423	1	0.360896	0.351715
GAD_DISEASE	usher syndrome	3	0.612245	0.0204814	CDH23, MYO7A, USH2A	428	7	12925	12.9423	1	0.360896	0.351715
GAD_DISEASE	HIV Infections|Lipodystrophy	3	0.612245	0.0204814	IL6, NOS3, TLR4	428	7	12925	12.9423	1	0.360896	0.351715
GAD_DISEASE	macular degeneration	6	1.22449	0.0222501	ABCA1, C3, ABCA4, HMCN1, TLR4, CFB	428	49	12925	3.69779	1	0.387722	0.377858
GAD_DISEASE	Abortion, Habitual	5	1.02041	0.0225457	IL6, TGFB1, ACE, NOS3, PGR	428	33	12925	4.57555	1	0.387722	0.377858
GAD_DISEASE	Chlamydia Infections|Inflammation|Trachoma	5	1.02041	0.0225457	C3, IL6, TGFB1, NOS2, NOS3	428	33	12925	4.57555	1	0.387722	0.377858
GAD_DISEASE	Inflammation|Venous Thromboembolism	5	1.02041	0.0225457	C3, IL6, TGFB1, NOS2, NOS3	428	33	12925	4.57555	1	0.387722	0.377858
GAD_DISEASE	Brain Ischemia|Inflammation|Stroke	5	1.02041	0.0225457	C3, IL6, TGFB1, NOS2, NOS3	428	33	12925	4.57555	1	0.387722	0.377858
GAD_DISEASE	Cardiovascular Diseases|	7	1.42857	0.0229895	FOXC2, IL6, TF, ACE, NOS3, ITGA2, APOB	428	67	12925	3.15508	1	0.391888	0.381918
GAD_DISEASE	Hyperparathyroidism, Secondary	11	2.2449	0.0230071	RYR1, RYR2, LHCGR, CASR, TGFB1, VWF, CACNA1C, CACNA1S, OPRM1, CACNA1E, BMP7	428	146	12925	2.27524	1	0.391888	0.381918
GAD_DISEASE	Cardiomyopathy, Hypertrophic	4	0.816327	0.0234104	ACE, ACTC1, VCL, MYH7	428	19	12925	6.3576	1	0.396027	0.385952
GAD_DISEASE	periodontitis	8	1.63265	0.0234716	IL6, TGFB1, ACE, IFNG, COL4A1, TLR9, HSPG2, TLR4	428	86	12925	2.80917	1	0.396027	0.385952
GAD_DISEASE	inflammatory bowel disease	6	1.22449	0.0240744	C3, TGFB1, ACE, IFNG, APOB, TLR4	428	50	12925	3.62383	1	0.404291	0.394006
GAD_DISEASE	schizophrenia | autism	5	1.02041	0.024905	GRIP1, DLG2, NRXN1, MAPT, PTK2	428	34	12925	4.44097	1	0.412432	0.40194
GAD_DISEASE	nephropathy, IgA	5	1.02041	0.024905	IL6, TGFB1, ACE, IFNG, NOS3	428	34	12925	4.44097	1	0.412432	0.40194
GAD_DISEASE	kidney transplant complications	5	1.02041	0.024905	IL6, TGFB1, ACE, IFNG, NOS3	428	34	12925	4.44097	1	0.412432	0.40194
GAD_DISEASE	pharmacogenetic studies	9	1.83673	0.0252755	TOP2A, ABCC4, IL6, ACE, NOS3, DPYD, OPRM1, MKI67, APOB	428	107	12925	2.54007	1	0.416267	0.405677
GAD_DISEASE	epithelial ovarian cancer	12	2.44898	0.0256001	IL6, LHCGR, HDAC2, TGFB1, MUC16, NOS2, CHL1, EXO1, INSR, PGR, IGF2R, IGF1R	428	170	12925	2.13167	1	0.416267	0.405677
GAD_DISEASE	cardiovascular disease	6	1.22449	0.0259922	ACE, IRS1, NOS3, TUBB1, APOB, FBN1	428	51	12925	3.55278	1	0.416267	0.405677
GAD_DISEASE	cardiac death	3	0.612245	0.0267181	ACE, NOS3, SCN5A	428	8	12925	11.3245	1	0.416267	0.405677
GAD_DISEASE	Cardiovascular Disease	3	0.612245	0.0267181	IL6, TGFB1, IFNG	428	8	12925	11.3245	1	0.416267	0.405677
GAD_DISEASE	Vesico-Ureteral Reflux	3	0.612245	0.0267181	ROBO2, TGFB1, SLIT2	428	8	12925	11.3245	1	0.416267	0.405677
GAD_DISEASE	thyrotoxic periodic paralysis	3	0.612245	0.0267181	ATP1A2, SCN5A, CACNA1S	428	8	12925	11.3245	1	0.416267	0.405677
GAD_DISEASE	Graves Ophthalmopathy|Thyroid associated opthalmopathies	3	0.612245	0.0267181	TGFB1, TLR9, TLR4	428	8	12925	11.3245	1	0.416267	0.405677
GAD_DISEASE	Idiopathic Dilated Cardiomyopathy	3	0.612245	0.0267181	TGFB1, ACE, NOS3	428	8	12925	11.3245	1	0.416267	0.405677
GAD_DISEASE	Essential Hypertension	3	0.612245	0.0267181	ACE, NOS2, NOS3	428	8	12925	11.3245	1	0.416267	0.405677
GAD_DISEASE	Graft vs Host Disease|Hematologic Neoplasms|Neoplasm Recurrence, Local	4	0.816327	0.0268822	IL6, TGFB1, IFNG, NOS2	428	20	12925	6.03972	1	0.416267	0.405677
GAD_DISEASE	long QT syndrome	4	0.816327	0.0268822	RYR2, TF, ANK2, SCN5A	428	20	12925	6.03972	1	0.416267	0.405677
GAD_DISEASE	Aortic Aneurysm, Abdominal	4	0.816327	0.0268822	IL6, ACE, LRP1, NOS3	428	20	12925	6.03972	1	0.416267	0.405677
GAD_DISEASE	Scleroderma, Systemic|Systemic Scleroderma	4	0.816327	0.0268822	IL6, TGFB1, ACE, NOS3	428	20	12925	6.03972	1	0.416267	0.405677
GAD_DISEASE	heart failure	4	0.816327	0.0268822	IL6, TGFB1, ACE, IFNG	428	20	12925	6.03972	1	0.416267	0.405677
GAD_DISEASE	Coronary Disease|Coronary heart disease|Myocardial Infarction	8	1.63265	0.0277011	ACE, DCC, MYH15, GRM8, KRT5, MKI67, APOB, PRKG1	428	89	12925	2.71448	1	0.427098	0.416232
GAD_DISEASE	carotid atherosclerosis	4	0.816327	0.0306131	IL6, ACE, NOS3, APOB	428	21	12925	5.75211	1	0.467962	0.456056
GAD_DISEASE	pancreatitis, chronic	4	0.816327	0.0306131	IL6, TGFB1, IFNG, CFTR	428	21	12925	5.75211	1	0.467962	0.456056
GAD_DISEASE	Glomerular Filtration Rate	7	1.42857	0.031422	NTRK2, DNAH7, DCC, TRPS1, ANK3, KIF21B, PCNT	428	72	12925	2.93597	1	0.476256	0.464139
GAD_DISEASE	Endometriosis	7	1.42857	0.031422	IL6, TGFB1, ACE, IFNG, NOS3, RHOU, PGR	428	72	12925	2.93597	1	0.476256	0.464139
GAD_DISEASE	Coronary Artery Disease|Hypertension	3	0.612245	0.0336112	ACE, NOS3, APOB	428	9	12925	10.0662	1	0.496807	0.484168
GAD_DISEASE	Cervical Intraepithelial Neoplasia|Papillomavirus Infections|Uterine Cervical Neoplasms	3	0.612245	0.0336112	IL6, TGFB1, IFNG	428	9	12925	10.0662	1	0.496807	0.484168
GAD_DISEASE	preterm birth	3	0.612245	0.0336112	IL6, IFNG, PGR	428	9	12925	10.0662	1	0.496807	0.484168
GAD_DISEASE	Cystic Fibrosis|	3	0.612245	0.0336112	IL6, TGFB1, CFTR	428	9	12925	10.0662	1	0.496807	0.484168
GAD_DISEASE	anorexia nervosa; bulimia	3	0.612245	0.0336112	NTRK2, HTR7, BDNF	428	9	12925	10.0662	1	0.496807	0.484168
GAD_DISEASE	Brain Infarction	3	0.612245	0.0336112	NOS2, NOS3, TLR4	428	9	12925	10.0662	1	0.496807	0.484168
GAD_DISEASE	brain hemorrhage	4	0.816327	0.0346012	VCAN, NOS2, NOS3, ITGA2	428	22	12925	5.49065	1	0.49942	0.486714
GAD_DISEASE	C-reactive protein	4	0.816327	0.0346012	IL6, ACE, IRAK1, TLR4	428	22	12925	5.49065	1	0.49942	0.486714
GAD_DISEASE	Pancreatitis	4	0.816327	0.0346012	IL6, TGFB1, TLR4, CFTR	428	22	12925	5.49065	1	0.49942	0.486714
GAD_DISEASE	Erythema Nodosum|Sarcoidosis	4	0.816327	0.0346012	C3, IL6, NOS2, NOS3	428	22	12925	5.49065	1	0.49942	0.486714
GAD_DISEASE	systemic sclerosis	4	0.816327	0.0346012	TGFB1, ACE, NOS3, FBN1	428	22	12925	5.49065	1	0.49942	0.486714
GAD_DISEASE	chronic obstructive pulmonary disease/COPD	6	1.22449	0.0346257	IL6, TGFB1, ACE, HSPA1L, NOS3, PDE4D	428	55	12925	3.29439	1	0.49942	0.486714
GAD_DISEASE	Lupus Erythematosus, Systemic|Systemic lupus erythematosus	11	2.2449	0.0355294	C3, IL6, TGFB1, ITGAM, ACE, IFNG, IRAK1, HSPA1L, NOS3, TLR9, CFB	428	157	12925	2.11583	1	0.510396	0.497411
GAD_DISEASE	lung cancer	26	5.30612	0.0359913	IRS1, PRKDC, LCAT, ABCB11, IGF1R, EXO1, POLD1, ABCC3, ABCA1, CARD10, ABCC4, CASR, TGFB1, HSPA1L, NOS2, NOS3, STAT1, INSR, SLC30A1, OPRM1, IGF2R, IL6, IFNG, TEP1, TLR9, PGR	428	516	12925	1.52163	1	0.514964	0.501863
GAD_DISEASE	lung cancer	29	5.91837	0.036455	IRS1, LCAT, ABCB11, IGF1R, EXO1, POLD1, XPO5, APOB, ABCC3, ABCA1, DYNC2H1, ABCC4, CASR, TGFB1, ACE, HSPA1L, NOS2, NOS3, STAT1, INSR, SLC30A1, OPRM1, IGF2R, IL6, IFNG, TEP1, PGR, PPARA, CFTR	428	593	12925	1.47683	1	0.51952	0.506304
GAD_DISEASE	Inflammation	7	1.42857	0.0373379	CENPE, IL6, TF, TGFB1, IFNG, ATP10A, GLI3	428	75	12925	2.81854	1	0.529991	0.516508
GAD_DISEASE	Sjogren's syndrome	4	0.816327	0.0388439	IL6, TGFB1, IFNG, FLNB	428	23	12925	5.25193	1	0.542722	0.528915
GAD_DISEASE	Puerperal Disorders|Sepsis|Streptococcal Infections|Systemic infection	4	0.816327	0.0388439	IL6, ACE, TLR9, TLR4	428	23	12925	5.25193	1	0.542722	0.528915
GAD_DISEASE	Apolipoproteins B	5	1.02041	0.0388761	EFNB2, EPHA4, PDE4D, PLCB1, MYO16	428	39	12925	3.87162	1	0.542722	0.528915
GAD_DISEASE	Polycystic Ovary Syndrome	5	1.02041	0.0388761	IL6, LHCGR, IRS1, NOS3, INSR	428	39	12925	3.87162	1	0.542722	0.528915
GAD_DISEASE	asthma	16	3.26531	0.0389935	FLG, TGFB1, ACE, NOS2, NOS3, BDNF, PDE4D, PLA2G4A, C3, TF, IL6, IFNG, TLR9, NOS1, TLR4, CFTR	428	274	12925	1.76342	1	0.542722	0.528915
GAD_DISEASE	pregnancy loss, recurrent	6	1.22449	0.0395341	IL6, TGFB1, ACE, IFNG, NOS3, PGR	428	57	12925	3.1788	1	0.548114	0.53417
GAD_DISEASE	Pulmonary Fibrosis	3	0.612245	0.0411108	IL6, TGFB1, CR1	428	10	12925	9.05958	1	0.548706	0.534747
GAD_DISEASE	Parkinson's Disease	3	0.612245	0.0411108	NOS2, BDNF, NOS1	428	10	12925	9.05958	1	0.548706	0.534747
GAD_DISEASE	Diabetic Retinopathy	3	0.612245	0.0411108	ACE, NOS2, NOS3	428	10	12925	9.05958	1	0.548706	0.534747
GAD_DISEASE	Wounds and Injuries	3	0.612245	0.0411108	TGFB1, ACE, IFNG	428	10	12925	9.05958	1	0.548706	0.534747
GAD_DISEASE	renal disease, end stage	3	0.612245	0.0411108	CASR, ACE, NOS3	428	10	12925	9.05958	1	0.548706	0.534747
GAD_DISEASE	Communicable Diseases|Severe Acute Respiratory Syndrome	3	0.612245	0.0411108	IL6, IFNG, NOS3	428	10	12925	9.05958	1	0.548706	0.534747
GAD_DISEASE	Cardiomegaly|Cardiomyopathy, Dilated|	3	0.612245	0.0411108	ACTC1, PRKAG2, MYH7	428	10	12925	9.05958	1	0.548706	0.534747
GAD_DISEASE	graft rejection, liver	3	0.612245	0.0411108	IL6, TGFB1, IFNG	428	10	12925	9.05958	1	0.548706	0.534747
GAD_DISEASE	Cardiomyopathies	3	0.612245	0.0411108	ACE, ACTC1, MYH7	428	10	12925	9.05958	1	0.548706	0.534747
GAD_DISEASE	antipsychotic response | Weight Gain	3	0.612245	0.0411108	ACE, ADCY2, ADCY8	428	10	12925	9.05958	1	0.548706	0.534747
GAD_DISEASE	Uric Acid	7	1.42857	0.0416521	TENM2, MYO18B, ATP2B2, ANK2, LRP2, WDFY4, RHOB	428	77	12925	2.74533	1	0.553864	0.539774
GAD_DISEASE	Cardiomyopathy, Dilated|DCM - Dilated cardiomyopathy	5	1.02041	0.0421109	ACE, ACTC1, SCN5A, VCL, MYH7	428	40	12925	3.77482	1	0.557892	0.543699
GAD_DISEASE	bone marrow transplantation	4	0.816327	0.043338	IL6, TGFB1, IFNG, ITGA2	428	24	12925	5.0331	1	0.570785	0.556264
GAD_DISEASE	Premature Birth	8	1.63265	0.0434033	COL3A1, IL6, TGFB1, COL5A1, CPS1, PLA2G4A, PGR, TLR4	428	98	12925	2.46519	1	0.570785	0.556264
GAD_DISEASE	Dengue Hemorrhagic Fever	8	1.63265	0.0454408	IL6, TGFB1, IFNG, STAT1, OAS2, TLR9, TLR8, SPTBN1	428	99	12925	2.44029	1	0.58747	0.572525
GAD_DISEASE	hepatitis C, chronic	5	1.02041	0.0454932	IL6, TGFB1, CR1, IFNG, NOS2	428	41	12925	3.68276	1	0.58747	0.572525
GAD_DISEASE	Hyperlipidemias	5	1.02041	0.0454932	ABCA1, ACE, LCAT, LRP2, APOB	428	41	12925	3.68276	1	0.58747	0.572525
GAD_DISEASE	thromboembolism, venous	5	1.02041	0.0454932	IL6, LRP1, VWF, NOS3, ITGA2	428	41	12925	3.68276	1	0.58747	0.572525
GAD_DISEASE	cardiomyopathy	5	1.02041	0.0454932	DSP, RYR2, ACE, ACTC1, MYH7	428	41	12925	3.68276	1	0.58747	0.572525
GAD_DISEASE	Lymphoma, Non-Hodgkin	14	2.85714	0.0461231	CR1, FLT1, NOS2, CHUK, NOS3, IGF2R, IGF1R, C3, IFNG, PGR, NOS1, APOB, TLR4, CFB	428	233	12925	1.81451	1	0.593461	0.578363
GAD_DISEASE	Bone Density	9	1.83673	0.0471834	CNTNAP2, MEF2C, NOTCH4, KCNS3, INO80, PCNT, HDAC9, HSPA13, RHOBTB1	428	121	12925	2.24618	1	0.604928	0.589538
GAD_DISEASE	Sleep	6	1.22449	0.0476527	IRX1, DSCAM, TRPA1, PDE4D, GRM1, IGF1R	428	60	12925	3.01986	1	0.608764	0.593277
GAD_DISEASE	Albuminuria|Inflammation|Kidney Diseases	4	0.816327	0.0480795	TGFB1, NOS2, NOS3, TLR4	428	25	12925	4.83178	1	0.610691	0.595155
GAD_DISEASE	Bronchiolitis Obliterans	3	0.612245	0.0491695	TLR9, TLR8, TLR4	428	11	12925	8.23598	1	0.610691	0.595155
GAD_DISEASE	Myocardial ischemia	3	0.612245	0.0491695	ABCA1, ACE, APOB	428	11	12925	8.23598	1	0.610691	0.595155
GAD_DISEASE	Pain, Postoperative|Radius Fractures|Reflex Sympathetic Dystrophy	3	0.612245	0.0491695	IL6, TGFB1, ACE	428	11	12925	8.23598	1	0.610691	0.595155
GAD_DISEASE	Osteolysis|Prosthesis Failure	3	0.612245	0.0491695	IL6, TGFB1, IFNG	428	11	12925	8.23598	1	0.610691	0.595155
GAD_DISEASE	Cardiovascular Diseases|Inflammation	3	0.612245	0.0491695	IL6, IFNG, NOS3	428	11	12925	8.23598	1	0.610691	0.595155
GAD_DISEASE	Myopia, Degenerative	3	0.612245	0.0491695	TGFB1, CTNND2, DCN	428	11	12925	8.23598	1	0.610691	0.595155
GAD_DISEASE	heart transplant	3	0.612245	0.0491695	IL6, TGFB1, IFNG	428	11	12925	8.23598	1	0.610691	0.595155
GAD_DISEASE	Pulse	6	1.22449	0.0505623	RYR2, MEF2C, ZNF716, TRPS1, ZNF98, HDAC9	428	61	12925	2.97035	1	0.625818	0.609897
GAD_DISEASE	Fibrinogen	10	2.04082	0.0511868	ROBO2, MEF2C, PIKFYVE, CPS1, COL4A1, SEMA3A, CTNND2, PDE4B, FMN1, ABCA12	428	145	12925	2.08266	1	0.631363	0.615301
GAD_DISEASE	mood disorders	5	1.02041	0.0526989	IL6, ACE, IFNG, BDNF, NOS1	428	43	12925	3.51146	1	0.645562	0.629139
GAD_DISEASE	heart disease, ischemic	5	1.02041	0.0526989	ABCA1, IL6, NOS3, APOB, PPARA	428	43	12925	3.51146	1	0.645562	0.629139
GAD_DISEASE	malaria, plasmodium falciparum	4	0.816327	0.053064	IFNG, NOS2, TLR9, TLR4	428	26	12925	4.64594	1	0.645612	0.629187
GAD_DISEASE	Hypertension/complications*	4	0.816327	0.053064	IL6, IRAK1, PDE4D, APOB	428	26	12925	4.64594	1	0.645612	0.629187
GAD_DISEASE	breast cancer|prostate cancer	6	1.22449	0.0535739	LHCGR, IRS1, INSR, PGR, IGF2R, IGF1R	428	62	12925	2.92244	1	0.647528	0.631054
GAD_DISEASE	breast cancer	28	5.71429	0.0535835	TOP2A, LRP1, MCM7, IRS1, PRKDC, EHMT2, PRDM10, IGF1R, AKAP13, RELN, POLD1, PCNT, LHCGR, POSTN, TGFB1, ACE, NOS2, CHUK, NOS3, ITGA2, INSR, CENPE, WEE1, IL6, IFNG, TEP1, DPYD, PGR	428	589	12925	1.43559	1	0.647528	0.631054
GAD_DISEASE	Erythrocyte Count	12	2.44898	0.0539645	ABCC4, GRIP1, LHCGR, TENM2, PCDH15, FMN1, CSMD3, LGR6, SMARCA2, USH2A, ABCA13, PRKG1	428	192	12925	1.88741	1	0.649937	0.633402
GAD_DISEASE	Autism	16	3.26531	0.056022	NTRK2, LHCGR, MAOB, NOS2, MCM7, BDNF, NRXN1, MAZ, OPRM1, ABCA13, HTR7, RELN, GRM8, NRCAM, NOS1, SCN2A	428	288	12925	1.6777	1	0.659779	0.642994
GAD_DISEASE	Blood Cells	5	1.02041	0.0565211	GRIA2, FMN2, HDAC9, PTPN14, RHOBTB1	428	44	12925	3.43166	1	0.659779	0.642994
GAD_DISEASE	diabetic nephropathy	5	1.02041	0.0565211	TGFB1, ACE, DCC, NOS3, ZNF407	428	44	12925	3.43166	1	0.659779	0.642994
GAD_DISEASE	epilepsy	5	1.02041	0.0565211	BDNF, CACNA1A, ATP1A2, OPRM1, SCN1A	428	44	12925	3.43166	1	0.659779	0.642994
GAD_DISEASE	hepatitis B	5	1.02041	0.0565211	IL6, TGFB1, IFNG, STAT1, OAS2	428	44	12925	3.43166	1	0.659779	0.642994
GAD_DISEASE	Brain Ischemia|Cardiovascular Diseases|Coronary Disease|Stroke	6	1.22449	0.0566876	DCC, MYH15, GRM8, KRT5, MKI67, PRKG1	428	63	12925	2.87606	1	0.659779	0.642994
GAD_DISEASE	graft-versus-host disease; longevity; spondyloarthropathies; aphthous stomatitis	3	0.612245	0.0577423	IL6, TGFB1, IFNG	428	12	12925	7.54965	1	0.659779	0.642994
GAD_DISEASE	Aggressive Periodontitis|Periodontitis, Juvenile	3	0.612245	0.0577423	IL6, TGFB1, IFNG	428	12	12925	7.54965	1	0.659779	0.642994
GAD_DISEASE	Thyroid Diseases	3	0.612245	0.0577423	PDE10A, TG, PDE4D	428	12	12925	7.54965	1	0.659779	0.642994
GAD_DISEASE	heart transplant complications	3	0.612245	0.0577423	IL6, TGFB1, IFNG	428	12	12925	7.54965	1	0.659779	0.642994
GAD_DISEASE	interstitial lung diseases	3	0.612245	0.0577423	IL6, TGFB1, IFNG	428	12	12925	7.54965	1	0.659779	0.642994
GAD_DISEASE	idiopathic dilated cardiomyopathy	3	0.612245	0.0577423	ACE, ACTC1, MYH7	428	12	12925	7.54965	1	0.659779	0.642994
GAD_DISEASE	Cardiomyopathy, Hypertrophic|	3	0.612245	0.0577423	ACTC1, MYH7, TTN	428	12	12925	7.54965	1	0.659779	0.642994
GAD_DISEASE	Sarcoidosis, Pulmonary	3	0.612245	0.0577423	ACE, IFNG, CFTR	428	12	12925	7.54965	1	0.659779	0.642994
GAD_DISEASE	Aneurysm, Ruptured|Intracranial Aneurysm|Stroke|Subarachnoid Hemorrhage	3	0.612245	0.0577423	ACE, NOS3, ITGA2	428	12	12925	7.54965	1	0.659779	0.642994
GAD_DISEASE	Heroin Dependence	4	0.816327	0.0582863	BDNF, GRM8, CRY1, OPRM1	428	27	12925	4.47387	1	0.659779	0.642994
GAD_DISEASE	Chronic ulcerative colitis|Colitis, Ulcerative|Crohn Disease|Crohn's disease	4	0.816327	0.0582863	ABCC4, TGFB1, ACE, TLR4	428	27	12925	4.47387	1	0.659779	0.642994
GAD_DISEASE	SIDS/sudden infant death syndrome	4	0.816327	0.0582863	IL6, TGFB1, IFNG, SCN5A	428	27	12925	4.47387	1	0.659779	0.642994
GAD_DISEASE	Arthritis, Rheumatoid|Rheumatoid Arthritis|Anti-TNF Response	4	0.816327	0.0582863	IRAK1, CHUK, TLR4, RELA	428	27	12925	4.47387	1	0.659779	0.642994
GAD_DISEASE	obesity|Type 2 diabetes	4	0.816327	0.063741	IL6, ACE, BDNF, ADCY3	428	28	12925	4.31409	1	0.677696	0.660455
GAD_DISEASE	BMI	4	0.816327	0.063741	IL6, TGFB1, ACE, BDNF	428	28	12925	4.31409	1	0.677696	0.660455
GAD_DISEASE	nitric oxide	2	0.408163	0.0649845	NOS3, NOS1	428	2	12925	30.1986	1	0.677696	0.660455
GAD_DISEASE	acute chest syndrome asthma	2	0.408163	0.0649845	NOS3, NOS1	428	2	12925	30.1986	1	0.677696	0.660455
GAD_DISEASE	Cardiomegaly|Microvascular Angina	2	0.408163	0.0649845	ACE, NOS3	428	2	12925	30.1986	1	0.677696	0.660455
GAD_DISEASE	Hemiplegia|Migraine Disorders	2	0.408163	0.0649845	CACNA1A, ATP1A2	428	2	12925	30.1986	1	0.677696	0.660455
GAD_DISEASE	end-stage renal disease	2	0.408163	0.0649845	ACE, NOS3	428	2	12925	30.1986	1	0.677696	0.660455
GAD_DISEASE	diabetic retinopathy	2	0.408163	0.0649845	ACE, ITGA2	428	2	12925	30.1986	1	0.677696	0.660455
GAD_DISEASE	Cardiovascular Diseases|Carotid Artery Diseases|	2	0.408163	0.0649845	IL6, TF	428	2	12925	30.1986	1	0.677696	0.660455
GAD_DISEASE	bronchiolitis	2	0.408163	0.0649845	IFNG, TLR4	428	2	12925	30.1986	1	0.677696	0.660455
GAD_DISEASE	diabetes, type 2; nephropathy	2	0.408163	0.0649845	ACE, NOS3	428	2	12925	30.1986	1	0.677696	0.660455
GAD_DISEASE	Cicatrization|Vesico-Ureteral Reflux|Vesicoureteral reflux	2	0.408163	0.0649845	TGFB1, ACE	428	2	12925	30.1986	1	0.677696	0.660455
GAD_DISEASE	Hemorrhagic Fever, Crimean	2	0.408163	0.0649845	TLR9, TLR8	428	2	12925	30.1986	1	0.677696	0.660455
GAD_DISEASE	von Willebrand Disease|von Willebrand Diseases	2	0.408163	0.0649845	VWF, ITGA2	428	2	12925	30.1986	1	0.677696	0.660455
GAD_DISEASE	Systemic lupus erythematosus	2	0.408163	0.0649845	IL6, NOS2	428	2	12925	30.1986	1	0.677696	0.660455
GAD_DISEASE	atherosclerosis, coronary; hypertension; Fabry's disease	2	0.408163	0.0649845	ACE, NOS3	428	2	12925	30.1986	1	0.677696	0.660455
GAD_DISEASE	enuresis, primary nocturnal	2	0.408163	0.0649845	NOS3, NOS1	428	2	12925	30.1986	1	0.677696	0.660455
GAD_DISEASE	albuminuria blood pressure, arterial body mass endothelial function glucose lipids metabolic syndrome renal function	2	0.408163	0.0649845	ACE, NOS3	428	2	12925	30.1986	1	0.677696	0.660455
GAD_DISEASE	purpura, Henoch-Schonlein	2	0.408163	0.0649845	NOS2, NOS3	428	2	12925	30.1986	1	0.677696	0.660455
GAD_DISEASE	insulin; polycystic ovary syndrome	2	0.408163	0.0649845	IRS1, INSR	428	2	12925	30.1986	1	0.677696	0.660455
GAD_DISEASE	cardiological syndrome X	2	0.408163	0.0649845	ACE, NOS3	428	2	12925	30.1986	1	0.677696	0.660455
GAD_DISEASE	Malignant Hyperthermia	2	0.408163	0.0649845	RYR1, CACNA1S	428	2	12925	30.1986	1	0.677696	0.660455
GAD_DISEASE	autistic spectrum disorder	2	0.408163	0.0649845	RELN, GRM8	428	2	12925	30.1986	1	0.677696	0.660455
GAD_DISEASE	Multiple Organ Failure|Respiratory Distress Syndrome, Adult|Sepsis	2	0.408163	0.0649845	ACE, NOS3	428	2	12925	30.1986	1	0.677696	0.660455
GAD_DISEASE	Systemic Sclerosis	2	0.408163	0.0649845	ACE, NOS3	428	2	12925	30.1986	1	0.677696	0.660455
GAD_DISEASE	serum lipid levels	2	0.408163	0.0649845	ACE, PPARA	428	2	12925	30.1986	1	0.677696	0.660455
GAD_DISEASE	asthma; endothelium dependent dilatation	2	0.408163	0.0649845	ACE, NOS3	428	2	12925	30.1986	1	0.677696	0.660455
GAD_DISEASE	bone density	8	1.63265	0.0665366	FOXC2, IL6, CASR, TGFB1, IRAK1, NOS3, PDE4D, CFTR	428	108	12925	2.23693	1	0.682559	0.665195
GAD_DISEASE	restenosis	6	1.22449	0.0666398	IL6, ACE, HSPA1L, NOS3, ITGA2, APOB	428	66	12925	2.74533	1	0.682559	0.665195
GAD_DISEASE	Infection|Postoperative Complications	3	0.612245	0.0667866	IL6, TGFB1, IFNG	428	13	12925	6.96891	1	0.682559	0.665195
GAD_DISEASE	Esophageal Neoplasms|Hyperglycemia|Oesophageal neoplasm	3	0.612245	0.0667866	IL6, TGFB1, IFNG	428	13	12925	6.96891	1	0.682559	0.665195
GAD_DISEASE	Carcinoma, Squamous Cell|Esophageal Neoplasms|Lymphatic Metastasis|Thoracic Neoplasms	3	0.612245	0.0667866	IL6, TGFB1, IFNG	428	13	12925	6.96891	1	0.682559	0.665195
GAD_DISEASE	desensitization in solid organ transplant recipients	3	0.612245	0.0667866	IL6, TGFB1, IFNG	428	13	12925	6.96891	1	0.682559	0.665195
GAD_DISEASE	kidney disease	3	0.612245	0.0667866	ABCC4, ACE, NOS3	428	13	12925	6.96891	1	0.682559	0.665195
GAD_DISEASE	Hemoglobin A, Glycosylated	11	2.2449	0.0670636	DSCAM, CHL1, COL11A1, COL22A1, ABCC6, AKT3, HUNK, ATP10A, ABCB11, ANK1, SYNE2	428	176	12925	1.88741	1	0.683437	0.66605
GAD_DISEASE	Abortion, Spontaneous	8	1.63265	0.0691913	IL6, TF, TGFB1, IFNG, HSPA1L, NOTCH4, CFB, IGF1R	428	109	12925	2.21641	1	0.701477	0.683631
GAD_DISEASE	myocardial infarct; atherosclerosis, coronary	4	0.816327	0.0694221	ACE, NOS3, ITGA2, THBS1	428	29	12925	4.16532	1	0.701477	0.683631
GAD_DISEASE	kidney cancer	4	0.816327	0.0694221	IL6, TGFB1, IFNG, PRKDC	428	29	12925	4.16532	1	0.701477	0.683631
GAD_DISEASE	Heart Failure	19	3.87755	0.072592	CNTNAP2, TENM2, ACE, MUC16, TRPA1, NOS3, PCDH15, ITPR1, ANK2, CDC42BPA, DCN, GLI3, MYO16, ZBTB40, FIG4, DLG2, APPBP2, TLR4, FREM2	428	374	12925	1.53415	1	0.731434	0.712826
GAD_DISEASE	Carcinoma, Squamous Cell|Esophageal Neoplasms	5	1.02041	0.0732464	TGFB1, DNAH8, ABCA4, PLCB1, EPHB1	428	48	12925	3.14569	1	0.731434	0.712826
GAD_DISEASE	Hematocrit	8	1.63265	0.0746885	CTNND2, AKT3, PRKAG2, FIGN, PGR, CACNA1C, PPEF2, EPHB3	428	111	12925	2.17648	1	0.731434	0.712826
GAD_DISEASE	bronchodilator response	8	1.63265	0.0746885	HDAC2, TGFB1, IFNG, NOS3, ITPR1, ATP2A2, PLCB1, TLR4	428	111	12925	2.17648	1	0.731434	0.712826
GAD_DISEASE	left ventricular hypertrophy	4	0.816327	0.0753235	TGFB1, ACE, NOS3, PPARA	428	30	12925	4.02648	1	0.731434	0.712826
GAD_DISEASE	tuberculosis	3	0.612245	0.0762621	IFNG, TLR9, TLR4	428	14	12925	6.47113	1	0.731434	0.712826
GAD_DISEASE	cirrhosis	3	0.612245	0.0762621	C3, TGFB1, NOS2	428	14	12925	6.47113	1	0.731434	0.712826
GAD_DISEASE	Otitis Media|Recurrence	3	0.612245	0.0762621	IL6, NOS2, TLR4	428	14	12925	6.47113	1	0.731434	0.712826
GAD_DISEASE	Natural Menopause|Obesity|POF - Premature ovarian failure|POLYCYSTIC OVARIAN SYNDROME|Polycystic Ovary Syndrome|Primary Ovarian Insufficiency|Puberty, Delayed|Puberty, Precocious|Thrombophilia|Tobacco Use Disorder	3	0.612245	0.0762621	TGFB1, PGR, IGF2R	428	14	12925	6.47113	1	0.731434	0.712826
GAD_DISEASE	hypertrophic cardiomyopathy	3	0.612245	0.0762621	ACTC1, PRKAG2, MYH7	428	14	12925	6.47113	1	0.731434	0.712826
GAD_DISEASE	Hepatitis B, Chronic|Liver Cirrhosis	3	0.612245	0.0762621	COL3A1, TGFB1, FURIN	428	14	12925	6.47113	1	0.731434	0.712826
GAD_DISEASE	Carotid artery stenosis|Carotid Stenosis	3	0.612245	0.0762621	HDAC4, TGFB1, ACE	428	14	12925	6.47113	1	0.731434	0.712826
GAD_DISEASE	Huntington's disease	3	0.612245	0.0762621	BDNF, HTT, ZDHHC17	428	14	12925	6.47113	1	0.731434	0.712826
GAD_DISEASE	Glomerulonephritis, IGA|IGA Glomerulonephritides	3	0.612245	0.0762621	IL6, TGFB1, ACE	428	14	12925	6.47113	1	0.731434	0.712826
GAD_DISEASE	hyperlipidemia	3	0.612245	0.0762621	INSR, APOB, PPARA	428	14	12925	6.47113	1	0.731434	0.712826
GAD_DISEASE	Scleroderma, Systemic|Skin Ulcer|Systemic Scleroderma	3	0.612245	0.0762621	IL6, TGFB1, IFNG	428	14	12925	6.47113	1	0.731434	0.712826
GAD_DISEASE	Bipolar Disorder	16	3.26531	0.0764443	GRIA1, GRIA2, NTRK2, CNTNAP2, MAOB, BDNF, PRKAG2, ATP1A2, ANK3, CACNA1C, RELN, PDE10A, KCNS3, NCAM1, NOS1, TLR4	428	302	12925	1.59993	1	0.731434	0.712826
GAD_DISEASE	respiratory syncytial virus bronchiolitis	12	2.44898	0.0764764	C3, IL6, TGFB1, IFNG, CHUK, NOS2, STAT1, TLR9, TLR8, NOS1, MUC5B, TLR4	428	204	12925	1.77639	1	0.731434	0.712826
GAD_DISEASE	Asthma|Bronchiolitis, Viral|Respiratory Syncytial Virus Infections	12	2.44898	0.0764764	C3, IL6, TGFB1, IFNG, CHUK, NOS2, STAT1, TLR9, TLR8, NOS1, MUC5B, TLR4	428	204	12925	1.77639	1	0.731434	0.712826
GAD_DISEASE	Parkinson's disease	12	2.44898	0.0764764	IL6, ACE, DLG2, MAOB, HSPA1L, NOS2, BDNF, NOS3, LRRK1, CACNA1A, MAPT, NOS1	428	204	12925	1.77639	1	0.731434	0.712826
GAD_DISEASE	Erythrocytes	7	1.42857	0.0771696	CUBN, MEF2C, DCC, TRPS1, CTNND2, ATP2B2, GRM1	428	90	12925	2.34878	1	0.736095	0.717368
GAD_DISEASE	alcohol	6	1.22449	0.0775016	NOS2, BDNF, NCAM1, OPRM1, PPARA, CFTR	428	69	12925	2.62597	1	0.737296	0.718539
GAD_DISEASE	major depressive disorder	5	1.02041	0.0777794	PCLO, BDNF, PDE4B, PCNT, BMP7	428	49	12925	3.08149	1	0.737976	0.719202
GAD_DISEASE	Intervertebral Disk Displacement	4	0.816327	0.0814385	ACAN, COL3A1, COL5A1, COL11A1	428	31	12925	3.89659	1	0.770649	0.751044
GAD_DISEASE	Bulimia	11	2.2449	0.0821377	GRIA1, NTRK2, GRIA2, IL6, HTR7, MME, BDNF, INSR, FLNA, OPRM1, ACACB	428	183	12925	1.81522	1	0.775215	0.755493
GAD_DISEASE	Thyrotropin	5	1.02041	0.0824494	ANGPT1, KCNS3, SMARCA2, ANK1, TTN	428	50	12925	3.01986	1	0.77611	0.756365
GAD_DISEASE	schizophrenia; schizoaffective disorder; bipolar disorder	3	0.612245	0.0861307	VWF, BDNF, NOS1	428	15	12925	6.03972	1	0.781554	0.761671
GAD_DISEASE	Bipolar disorder	3	0.612245	0.0861307	BDNF, ANK3, CACNA1C	428	15	12925	6.03972	1	0.781554	0.761671
GAD_DISEASE	Subcutaneous Fat	3	0.612245	0.0861307	FLT1, TLR4, PIK3C2B	428	15	12925	6.03972	1	0.781554	0.761671
GAD_DISEASE	non-Hodgkin lymphoma	3	0.612245	0.0861307	IL6, NOS2, NOS3	428	15	12925	6.03972	1	0.781554	0.761671
GAD_DISEASE	Brucellosis	3	0.612245	0.0861307	IL6, TGFB1, IFNG	428	15	12925	6.03972	1	0.781554	0.761671
GAD_DISEASE	Keratoconus	3	0.612245	0.0861307	PPP3CA, MAP3K19, ZNF98	428	15	12925	6.03972	1	0.781554	0.761671
GAD_DISEASE	Dyslipidemias|Hypertriglyceridemia	3	0.612245	0.0861307	ABCA1, LCAT, APOB	428	15	12925	6.03972	1	0.781554	0.761671
GAD_DISEASE	polycystic ovarian syndrome	3	0.612245	0.0861307	ACE, IRS1, INSR	428	15	12925	6.03972	1	0.781554	0.761671
GAD_DISEASE	Brain Neoplasms|Occupational Diseases	3	0.612245	0.0861307	NOS2, NOS3, NOS1	428	15	12925	6.03972	1	0.781554	0.761671
GAD_DISEASE	metabolism disorders	3	0.612245	0.0861307	IL6, TGFB1, THBS1	428	15	12925	6.03972	1	0.781554	0.761671
GAD_DISEASE	periodontal disease	3	0.612245	0.0861307	IL6, NOS3, TLR4	428	15	12925	6.03972	1	0.781554	0.761671
GAD_DISEASE	Alzheimer Disease|Alzheimer's Disease|Amnesia	3	0.612245	0.0861307	BACE1, IL6, LRP1	428	15	12925	6.03972	1	0.781554	0.761671
GAD_DISEASE	Neutrophils	7	1.42857	0.0872205	DYNC2H1, GRIP1, RELN, DSCAM, MYO10, ANGPT1, DPYD	428	93	12925	2.27301	1	0.781554	0.761671
GAD_DISEASE	Scleroderma, Systemic	4	0.816327	0.0877602	IL6, IFNG, NOTCH4, FBN1	428	32	12925	3.77482	1	0.781554	0.761671
GAD_DISEASE	sepsis	4	0.816327	0.0877602	IL6, IFNG, IRAK1, TLR4	428	32	12925	3.77482	1	0.781554	0.761671
GAD_DISEASE	Iron	14	2.85714	0.0913052	MYO10, CTTNBP2, ATP2B4, FMN1, ABCA13, GLI3, GRM1, IGF1R, TF, NBEA, KCNS3, EPB41L3, UTRN, APOB	428	260	12925	1.62608	1	0.781554	0.761671
GAD_DISEASE	Bronchiolitis, Viral|Respiratory Syncytial Virus Infections	12	2.44898	0.0917346	C3, IL6, TGFB1, IFNG, CHUK, NOS2, STAT1, TLR9, TLR8, NOS1, MUC5B, TLR4	428	211	12925	1.71746	1	0.781554	0.761671
GAD_DISEASE	preeclampsia	6	1.22449	0.0933698	IL6, TGFB1, ACE, IFNG, HSPA1L, NOS3	428	73	12925	2.48208	1	0.781554	0.761671
GAD_DISEASE	Leukocyte Count	6	1.22449	0.0933698	FIG4, RYR2, NOS2, COL22A1, CTNND2, UTRN	428	73	12925	2.48208	1	0.781554	0.761671
GAD_DISEASE	Urinalysis	4	0.816327	0.0942817	IRX1, CHD7, ANK2, PRKG1	428	33	12925	3.66044	1	0.781554	0.761671
GAD_DISEASE	Breast Neoplasms|Mammary Neoplasms	4	0.816327	0.0942817	TGFB1, PGR, IGF2R, IGF1R	428	33	12925	3.66044	1	0.781554	0.761671
GAD_DISEASE	retinopathy, diabetic	4	0.816327	0.0942817	ACE, VWF, NOS2, NOS3	428	33	12925	3.66044	1	0.781554	0.761671
GAD_DISEASE	Arthritis, Rheumatoid|Myocardial Ischemia	2	0.408163	0.0958792	NOS2, NOS3	428	3	12925	20.1324	1	0.781554	0.761671
GAD_DISEASE	osteomyelitis	2	0.408163	0.0958792	NOS2, NOS3	428	3	12925	20.1324	1	0.781554	0.761671
GAD_DISEASE	body mass; cholesterol; triglycerides; insulin; glucose; blood pressure, arterial	2	0.408163	0.0958792	IRS1, INSR	428	3	12925	20.1324	1	0.781554	0.761671
GAD_DISEASE	Resp distress syndrome neonatal|Respiratory Distress Syndrome, Newborn	2	0.408163	0.0958792	ACE, NOS3	428	3	12925	20.1324	1	0.781554	0.761671
GAD_DISEASE	Vascular Calcification	2	0.408163	0.0958792	COL4A2, COL4A1	428	3	12925	20.1324	1	0.781554	0.761671
GAD_DISEASE	early onset ischemic heart disease.	2	0.408163	0.0958792	TGFB1, ACE	428	3	12925	20.1324	1	0.781554	0.761671
GAD_DISEASE	left ventricular growth	2	0.408163	0.0958792	ACE, PPARA	428	3	12925	20.1324	1	0.781554	0.761671
GAD_DISEASE	Cystic Fibrosis|Urogenital Abnormalities	2	0.408163	0.0958792	TGFB1, CFTR	428	3	12925	20.1324	1	0.781554	0.761671
GAD_DISEASE	diabetes, type 2; hypertension; insulin; obesity	2	0.408163	0.0958792	IRS1, INSR	428	3	12925	20.1324	1	0.781554	0.761671
GAD_DISEASE	dental implants	2	0.408163	0.0958792	IL6, TGFB1	428	3	12925	20.1324	1	0.781554	0.761671
GAD_DISEASE	Gingival Overgrowth	2	0.408163	0.0958792	IL6, TGFB1	428	3	12925	20.1324	1	0.781554	0.761671
GAD_DISEASE	Adenocarcinoma|Esophageal Neoplasms|Stomach Neoplasms	2	0.408163	0.0958792	TLR9, IGF2R	428	3	12925	20.1324	1	0.781554	0.761671
GAD_DISEASE	Kidney Failure, Chronic|Vascular Diseases	2	0.408163	0.0958792	ACE, NOS3	428	3	12925	20.1324	1	0.781554	0.761671
GAD_DISEASE	Cerebral Palsy|Pregnancy Complications, Infectious|Virus Diseases	2	0.408163	0.0958792	IL6, TLR4	428	3	12925	20.1324	1	0.781554	0.761671
GAD_DISEASE	Diabetes Mellitus, Type 2|Diabetic Nephropathies	2	0.408163	0.0958792	ACE, NOS3	428	3	12925	20.1324	1	0.781554	0.761671
GAD_DISEASE	Exploratory Behavior	2	0.408163	0.0958792	FLG, NRXN1	428	3	12925	20.1324	1	0.781554	0.761671
GAD_DISEASE	left ventricular hypertrophy; blood flow; left ventricular function	2	0.408163	0.0958792	ACE, NOS3	428	3	12925	20.1324	1	0.781554	0.761671
GAD_DISEASE	Ache, Low Back|Low Back Pain	2	0.408163	0.0958792	BDNF, OPRM1	428	3	12925	20.1324	1	0.781554	0.761671
GAD_DISEASE	liver disease; hepatitis C, chronic	2	0.408163	0.0958792	TGFB1, IFNG	428	3	12925	20.1324	1	0.781554	0.761671
GAD_DISEASE	physical performance	2	0.408163	0.0958792	NOS3, PPARA	428	3	12925	20.1324	1	0.781554	0.761671
GAD_DISEASE	coronary vasculopathy	2	0.408163	0.0958792	IFNG, NOS3	428	3	12925	20.1324	1	0.781554	0.761671
GAD_DISEASE	sickle cell disease	2	0.408163	0.0958792	NOS3, NOS1	428	3	12925	20.1324	1	0.781554	0.761671
GAD_DISEASE	Cell Transformation, Neoplastic|Melanoma|Skin Neoplasms	2	0.408163	0.0958792	FLT1, PTK2B	428	3	12925	20.1324	1	0.781554	0.761671
GAD_DISEASE	hypertension; nephrotic syndrome	2	0.408163	0.0958792	ACE, NOS3	428	3	12925	20.1324	1	0.781554	0.761671
GAD_DISEASE	hypertension; glucose tolerance; insulin; hematology indices	2	0.408163	0.0958792	IRS1, PPARA	428	3	12925	20.1324	1	0.781554	0.761671
GAD_DISEASE	Cerebral Hemorrhage|	2	0.408163	0.0958792	ACE, APOB	428	3	12925	20.1324	1	0.781554	0.761671
GAD_DISEASE	Asthenozoospermia|Azoospermia|Oligospermia	2	0.408163	0.0958792	APOB, CFTR	428	3	12925	20.1324	1	0.781554	0.761671
GAD_DISEASE	Aspergillosis|Aspergillosis, Allergic Bronchopulmonary|Lung Diseases, Fungal	2	0.408163	0.0958792	TLR9, TLR4	428	3	12925	20.1324	1	0.781554	0.761671
GAD_DISEASE	cognitive trait	8	1.63265	0.0958913	BACE1, APP, TF, HSPA1L, NOS2, HSPA5, NOS3, NOS1	428	118	12925	2.04736	1	0.781554	0.761671
GAD_DISEASE	Platelet Count	8	1.63265	0.0958913	GRIA1, ABCC4, GRIP1, MEF2C, VWF, ANGPT1, ZFPM2, EYS	428	118	12925	2.04736	1	0.781554	0.761671
GAD_DISEASE	pemphigus vulgaris	3	0.612245	0.096356	IL6, TGFB1, IFNG	428	16	12925	5.66224	1	0.781554	0.761671
GAD_DISEASE	endurance performance	3	0.612245	0.096356	IL6, ACE, NOS3	428	16	12925	5.66224	1	0.781554	0.761671
GAD_DISEASE	Diseases in Twins|Obstetric Labor, Premature	3	0.612245	0.096356	ABCA1, LCAT, APOB	428	16	12925	5.66224	1	0.781554	0.761671
GAD_DISEASE	nicotine dependence	3	0.612245	0.096356	NTRK2, NRXN1, NCAM1	428	16	12925	5.66224	1	0.781554	0.761671
GAD_DISEASE	Hand Strength	3	0.612245	0.096356	PCDH15, CNTN1, SMARCA2	428	16	12925	5.66224	1	0.781554	0.761671
GAD_DISEASE	vascular disease	3	0.612245	0.096356	IL6, CPS1, NOS3	428	16	12925	5.66224	1	0.781554	0.761671
GAD_DISEASE	Dyskinesia, Drug-Induced	3	0.612245	0.096356	BDNF, PDE4B, HSPG2	428	16	12925	5.66224	1	0.781554	0.761671
GAD_DISEASE	chronic fatigue syndrome	3	0.612245	0.096356	IL6, MAOB, IFNG	428	16	12925	5.66224	1	0.781554	0.761671
GAD_DISEASE	Carotid Artery Diseases|	3	0.612245	0.096356	ABCA1, NOS3, APOB	428	16	12925	5.66224	1	0.781554	0.761671
GAD_DISEASE	Adenocarcinoma|Pancreatic Neoplasms	5	1.02041	0.0972593	ABCC3, ABCC4, FANCM, EXO1, RAD54B	428	53	12925	2.84892	1	0.785319	0.765341
GAD_DISEASE	Apoplexy|Brain Ischemia|Stroke	5	1.02041	0.0972593	ABCA1, IL6, ACE, NOS3, PDE4D	428	53	12925	2.84892	1	0.785319	0.765341
GAD_DISEASE	Aging/ Telomere Length	8	1.63265	0.0991669	BACE1, APP, TF, HSPA1L, NOS2, HSPA5, NOS3, NOS1	428	119	12925	2.03016	1	0.798919	0.778594

## Sheet: LIHC_KEGG
ID	Description	GeneRatio	%	BgRatio	pvalue	p.adjust	qvalue	geneID	Count
hsa04010	MAPK signaling pathway	36/325	0.110769	294/8163	1.22596e-09	3.48171e-07	2.00024e-07	6197/3480/7010/5536/7040/2321/10000/6195/4208/5530/627/773/777/27330/1969/5582/774/3654/5601/5598/284/4915/2317/1147/5970/3643/4137/779/4296/5871/9254/2318/775/3305/2316/5321	36
hsa04024	cAMP signaling pathway	30/325	0.0923077	221/8163	2.82774e-09	4.01539e-07	2.30684e-07	6262/2737/488/493/1080/5465/55811/10000/627/108/114/5601/5293/109/10846/5970/5142/196883/779/2890/111/6093/5144/491/477/2891/10021/775/10257/3973	30
hsa05146	Amoebiasis	19/325	0.0584615	102/8163	1.47072e-08	1.39228e-06	7.99865e-07	7040/7099/3458/3569/4843/5747/5582/7414/5293/284217/23236/5970/1287/1281/3913/3684/1282/1284/3914	19
hsa04213	Longevity regulating pathway - multiple species	14/325	0.0430769	62/8163	9.78622e-08	6.47972e-06	3.7226e-06	3480/51422/10000/3667/108/114/5293/109/3643/3066/196883/111/3305/8471	14
hsa02010	ABC transporters	12/325	0.0369231	45/8163	1.1408e-07	6.47972e-06	3.7226e-06	1080/6833/154664/368/340273/19/8647/24/10257/21/8714/26154	12
hsa04022	cGMP-PKG signaling pathway	23/325	0.0707692	167/8163	1.6493e-07	7.80668e-06	4.48494e-06	4846/488/493/10000/3667/4208/5530/4625/108/114/5592/3708/23236/109/3643/196883/779/111/6093/491/477/775/8471	23
hsa04360	Axon guidance	24/325	0.0738462	182/8163	2.02985e-07	8.23538e-06	4.73122e-06	2043/2047/6586/2041/5530/2042/5747/1969/2045/2048/9353/2049/5293/655/6093/6585/1948/285220/6092/2046/1630/80031/10371/91584	24
hsa04510	Focal adhesion	25/325	0.0769231	201/8163	3.52233e-07	1.25043e-05	7.18371e-06	3480/2321/10000/5747/5582/5601/7414/5293/5649/2317/284217/3673/1287/6093/7057/3913/7450/2318/1282/2316/1284/3691/3914/7094/1293	25
hsa04730	Long-term depression	13/325	0.04	60/8163	4.73108e-07	1.38231e-05	7.94134e-06	6261/4842/3480/5515/773/5592/3708/5582/23236/2890/2911/2891/5321	13
hsa04724	Glutamatergic synapse	18/325	0.0553846	114/8163	4.86727e-07	1.38231e-05	7.94134e-06	5530/108/114/773/50944/3708/22941/5582/23236/109/196883/2890/111/2911/2891/775/2918/5321	18
hsa04926	Relaxin signaling pathway	19/325	0.0584615	129/8163	7.08133e-07	1.82827e-05	1.05034e-05	4842/4846/7040/10000/108/114/4843/59350/5601/5293/23236/109/5970/196883/1287/111/1281/1282/1284	19
hsa04020	Calcium signaling pathway	27/325	0.0830769	240/8163	9.07327e-07	2.09398e-05	1.20299e-05	6262/6261/4842/4846/488/493/2321/5530/108/114/773/777/3708/4843/5582/774/4915/23236/109/2185/196883/779/491/2911/775/3363/3973	27
hsa05414	Dilated cardiomyopathy	16/325	0.0492308	96/8163	1.00808e-06	2.09398e-05	1.20299e-05	6262/488/7040/70/4625/108/114/284217/109/3673/196883/779/111/9254/775/3691	16
hsa04935	Growth hormone synthesis, secretion and action	18/325	0.0553846	120/8163	1.06174e-06	2.09398e-05	1.20299e-05	6772/55811/10000/3667/108/114/3708/5747/5582/5601/5293/23236/109/196883/779/111/775/8471	18
hsa04713	Circadian entrainment	16/325	0.0492308	97/8163	1.16424e-06	2.09398e-05	1.20299e-05	6262/6261/4842/55811/108/114/5592/3708/5582/23236/109/196883/2890/111/2891/775	16
hsa04918	Thyroid hormone synthesis	14/325	0.0430769	75/8163	1.17971e-06	2.09398e-05	1.20299e-05	213/3309/4036/108/114/7038/3708/5582/23236/109/196883/111/477/7173	14
hsa04930	Type II diabetes mellitus	11/325	0.0338462	46/8163	1.28611e-06	2.14856e-05	1.23435e-05	3667/773/6833/777/774/5601/5293/3643/3099/775/8471	11
hsa05142	Chagas disease	16/325	0.0492308	102/8163	2.32305e-06	3.66526e-05	2.10569e-05	7040/5515/7099/3458/10000/3569/4843/718/3654/5601/5293/23236/1147/5970/54106/1636	16
hsa04921	Oxytocin signaling pathway	20/325	0.0615385	154/8163	2.7512e-06	4.11232e-05	2.36252e-05	6262/6261/4846/51422/4208/5530/108/114/3708/5582/5598/23236/109/196883/779/111/6093/9254/775/5321	20
hsa04151	PI3K-Akt signaling pathway	33/325	0.101538	354/8163	3.96548e-06	5.63099e-05	3.235e-05	3480/7010/4846/2321/5515/7099/10000/3667/627/3569/5747/1969/5293/284/5649/4915/284217/1147/5970/3643/3673/1287/7057/3913/7450/5105/5934/1282/1284/3691/3914/9863/1293	33
hsa05022	Pathways of neurodegeneration - multiple diseases	40/325	0.123077	476/8163	4.84052e-06	6.54622e-05	3.7608e-05	6262/6261/3064/1769/4842/488/7316/7471/2081/3309/5530/627/3569/3708/4843/5582/774/5601/1768/1770/1767/23236/5970/4137/113457/81027/56171/779/2890/25981/2911/351/122011/2891/9896/775/3800/8632/146754/55567	40
hsa04066	HIF-1 signaling pathway	16/325	0.0492308	109/8163	5.67037e-06	7.31993e-05	4.2053e-05	3480/7010/4846/7018/2321/7099/3458/10000/3569/4843/5582/5293/284/5970/3643/3099	16
hsa04261	Adrenergic signaling in cardiomyocytes	19/325	0.0584615	150/8163	7.10782e-06	8.77661e-05	5.04216e-05	6262/488/493/70/5515/10000/4625/108/114/6331/23236/109/196883/779/111/491/477/9254/775	19
hsa04611	Platelet activation	17/325	0.0523077	124/8163	7.46142e-06	8.82935e-05	5.07246e-05	4846/10000/108/114/5592/3708/5293/23236/109/3673/196883/111/6093/1281/7450/7094/5321	17
hsa04512	ECM-receptor interaction	14/325	0.0430769	88/8163	8.46723e-06	9.24882e-05	5.31345e-05	3339/5649/284217/3673/1287/7057/3913/341640/7450/1282/1284/3691/3914/1293	14
hsa04540	Gap junction	14/325	0.0430769	88/8163	8.46723e-06	9.24882e-05	5.31345e-05	7082/108/114/5592/3708/5582/5598/23236/109/113457/196883/81027/111/2911	14
hsa04371	Apelin signaling pathway	18/325	0.0553846	139/8163	9.0936e-06	9.56512e-05	5.49516e-05	6262/6261/4842/4854/4846/55811/51422/10000/4208/108/114/3708/4843/23236/109/9759/196883/111	18
hsa04211	Longevity regulating pathway	14/325	0.0430769	89/8163	9.69204e-06	9.8305e-05	5.64762e-05	3480/10919/51422/10000/3667/108/114/5293/109/5970/3643/196883/111/8471	14
hsa04720	Long-term potentiation	12/325	0.0369231	67/8163	1.08028e-05	0.000104807	6.02113e-05	6197/6195/5530/114/27330/3708/5582/23236/2890/2911/2891/775	12
hsa05410	Hypertrophic cardiomyopathy	14/325	0.0430769	90/8163	1.10711e-05	0.000104807	6.02113e-05	6262/488/7040/70/51422/3569/4625/284217/3673/779/1636/9254/775/3691	14
hsa04923	Regulation of lipolysis in adipocytes	11/325	0.0338462	57/8163	1.20113e-05	0.000110039	6.32174e-05	10000/3667/108/114/5592/5293/109/3643/196883/111/8471	11
hsa04970	Salivary secretion	14/325	0.0430769	92/8163	1.43594e-05	0.000127439	7.32138e-05	4842/493/108/114/5592/3708/5582/727897/23236/109/196883/111/491/477	14
hsa04931	Insulin resistance	15/325	0.0461538	108/8163	2.20088e-05	0.000189409	0.000108815	6197/4846/5465/51422/10000/6195/3667/3569/27330/32/5601/5293/5970/3643/5105	15
hsa01522	Endocrine resistance	14/325	0.0430769	98/8163	2.9958e-05	0.000250237	0.000143761	3480/4854/4855/10000/108/114/5747/5601/5293/109/196883/111/6667/8647	14
hsa04911	Insulin secretion	13/325	0.04	86/8163	3.12849e-05	0.000253855	0.000145839	6262/108/114/6833/5582/27445/23236/109/196883/779/111/477/775	13
hsa04914	Progesterone-mediated oocyte maturation	14/325	0.0430769	102/8163	4.7274e-05	0.00036286	0.000208463	6197/3480/10000/6195/108/114/27330/5241/5601/5293/109/196883/111/85417	14
hsa04972	Pancreatic secretion	14/325	0.0430769	102/8163	4.7274e-05	0.00036286	0.000208463	6262/488/493/1080/108/114/3708/5582/23236/109/196883/111/491/477	14
hsa04068	FoxO signaling pathway	16/325	0.0492308	131/8163	5.93662e-05	0.000443684	0.000254896	3480/7040/51422/10000/3667/3569/5601/5293/2290/1147/3643/2911/85417/5105/5934/8471	16
hsa05222	Small cell lung cancer	13/325	0.04	92/8163	6.47127e-05	0.000462615	0.000265772	10000/4843/5747/5293/284217/1147/5970/3673/1287/3913/1282/1284/3914	13
hsa04728	Dopaminergic synapse	16/325	0.0492308	132/8163	6.51571e-05	0.000462615	0.000265772	5515/10000/5530/773/3708/5582/774/5601/23236/2890/111/6323/4129/2891/775/3800	16
hsa04912	GnRH signaling pathway	13/325	0.04	93/8163	7.25788e-05	0.000492156	0.000282744	108/114/3708/5601/5598/23236/109/2185/196883/779/111/775/5321	13
hsa04928	Parathyroid hormone synthesis, secretion and action	14/325	0.0430769	106/8163	7.27837e-05	0.000492156	0.000282744	4208/108/114/3708/846/5582/23236/109/5142/196883/111/11214/5144/6667	14
hsa05165	Human papillomavirus infection	28/325	0.0861538	331/8163	0.000124649	0.00081077	0.000465787	4854/4855/6772/5515/7471/10000/5747/5293/5649/284217/1147/5970/4600/3066/3673/1287/7057/3913/23513/7450/1740/122011/5934/1282/1284/3691/3914/1293	28
hsa04925	Aldosterone synthesis and secretion	13/325	0.04	98/8163	0.000125612	0.00081077	0.000465787	493/108/114/3708/5582/23236/109/196883/779/111/491/477/775	13
hsa05145	Toxoplasmosis	14/325	0.0430769	112/8163	0.00013333	0.000841459	0.000483418	6772/7040/7099/3458/10000/4843/3654/5601/284217/1147/5970/3913/3305/3914	14
hsa04725	Cholinergic synapse	14/325	0.0430769	113/8163	0.000146814	0.000906415	0.000520735	10000/108/114/773/3708/5582/774/5293/23236/109/196883/779/111/775	14
hsa04933	AGE-RAGE signaling pathway in diabetic complications	13/325	0.04	100/8163	0.000154717	0.000923113	0.000530328	4846/6772/7040/10000/3569/5601/5293/23236/5970/1287/1281/1282/1284	13
hsa04913	Ovarian steroidogenesis	9/325	0.0276923	51/8163	0.000156019	0.000923113	0.000530328	3480/108/114/109/3643/196883/111/3973/5321	9
hsa05205	Proteoglycans in cancer	20/325	0.0615385	205/8163	0.000183397	0.00106295	0.000610667	3480/286/3339/7040/1634/7471/7099/10000/288/3708/5747/287/5582/5293/2317/3673/6093/7057/2318/2316	20
hsa04971	Gastric acid secretion	11/325	0.0338462	76/8163	0.000189652	0.00107723	0.000618866	1080/108/114/3708/495/5582/23236/109/196883/111/477	11
hsa04927	Cortisol synthesis and secretion	10/325	0.0307692	65/8163	0.000221863	0.00123547	0.000709778	108/114/3708/23236/109/196883/779/111/6667/775	10
hsa05032	Morphine addiction	12/325	0.0369231	91/8163	0.000241091	0.00131673	0.000756459	108/114/773/5582/774/109/10846/5142/196883/111/5144/4988	12
hsa04723	Retrograde endocannabinoid signaling	16/325	0.0492308	148/8163	0.000253647	0.00135916	0.000780839	108/114/773/3708/5582/774/5601/23236/109/196883/779/2890/111/2911/2891/775	16
hsa05135	Yersinia infection	15/325	0.0461538	137/8163	0.000343085	0.00180438	0.00103661	6197/7535/7099/10000/6195/3569/27330/5747/3654/5601/5293/2185/1147/5970/6093	15
hsa04920	Adipocytokine signaling pathway	10/325	0.0307692	69/8163	0.000365997	0.00188315	0.00108187	5465/51422/10000/3667/32/5601/1147/5970/5105/8471	10
hsa04915	Estrogen signaling pathway	15/325	0.0461538	138/8163	0.000371326	0.00188315	0.00108187	4846/10000/108/114/3708/5241/5293/23236/109/196883/111/2911/6667/3305/4988	15
hsa04750	Inflammatory mediator regulation of TRP channels	12/325	0.0369231	98/8163	0.00048377	0.00241036	0.00138475	108/114/3708/8989/5582/5601/5293/23236/109/196883/111/5321	12
hsa05017	Spinocerebellar ataxia	15/325	0.0461538	143/8163	0.000544447	0.00266591	0.00153157	6261/488/2081/10000/773/3708/5582/5601/5293/5649/23236/2890/2911/6667/2891	15
hsa04015	Rap1 signaling pathway	19/325	0.0584615	210/8163	0.000684251	0.00325193	0.00186823	3480/7010/2321/10000/108/114/1969/5582/5293/284/23236/109/3643/196883/111/7057/3684/7094/9863	19
hsa04114	Oocyte meiosis	14/325	0.0430769	131/8163	0.000687028	0.00325193	0.00186823	6197/3480/5515/6195/5530/108/114/27330/3708/5241/109/196883/111/8945	14
hsa05144	Malaria	8/325	0.0246154	50/8163	0.000720399	0.00335399	0.00192686	7040/7099/3458/3569/4035/54106/7057/1378	8
hsa04974	Protein digestion and absorption	12/325	0.0369231	103/8163	0.000762307	0.00346347	0.00198976	1289/4311/1301/1287/1281/169044/477/7373/1282/1284/50509/1293	12
hsa05207	Chemical carcinogenesis - receptor activation	19/325	0.0584615	212/8163	0.000768306	0.00346347	0.00198976	6197/5465/7471/10000/6195/108/114/773/27330/5241/5582/774/5293/109/5970/196883/779/111/775	19
hsa05140	Leishmaniasis	10/325	0.0307692	77/8163	0.000891081	0.00392825	0.00225678	6772/7040/7099/3458/4843/718/3654/5970/1378/3684	10
hsa05417	Lipid and atherosclerosis	19/325	0.0584615	215/8163	0.000911007	0.00392825	0.00225678	338/4846/7099/2081/10000/3309/5530/3569/3708/5747/3654/5601/5293/57534/23236/1147/5970/19/3305	19
hsa05132	Salmonella infection	21/325	0.0646154	249/8163	0.000912902	0.00392825	0.00225678	7099/10000/3569/79659/4646/3654/5601/5286/5293/2317/1147/5970/113457/388/81027/54106/5287/2318/3800/1778/2316	21
hsa01523	Antifolate resistance	6/325	0.0184615	30/8163	0.00100416	0.00421025	0.00241879	2618/3569/1147/5970/10257/8714	6
hsa04152	AMPK signaling pathway	13/325	0.04	121/8163	0.00100809	0.00421025	0.00241879	3480/1080/5515/51422/10000/3667/2194/32/5293/3643/1994/5105/8471	13
hsa05016	Huntington disease	24/325	0.0738462	306/8163	0.00112113	0.00461451	0.00265103	3064/1769/2081/627/3708/774/5601/1768/1770/1767/23236/3066/113457/81027/56171/2890/25981/6667/5431/2891/3800/8632/146754/55567	24
hsa05162	Measles	14/325	0.0430769	139/8163	0.00123493	0.00501028	0.0028784	6772/7099/4939/10000/3569/3654/5601/5293/1147/5970/4600/54106/3305/440275	14
hsa05010	Alzheimer disease	28/325	0.0861538	384/8163	0.00136548	0.00546192	0.00313787	4842/488/7471/23621/2081/10000/3667/5530/3569/3708/4843/4311/4035/5601/5293/23236/1147/5970/3643/4137/113457/81027/779/351/122011/775/3800/8471	28
hsa05163	Human cytomegalovirus infection	19/325	0.0584615	225/8163	0.00156261	0.00616365	0.00354101	10000/5530/3569/108/114/3708/5747/5582/5293/23236/109/2185/1147/5970/196883/111/6093/11214/6667	19
hsa04726	Serotonergic synapse	12/325	0.0369231	115/8163	0.00200802	0.00781204	0.00448801	773/3708/5582/774/23236/779/111/4129/351/775/3363/5321	12
hsa04973	Carbohydrate digestion and absorption	7/325	0.0215385	47/8163	0.00236972	0.00909459	0.00522484	10000/8972/5293/23236/346562/3099/477	7
hsa04270	Vascular smooth muscle contraction	13/325	0.04	134/8163	0.00255674	0.00968153	0.00556203	108/114/5592/3708/5582/23236/109/196883/779/111/6093/775/5321	13
hsa04722	Neurotrophin signaling pathway	12/325	0.0369231	119/8163	0.00268169	0.0097434	0.00559758	6197/10000/6195/3667/627/27330/3654/5601/5598/5293/4915/5970	12
hsa04727	GABAergic synapse	10/325	0.0307692	89/8163	0.00271189	0.0097434	0.00559758	108/114/773/5582/774/109/196883/779/111/775	10
hsa04976	Bile secretion	10/325	0.0307692	89/8163	0.00271189	0.0097434	0.00559758	1080/108/114/109/196883/111/477/8647/10257/8714	10
hsa05235	PD-L1 expression and PD-1 checkpoint pathway in cancer	10/325	0.0307692	89/8163	0.00271189	0.0097434	0.00559758	6772/7535/7099/3458/10000/5530/5293/1147/5970/54106	10
hsa04620	Toll-like receptor signaling pathway	11/325	0.0338462	104/8163	0.00274462	0.0097434	0.00559758	6772/7099/10000/3569/3654/5601/5293/1147/5970/54106/51311	11
hsa04919	Thyroid hormone signaling pathway	12/325	0.0369231	121/8163	0.0030817	0.010805	0.00620744	4854/4855/488/6772/10000/4625/5582/5293/9282/23236/3066/477	12
hsa05412	Arrhythmogenic right ventricular cardiomyopathy	9/325	0.0276923	77/8163	0.00334134	0.0115724	0.00664836	6262/488/284217/3673/779/9254/775/1832/3691	9
hsa04218	Cellular senescence	14/325	0.0430769	156/8163	0.00365248	0.0124763	0.00716761	28996/7040/10000/5928/5530/3569/3708/10114/5293/204851/5970/8945/85417/5934	14
hsa04613	Neutrophil extracellular trap formation	16/325	0.0492308	190/8163	0.00369016	0.0124763	0.00716761	9734/7099/10000/5582/718/5293/23236/9759/5970/3066/10013/51311/7450/1184/1378/3684	16
hsa04350	TGF-beta signaling pathway	10/325	0.0307692	94/8163	0.00404862	0.0135272	0.00777134	7040/1634/5515/3458/2200/5308/655/6093/7057/6667	10
hsa00230	Purine metabolism	12/325	0.0369231	128/8163	0.00487825	0.0161096	0.00925494	55811/2618/108/114/5158/109/10846/5142/196883/111/5144/5145	12
hsa05152	Tuberculosis	15/325	0.0461538	180/8163	0.00535926	0.0174946	0.0100506	6772/7040/7099/3458/10000/5530/3569/4843/718/3654/5601/5970/54106/1378/3684	15
hsa05031	Amphetamine addiction	8/325	0.0246154	69/8163	0.00583567	0.0188333	0.0108197	5530/5582/3066/2890/111/4129/2891/775	8
hsa04072	Phospholipase D signaling pathway	13/325	0.04	148/8163	0.00600276	0.0191549	0.0110045	10000/108/114/5293/23236/109/2185/3643/196883/111/2911/2918/5321	13
hsa05415	Diabetic cardiomyopathy	16/325	0.0492308	203/8163	0.00697073	0.0217698	0.0125068	6262/4846/488/7040/5465/10000/3667/5582/5601/5293/23236/5970/3643/1281/1636/6667	16
hsa04742	Taste transduction	9/325	0.0276923	86/8163	0.00697554	0.0217698	0.0125068	114/773/23236/346562/196883/6326/2911/10021/775	9
hsa05134	Legionellosis	7/325	0.0215385	57/8163	0.0071004	0.0219186	0.0125923	7099/3569/718/5970/1378/3305/3684	7
hsa04370	VEGF signaling pathway	7/325	0.0215385	59/8163	0.00856441	0.0261537	0.0150253	4846/10000/5530/5747/5582/5293/5321	7
hsa04062	Chemokine signaling pathway	15/325	0.0461538	192/8163	0.00955885	0.0288799	0.0165915	6772/10000/108/114/5747/5293/23236/109/2185/1147/5970/196883/2268/111/6093	15
hsa00220	Arginine biosynthesis	4/325	0.0123077	22/8163	0.0102198	0.0305518	0.017552	4842/4846/1373/4843	4
hsa05133	Pertussis	8/325	0.0246154	76/8163	0.0103612	0.0306517	0.0176094	7099/3569/4843/718/3654/5601/5970/3684	8
hsa04936	Alcoholic liver disease	12/325	0.0369231	142/8163	0.0109256	0.0319883	0.0183772	5465/51422/7099/10000/3569/2194/32/718/3654/5601/1147/5970	12
hsa00310	Lysine degradation	7/325	0.0215385	63/8163	0.0121403	0.0351822	0.0202121	10919/150572/55904/55870/6419/9739/56979	7
hsa05161	Hepatitis B	13/325	0.04	162/8163	0.0124326	0.0354494	0.0203656	3339/6772/7040/7099/10000/3569/5582/3654/5601/5293/2185/1147/5970	13
hsa04014	Ras signaling pathway	17/325	0.0523077	235/8163	0.0124822	0.0354494	0.0203656	3480/7010/7535/2321/10000/627/1969/5582/5601/5293/284/4915/1147/5970/3643/3363/5321	17
hsa04929	GnRH secretion	7/325	0.0215385	64/8163	0.013181	0.0370633	0.0212928	10000/3708/5582/5293/23236/779/775	7
hsa04960	Aldosterone-regulated sodium reabsorption	5/325	0.0153846	37/8163	0.0148453	0.0409327	0.0235158	3667/5582/5293/3643/477	5
hsa05143	African trypanosomiasis	5/325	0.0153846	37/8163	0.0148453	0.0409327	0.0235158	3458/3569/5582/23236/54106	5
hsa04979	Cholesterol metabolism	6/325	0.0184615	51/8163	0.0151472	0.0413635	0.0237633	338/4036/4035/3931/19/8647	6

## Sheet: GBM_GAD
Category	Term	Count	%	PValue	Genes	List Total	Pop Hits	Pop Total	Fold Enrichment	Bonferroni	Benjamini	FDR
GAD_DISEASE_CLASS	UNKNOWN	96	31.2704	2.93516e-23	RYR1, GABRB2, CNTNAP2, RYR2, FLT1, ITGAM, COL14A1, IRS1, ITGB2, SLC4A1, PCSK5, SLC6A3, GLI3, ACTG2, IGF1R, MYLK, HTR7, PCLO, HERC2, HERC1, HNF4A, HMCN1, SCN5A, NOS1, RAG2, EPHB4, RAG1, SCN1A, CASR, TRPC6, IL4R, VWF, PRKCB, ITGA2, MMP3, ABCC9, TYK2, F2, HSPG2, MMP9, FOXP3, FOXP2, F5, MYH1, SCN10A, KEL, IFNG, TLR9, DCX, TLR7, PGR, LCT, CFTR, TLR2, ABCG2, FLG, NOTCH3, HDAC2, MAOB, NRXN1, DNAH5, ABCB…	266	1613	12942	2.89572	4.98977e-22	5.28328e-22	5.87031e-23
GAD_DISEASE	Type 2 Diabetes| edema | rosiglitazone	101	32.899	2.67292e-16	IRS1, HDLBP, SLC4A1, MYLK, IGF1R, HERC2, EPHB2, RAG1, CASR, IL4R, PRKCB, ANK2, HSPG2, FOXP2, ERN2, COL4A2, PGR, EPHA1, CFTR, ABCG2, MACF1, NOTCH3, MAOB, ABCB4, CHAT, GATA6, GATA4, TMTC1, CACNA1C, C3, APOB, PCK1, WNT2, MGAM, ACE, PTPRN2, JAG1, INSR, BMP2, COL1A2, COL5A1, CPS1, NOX4, REN, CD22, FBN1, RYR2, CNTNAP2, FLT1, ITGAM, ITGB2, PCSK5, GRM3, GRM7, TRPS1, ZNF407, HNF4A, CASP1, SPEG, SCN5A, NOS…	265	2198	12925	2.24119	7.51843e-13	9.04784e-13	8.75382e-13
GAD_DISEASE_CLASS	PHARMACOGENOMIC	112	36.4821	6.57942e-15	IRS1, HDLBP, SLC4A1, MYLK, IGF1R, HERC2, EPHB2, RAG2, GGT1, RAG1, SCN1A, CASR, IL4R, PRKCB, ANK2, HSPG2, FOXP2, ERN2, COL4A2, PGR, EPHA1, CFTR, ABCG2, MACF1, NOTCH3, MAOB, PRKDC, ABCB4, CHAT, GATA6, GATA4, TMTC1, CACNA1C, ACACB, C3, CYP2B6, APOB, PCK1, WNT2, MGAM, ACE, PTPRN2, JAG1, INSR, BMP2, COL1A2, COL5A1, CPS1, NOX4, REN, CD22, FBN1, RYR2, CNTNAP2, FLT1, ITGAM, ITGB2, PCSK5, SLC6A3, GRM3, GR…	266	2717	12942	2.00562	1.11355e-13	5.92148e-14	6.57942e-15
GAD_DISEASE_CLASS	CHEMDEPENDENCY	133	43.3225	3.63827e-14	EHMT2, MYLK, IGF1R, GRIP1, HTR7, HERC2, KIF5C, ANPEP, SCN9A, MAP3K9, MAP3K7, CALN1, EPHA5, EPHA7, PRKCB, ANK2, ANK1, SLC5A7, ERN2, SCN10A, OBSCN, COL4A2, PGR, UTRN, CFTR, MACF1, MAOB, CTTNBP2, PRKDC, CHAT, CACNA1B, ITPR1, GATA4, TMTC1, CACNA1C, CACNA1E, ACACB, GLIS1, PKHD1, C3, TPO, CYP2B6, EPB41L3, MYH13, CACNA1S, APOB, NTSR1, DRD5, MGAM, ATP8B4, ST14, ACE, PTPRN2, JAG1, SMARCA2, BMP5, ADCY10, L…	266	3636	12942	1.7797	6.1906e-13	2.18296e-13	3.63827e-14
GAD_DISEASE_CLASS	RENAL	68	22.1498	2.51118e-11	PCSK2, RYR2, FLT1, ITGAM, IRS1, CHD7, ITGB2, OGDHL, SLC4A1, GLI1, SYNE2, IGF1R, MYLK, PTPRG, GLI2, DSTYK, TRPS1, ZNF407, HNF4A, MYO18B, NOS1, RAG1, ABCC4, CASR, TRPC6, IL4R, VWF, PRKCB, ITGA2, MMP3, ANK2, IRAK3, TYK2, F2, HSPG2, MMP9, RAD23B, F5, IFNG, MYO3A, PGR, ABCG2, LRP1, LAMA2, NRXN1, NOTCH4, ABCB4, GATA6, LRP2, NTN1, PKHD1, CYP2B6, APOB, PCK1, POLQ, PTPRN2, JAG1, ACE, NOS3, TIE1, INSR, BMP…	266	1415	12942	2.33815	4.26901e-10	1.13003e-10	2.51118e-11
GAD_DISEASE	Tobacco Use Disorder	109	35.5049	1.47951e-10	GRIP1, HERC2, KIF5C, ANPEP, SCN9A, MAP3K9, MAP3K7, CALN1, EPHA5, EPHA7, PRKCB, ANK2, ANK1, SLC5A7, ERN2, SCN10A, OBSCN, PGR, UTRN, MACF1, CTTNBP2, PRKDC, CHAT, CACNA1B, ITPR1, TMTC1, CACNA1C, CACNA1E, ACACB, GLIS1, PKHD1, C3, TPO, CYP2B6, EPB41L3, MYH13, CACNA1S, APOB, ATP8B4, ST14, ACE, PTPRN2, SMARCA2, BMP5, ADCY10, LRFN5, TG, CPS1, ZFAT, NOX4, REN, FBN1, PCSK2, RYR1, RYR2, CNTNAP2, CHD9, COL14…	265	3030	12925	1.75456	5.0096e-07	2.50406e-07	2.42269e-07
GAD_DISEASE_CLASS	METABOLIC	159	51.7915	2.37697e-10	PRDM9, IRS1, SLC4A1, IGF1R, GRIP1, HTR7, SCN9A, EPHB2, GGT1, MAP3K7, SCN1A, TNS1, CALN1, CASR, IL4R, PRKCB, EPHA8, MYH15, ZNF98, ANK2, ANK1, FOXP2, ADCY9, KEL, COL4A2, PGR, ZNF831, UTRN, PPEF2, SCG2, CFTR, EPHA3, ABCG2, FLG, MACF1, MAOB, CTTNBP2, PRKDC, ABCB4, NOTCH4, ABCB5, CHAT, GATA6, ITPR1, GATA4, TMTC1, CACNA1C, CACNA1E, ACACB, GLIS1, PKHD1, C3, TPO, CYP2B6, ZFP57, EPB41L3, CACNA1S, APOB, PC…	266	5258	12942	1.47128	4.04085e-09	8.5571e-10	2.37697e-10
GAD_DISEASE_CLASS	CARDIOVASCULAR	137	44.6254	3.02231e-10	PRDM9, IRS1, HDLBP, SLC4A1, OGDHL, MYLK, IGF1R, GRIP1, ANPEP, ZNF569, HMCN1, MAP3K7, SCN1A, TNS1, EPHA5, CASR, EPHA7, IL4R, PRKCB, MYH15, ZNF98, ANK2, HSPG2, ANK1, SLC5A7, SCN10A, ADCY9, KEL, COL4A2, PGR, UTRN, CFTR, ABCG2, NOTCH3, MAOB, CTTNBP2, ABCB4, NOTCH4, GATA6, ITPR1, GATA4, TMTC1, CACNA1C, CACNA1E, GLIS1, PKHD1, C3, TPO, CYP2B6, EPB41L3, APOB, PCK1, WNT2, NTSR1, ATP8B4, ACE, PTPRN2, JAG1,…	266	4257	12942	1.5658	5.13792e-09	9.06692e-10	3.02231e-10
GAD_DISEASE_CLASS	IMMUNE	105	34.202	1.86235e-09	IRS1, EHMT2, HDLBP, MYLK, GRIP1, HERC2, ANPEP, RAG2, MAP3K7, RAG1, TNS1, IL4R, PRKCB, EPHA8, HSPG2, ANK1, FOXP3, FOXP2, ADCY9, PGR, CFTR, ABCG2, FLG, NOTCH3, PRKDC, NOTCH4, ABCB5, GATA6, ITPR1, TMTC1, CACNA1C, C3, TPO, CYP2B6, ZFP57, EPB41L3, MYH13, APOB, EGR1, ACE, JAG1, DNAH17, INSR, TG, CD209, ZFAT, SLC26A3, CD22, FBN1, GABRB2, RYR2, CNTNAP2, FLT1, ITGAM, ITGB2, GLI1, PCSK5, GLI3, PTPRG, OASL,…	266	2983	12942	1.7126	3.166e-08	4.70545e-09	1.86235e-09
GAD_DISEASE_CLASS	DEVELOPMENTAL	66	21.4984	2.09131e-09	RYR2, PRDM9, IRS1, CHD7, PCSK5, SLC6A3, GLI3, IGF1R, MYLK, GLI2, GRIP1, HERC2, GRM7, CHL1, TRPS1, ZNF407, SCN9A, MYO18B, ZIC1, PRKG2, EPHB2, MAP3K7, TNS1, DSP, CASR, TRPC6, VWF, PRKCB, ITGA2, MMP3, F2, ANK1, MMP9, RAD23B, FOXP2, VAV1, F5, MYH1, MYH2, MYH8, COL6A3, TLR7, KIF20B, CFTR, NOTCH3, NRXN1, CACNA1B, GATA6, GATA4, ACAN, SLIT3, CACNA1S, APOB, WNT2, ZNF341, JAG1, ACE, NOS3, INSR, USH2A, BMP5…	266	1497	12942	2.14507	3.55523e-08	4.70545e-09	2.09131e-09
GAD_DISEASE_CLASS	NEUROLOGICAL	101	32.899	6.78801e-09	PRDM9, IRS1, OGDHL, IGF1R, HTR7, SCN9A, HMCN1, EPHB2, GGT1, MAP3K7, SCN1A, CASR, IL4R, PRKCB, HSPG2, ANK1, SLC5A7, ADCY9, PGR, ZNF831, KIF20B, EPHA1, SCG2, ABCG2, NOTCH3, MAOB, NOTCH4, CHAT, GATA6, CACNA1C, CACNA1E, ACACB, PKHD1, C3, CYP2B6, EPB41L3, MYH13, CACNA1S, APOB, PCK1, DRD5, ATP8B4, ACE, JAG1, INSR, HSPA12A, SMARCA2, BMP2, CPS1, KIF4B, ALB, NOX4, REN, FBN1, PCSK2, GABRB2, RYR2, CNTNAP2, …	266	2886	12942	1.70273	1.15396e-07	1.3576e-08	6.78801e-09
GAD_DISEASE_CLASS	OTHER	67	21.8241	9.91308e-09	PCSK2, RYR1, GABRB2, CNTNAP2, RYR2, ITGAM, IRS1, ITGB2, SLC6A3, GLI3, IGF1R, GLI2, HERC2, GRM7, CHL1, ITGAX, HMCN1, SCN5A, NOS1, GGT1, RAG1, SCN1A, ABCC4, CASR, TRPC6, IL4R, VWF, PRKCB, ITGA2, MMP3, IRAK3, F2, ANK1, MMP9, RAD23B, F5, IFNG, TLR9, PGR, ZNF831, LCT, KIF20B, CFTR, TLR2, ABCG2, FLG, NOTCH3, MAOB, PRKDC, NRXN1, ABCB4, HDAC9, C3, ACAN, RELN, APOB, DRD5, ACE, NOS3, INSR, SMARCA2, USH2A, …	266	1592	12942	2.04763	1.68522e-07	1.78435e-08	9.91308e-09
GAD_DISEASE	Chorioamnionitis|Fetal Membranes, Premature Rupture|Infection of amniotic sac and membranes	19	6.18893	4.74131e-08	ACE, IL4R, FLT1, VWF, NOS3, IRS1, MMP3, F2, HSPG2, MMP9, F5, IGF1R, COL1A2, COL4A2, COL5A1, TLR9, REN, APOB, TLR2	265	186	12925	4.98225	0.000160528	4.35432e-05	4.21282e-05
GAD_DISEASE	Chorioamnionitis|Fetal Membranes, Premature Rupture|Infection of amniotic sac and membranes|Obstetric Labor, Premature|Pre-Eclampsia|Premature Birth	19	6.18893	5.14543e-08	ACE, IL4R, FLT1, VWF, NOS3, IRS1, MMP3, F2, HSPG2, MMP9, F5, IGF1R, COL1A2, COL4A2, COL5A1, TLR9, REN, APOB, TLR2	265	187	12925	4.9556	0.000174209	4.35432e-05	4.21282e-05
GAD_DISEASE	stroke	10	3.25733	1.09085e-06	NOTCH3, ACE, VWF, NOS3, ITGA2, ITGB2, MMP3, F2, MMP9, F5	265	53	12925	9.20256	0.00368682	0.000726158	0.000702561
GAD_DISEASE	Migraine Disorders	12	3.90879	2.09443e-06	C3, ACE, IL4R, LRP1, NOS3, ITGA2, MMP3, PGR, F2, SLC6A3, DRD5, F5	265	90	12925	6.50314	0.00706665	0.000726158	0.000702561
GAD_DISEASE	Connective Tissue Diseases|Fetal Diseases|Inflammation|Musculoskeletal Diseases|Pregnancy Complications, Hematologic|Premature Birth|Skin Diseases	14	4.56026	2.09949e-06	ACE, IL4R, NOS3, MMP3, F2, MMP9, F5, COL1A2, IFNG, COL5A1, TLR9, TLR7, PGR, TLR2	265	128	12925	5.33461	0.00708366	0.000726158	0.000702561
GAD_DISEASE	Inflammation|Premature Birth	14	4.56026	2.09949e-06	ACE, IL4R, NOS3, MMP3, F2, MMP9, F5, COL1A2, IFNG, COL5A1, TLR9, TLR7, PGR, TLR2	265	128	12925	5.33461	0.00708366	0.000726158	0.000702561
GAD_DISEASE	atherosclerosis	23	7.49186	2.14039e-06	ACE, LRP1, VWF, NOS3, ITGA2, INSR, MMP3, F2, MMP9, F5, C3, TPO, IFNG, AXL, HNF4A, CASP1, TLR9, TLR7, HMCN1, LCT, PCK1, APOB, TLR2	265	343	12925	3.27053	0.00722117	0.000726158	0.000702561
GAD_DISEASE	colorectal cancer	26	8.46906	2.14522e-06	FLT1, IRS1, EHMT2, HDAC9, GLI3, IGF1R, EPHB2, CASR, ACE, IL4R, NOS3, ITGA2, INSR, MMP3, F2, MMP9, RAD23B, F5, MYH1, BMP2, IFNG, MYO3A, PGR, LCT, ABCG2, TLR2	265	426	12925	2.97679	0.00723742	0.000726158	0.000702561
GAD_DISEASE	atherosclerosis, coronary	15	4.88599	3.46272e-06	ACE, LRP1, VWF, NOS3, IRS1, ITGA2, INSR, MMP3, F2, MMP9, F5, IFNG, TLR9, APOB, TLR2	265	155	12925	4.72002	0.0116563	0.00106557	0.00103095
GAD_DISEASE	Glomerulonephritis, IGA	13	4.23453	3.91731e-06	ITGAM, ACE, IL4R, LRP1, VWF, NOS3, IRS1, NOTCH4, ITGA2, ITGB2, MMP9, TPO, TLR2	265	115	12925	5.51354	0.0131765	0.00110501	0.0010691
GAD_DISEASE	Chronic renal failure|Kidney Failure, Chronic	40	13.0293	6.6242e-06	RYR2, FLT1, LRP1, IRS1, ABCB4, GLI1, SYNE2, IGF1R, MYLK, PTPRG, GLI2, DSTYK, CYP2B6, HNF4A, APOB, RAG1, ABCC4, POLQ, ACE, PTPRN2, IL4R, VWF, NOS3, ITGA2, TIE1, MMP3, IRAK3, TYK2, F2, MMP9, RAD23B, F5, BMP2, IFNG, CPS1, MYO3A, REN, PGR, TEK, ABCG2	265	903	12925	2.16051	0.0221799	0.00172484	0.00166879
GAD_DISEASE	restenosis	10	3.25733	7.22767e-06	ACE, IL4R, NOS3, ITGA2, ITGB2, MMP3, APOB, F2, MMP9, F5	265	66	12925	7.38994	0.024176	0.00174755	0.00169076
GAD_DISEASE_CLASS	CANCER	98	31.9218	8.27724e-06	IRS1, EHMT2, EPX, IGF1R, GRIP1, HERC2, ANPEP, EPHB2, RAG2, GGT1, RAG1, CASR, IL4R, ZNF98, ANK2, ANK1, FOXP3, COL4A2, PGR, ZNF831, CFTR, EPHA3, ABCG2, NOTCH3, EPHA10, CTTNBP2, PRKDC, ABCB4, GATA6, ITPR1, PKHD1, C3, TPO, CYP2B6, ZFP57, APOB, WNT2, DRD5, ST14, ACE, PTPRN2, JAG1, MUC16, INSR, SMARCA2, BMP2, TG, CD209, FBN1, RYR1, RYR2, FLT1, ITGB2, ATP2A3, GLI1, SLC6A3, GLI3, GLI2, CHL1, TRPS1, HNF4A…	266	3192	12942	1.49377	0.000140704	1.35446e-05	8.27724e-06
GAD_DISEASE	Infection|Inflammation|Premature Birth	13	4.23453	9.34038e-06	ACE, IL4R, NOS3, MMP3, F2, MMP9, F5, IFNG, COL5A1, TLR9, TLR7, PGR, TLR2	265	125	12925	5.07245	0.0311318	0.00210781	0.00203932
GAD_DISEASE_CLASS	VISION	33	10.7492	1.22305e-05	ITGAM, EHMT2, NOTCH4, ITGB2, PTPRG, C3, HERC2, HERC1, MYO18B, PDE6B, HMCN1, EGR1, ACE, IL4R, NOS3, PLCL1, ITGA2, MMP3, ZNF98, F2, MMP9, USH2A, F5, OBSCN, IFNG, COL5A1, MAP3K19, TLR7, REN, ZNF831, LCT, FBN1, TLR2	266	689	12942	2.33031	0.000207899	1.83458e-05	1.22305e-05
GAD_DISEASE	Schizophrenia	22	7.16612	1.28107e-05	EGR1, ACE, MAOB, TRPA1, NOS3, NRXN1, NOTCH4, CACNA1B, CACNA1C, FOXP2, SLC6A3, PTPRG, GRM3, RELN, GRM7, PTPRZ1, CPS1, NOS1, UTRN, APOB, NTSR1, CALN1	265	355	12925	3.02259	0.04245	0.00271026	0.00262219
GAD_DISEASE	Thrombosis	7	2.28013	1.77134e-05	ACE, VWF, NOS3, ITGA2, APOB, F2, F5	265	28	12925	12.1934	0.0582149	0.00335299	0.00324403
GAD_DISEASE	Stroke	27	8.79479	1.78298e-05	PCSK2, CNTNAP2, ITGB2, GATA6, ATP2A3, ATP10A, CACNA1C, HDAC9, TRPS1, SLIT2, HMCN1, APOB, ATP8B4, ACE, TRPA1, NOS3, COL22A1, F2, SMARCA2, F5, CENPE, BMP2, COL1A2, KIF4B, ZNF831, TEK, SCG2	265	512	12925	2.57204	0.0585859	0.00335299	0.00324403
GAD_DISEASE	Recurrence|Venous Thromboembolism	9	2.9316	2.15793e-05	C3, ACE, IL4R, NOS3, ITGA2, MMP3, APOB, F2, F5	265	58	12925	7.56831	0.0704625	0.00380636	0.00368267
GAD_DISEASE	Alcoholism	26	8.46906	2.24896e-05	GABRB2, MAOB, NRXN1, ITGB2, LRP2, CACNA1C, SLC6A3, IGF1R, PTPRG, GLI2, PCLO, GRM7, PTPRZ1, GRM8, PRKG2, NOS1, EPHA7, PTPRN2, VWF, ITGA2, ANK2, MMP9, CENPE, COL4A2, REN, HCN1	265	488	12925	2.59859	0.0733234	0.00380636	0.00368267
GAD_DISEASE_CLASS	PSYCH	67	21.8241	2.3418e-05	GABRB2, CNTNAP2, IRS1, SLC6A3, IGF1R, PTPRG, GRM3, GRIP1, HTR7, PCLO, CAMKV, GRM7, CHL1, ANPEP, SCN9A, MYO18B, GRM8, NOS1, NEFH, CALN1, VWF, PRKCB, MMP3, ELSPBP1, MMP9, FOXP2, ADCY9, IFNG, COL4A2, MYO3A, TLR9, DCX, PGR, UTRN, FLG, NOTCH3, MAOB, LRP1, NRXN1, NOTCH4, CHAT, CACNA1B, ATP10A, CACNA1C, LRP2, ACACB, RELN, PTPRZ1, FLNA, APOB, PCK1, WNT2, NTSR1, DRD5, EGR1, PTPRN2, JAG1, ACE, TRPA1, NOS3,…	266	1972	12942	1.65306	0.000398031	3.24249e-05	2.3418e-05
GAD_DISEASE_CLASS	REPRODUCTION	40	13.0293	2.79324e-05	FLT1, PRDM9, IRS1, CTTNBP2, DNAH5, NOTCH4, ABCB4, CHD7, SLC6A3, IGF1R, GLI2, CYP2B6, APOB, ACE, IL4R, VWF, NOS3, USP9X, PLCL1, ITGA2, INSR, MMP3, F2, HSPG2, MMP9, ACTL8, F5, BMP2, COL1A2, IFNG, COL4A2, COL5A1, CPS1, TLR9, TLR7, REN, PGR, LCT, CFTR, TLR2	266	959	12942	2.02937	0.000474744	3.5913e-05	2.79324e-05
GAD_DISEASE	Pre-Eclampsia	10	3.25733	2.87678e-05	FLT1, ACE, VWF, IRS1, NOS3, INSR, F2, MMP9, F5, TLR2	265	78	12925	6.25302	0.0928154	0.0046371	0.00448641
GAD_DISEASE	schizophrenia	28	9.12052	3.29495e-05	GABRB2, NOTCH3, MAOB, IRS1, NRXN1, NOTCH4, CHAT, SLC6A3, IGF1R, GRM3, GRIP1, RELN, HTR7, CAMKV, GRM7, PTPRZ1, CHL1, GRM8, NOS1, PCK1, NEFH, NTSR1, DRD5, ACE, SMARCA2, MMP9, FOXP2, TLR9	265	562	12925	2.43	0.10557	0.00506973	0.00490499
GAD_DISEASE	hypertension	24	7.81759	3.5639e-05	PCSK2, RYR2, CASR, ACE, PTPRN2, NOS3, IRS1, ITGA2, INSR, MMP3, OGDHL, ATP10A, CACNA1C, F2, HDAC9, MMP9, F5, IGF1R, ADCY9, COL6A3, REN, SLIT2, NOS1, APOB	265	440	12925	2.66038	0.113679	0.00524513	0.00507468
GAD_DISEASE	Hypercholesterolemia|LDLC levels	15	4.88599	4.22571e-05	ACE, FLT1, NOS3, IRS1, NOTCH4, INSR, CHAT, F2, ACACB, SLC6A3, HTR7, CYP2B6, TEK, PCK1, APOB	265	193	12925	3.79069	0.13332	0.00596001	0.00576634
GAD_DISEASE	Brain Ischemia|Hypertension|Osteoporosis|Stroke	9	2.9316	4.48333e-05	C3, ACE, IL4R, NOS3, ITGA2, MMP3, APOB, F2, F5	265	64	12925	6.85879	0.140848	0.00607043	0.00587316
GAD_DISEASE	thrombosis	6	1.9544	5.32744e-05	ACE, VWF, NOS3, ITGA2, F2, F5	265	21	12925	13.9353	0.165057	0.00693592	0.00671053
GAD_DISEASE_CLASS	NORMALVARIATION	26	8.46906	5.72527e-05	PCSK2, LRP2, SLC6A3, MYLK, ACAN, CYP2B6, ANPEP, HNF4A, APOB, GGT1, CASR, ACE, IL4R, VWF, NOS3, ITGA2, F2, F5, BMP2, COL1A2, IFNG, CD209, TLR9, REN, ABCG2, TLR2	266	515	12942	2.45633	0.00097285	6.87032e-05	5.72527e-05
GAD_DISEASE	Coronary Disease|Coronary heart disease	9	2.9316	6.97871e-05	ACE, NOS3, MYH15, GATA4, NOS1, APOB, F2, MMP9, F5	265	68	12925	6.45533	0.210462	0.00874923	0.00846492
GAD_DISEASE	Vascular Disease	4	1.30293	8.17369e-05	ACE, ITGA2, F2, F5	265	5	12925	39.0189	0.241773	0.00954067	0.00923063
GAD_DISEASE	Brain Ischemia|Intracranial Arterial Diseases|Stroke	4	1.30293	8.17369e-05	ACE, NOS3, F2, F5	265	5	12925	39.0189	0.241773	0.00954067	0.00923063
GAD_DISEASE	cardiovascular risk	6	1.9544	8.51963e-05	ACE, NOS3, MMP3, APOB, F2, F5	265	23	12925	12.7235	0.250603	0.00961298	0.00930059
GAD_DISEASE	Lymphoma, Non-Hodgkin	16	5.21173	8.88832e-05	IL4R, FLT1, NOS3, ITGB2, MMP3, MMP9, SLC6A3, IGF1R, C3, IFNG, CASP1, PGR, NOS1, APOB, DRD5, TLR2	265	233	12925	3.34926	0.259901	0.00970547	0.00939008
GAD_DISEASE	diabetes, type 2	23	7.49186	9.7893e-05	PCSK2, ACE, IL4R, VWF, PRKCB, NOS3, IRS1, ITGA2, INSR, MMP3, INSRR, F2, MMP9, F5, IGF1R, PCLO, IFNG, HNF4A, NOX4, NOS1, PCK1, APOB, CFTR	265	439	12925	2.55534	0.282141	0.0103552	0.0100187
GAD_DISEASE	preeclampsia	9	2.9316	0.000116229	ACE, IL4R, IFNG, NOS3, MMP3, REN, F2, MMP9, F5	265	73	12925	6.01318	0.325359	0.0119223	0.0115349
GAD_DISEASE	Erectile Dysfunction	6	1.9544	0.000130099	ACE, NOS3, PGR, APOB, ACTL8, GLI2	265	25	12925	11.7057	0.356314	0.0129525	0.0125316
GAD_DISEASE	Cardiovascular Diseases	14	4.56026	0.000135854	ACE, VWF, NOS3, IRS1, COL22A1, F2, MMP9, F5, IFNG, TLR9, SCN5A, APOB, WNT2, TLR2	265	189	12925	3.61286	0.368736	0.013139	0.012712
GAD_DISEASE	myocardial infarct	11	3.58306	0.000184302	ACE, IL4R, LRP1, NOS3, ITGA2, INSR, MMP3, ABCC9, SCN5A, F2, F5	265	121	12925	4.43396	0.46426	0.0173295	0.0167664
GAD_DISEASE	coronary artery disease	9	2.9316	0.000203028	ACE, IRS1, NOS3, ITGA2, MMP3, APOB, F2, MMP9, F5	265	79	12925	5.55648	0.497179	0.0185743	0.0179707
GAD_DISEASE	normal variation	17	5.53746	0.000217154	PCSK2, ACE, IL4R, MAOB, VWF, NOS3, ITGA2, F2, SLC6A3, F5, CYP2B6, COL1A2, IFNG, APOB, GGT1, CFTR, DRD5	265	281	12925	2.95072	0.520668	0.0193438	0.0187152
GAD_DISEASE_CLASS	AGING	37	12.0521	0.000231089	FLG, CNTNAP2, IRS1, CTTNBP2, NRXN1, CHD7, LRRK1, LRP2, HDAC9, IGF1R, TTN, C3, GRM3, GRIP1, TPO, TRPS1, NOS1, APOB, PCK1, GGT1, RAG1, ABCC4, ACE, IL4R, DST, PEG3, NOS3, INSR, MMP3, HSPA12A, SMARCA2, MMP9, IFNG, COL5A1, ZNF516, COL6A3, KIF20B	266	948	12942	1.89895	0.00392126	0.000259975	0.000231089
GAD_DISEASE	Weight Gain	11	3.58306	0.000240588	GRM3, RELN, HTR7, ACE, MAOB, GRM7, NOTCH4, GRM8, CHAT, SLC6A3, DRD5	265	125	12925	4.29208	0.55724	0.0208818	0.0202032
GAD_DISEASE	recurrent pregnancy loss	5	1.62866	0.000255134	ACE, IFNG, APOB, F2, F5	265	16	12925	15.2417	0.578525	0.0215907	0.0208891
GAD_DISEASE_CLASS	HEMATOLOGICAL	52	16.9381	0.000264826	PCSK2, RYR2, SLC4A1, SYNE2, GRIP1, PCLO, GRM7, CHL1, TRPS1, NOS1, MAP3K7, ABCC4, EPHA7, TRPC6, IL4R, VWF, MYH15, ITGA2, MMP3, ZNF98, F2, ANK1, FOXP3, F5, IFNG, TLR9, PGR, UTRN, SCG2, PPEF2, ABCG2, SEMA3C, MAOB, LRP1, NRXN1, NOTCH4, ITPR1, ATP10A, CACNA1C, HDAC9, CSMD3, APOB, NTSR1, ACE, NOS3, COL22A1, SMARCA2, USH2A, PIKFYVE, BMP2, CPS1, CD22	266	1527	12942	1.65685	0.00449252	0.000280404	0.000264826
GAD_DISEASE	Body Height	26	8.46906	0.000270817	RYR2, PRDM9, CHD7, CACNA1B, PCSK5, IGF1R, GRIP1, ZNF407, MYO18B, PRKG2, SLIT3, MAP3K7, TNS1, ZNF341, TRPC6, VWF, PRKCB, INSR, ANK1, USH2A, RAD23B, VAV1, BMP2, ZFAT, COL6A3, KIF20B	265	570	12925	2.22476	0.600328	0.0223589	0.0216323
GAD_DISEASE	nephropathy	6	1.9544	0.00037644	ACE, IFNG, VWF, NOS3, ITGA2, MMP9	265	31	12925	9.44005	0.720531	0.029355	0.0284011
GAD_DISEASE	Lupus Erythematosus, Systemic|Systemic lupus erythematosus	12	3.90879	0.000377934	C3, ITGAM, ACE, IL4R, IFNG, NOS3, TLR9, TLR7, TYK2, F2, CD22, F5	265	157	12925	3.72792	0.721942	0.029355	0.0284011
GAD_DISEASE	Diabetic Nephropathies	8	2.60586	0.000381572	ABCC4, MAP3K15, NOS3, NRXN1, NOTCH4, MMP3, GATA6, NTN1	265	66	12925	5.91195	0.725348	0.029355	0.0284011
GAD_DISEASE	Hip	19	6.18893	0.000451701	FLT1, PRDM9, DNAH8, CTTNBP2, KCNB2, PLCL1, CHD7, USH2A, CACNA1E, ANK1, PTPRG, TTN, C3, RELN, PRKG2, CSMD3, UTRN, SCN1A, CALN1	265	361	12925	2.56703	0.783422	0.0337636	0.0326664
GAD_DISEASE	myocardial infarction	8	2.60586	0.000458826	TPO, ACE, VWF, NOS3, ITGA2, APOB, F2, F5	265	68	12925	5.73807	0.788587	0.0337636	0.0326664
GAD_DISEASE	asthma	16	5.21173	0.000507489	FLG, EGR1, ACE, IL4R, NOS3, IRAK3, MMP9, FOXP3, MYLK, C3, ADCY9, IFNG, TLR9, NOS1, CFTR, TLR2	265	274	12925	2.84809	0.820718	0.0361801	0.0350044
GAD_DISEASE	inflammatory bowel disease	7	2.28013	0.000513041	C3, ACE, IL4R, IFNG, APOB, F2, F5	265	50	12925	6.8283	0.824059	0.0361801	0.0350044
GAD_DISEASE	Asthma|Bronchial Hyperreactivity|Hypersensitivity, Immediate	9	2.9316	0.000535971	FLG, C3, ACE, IFNG, NOS3, TLR9, NOS1, CFTR, TLR2	265	91	12925	4.82376	0.837208	0.0365884	0.0353994
GAD_DISEASE	autism	10	3.25733	0.000540449	CNTNAP2, RELN, PTPRZ1, PRKCB, GRM8, DCX, ATP10A, WNT2, FOXP2, SLC6A3	265	114	12925	4.27838	0.839659	0.0365884	0.0353994
GAD_DISEASE	heart disease	6	1.9544	0.000586455	ACE, NOS3, APOB, F2, F5, TLR2	265	34	12925	8.6071	0.8628	0.0389245	0.0376596
GAD_DISEASE	Aortic Aneurysm, Abdominal	5	1.62866	0.000636858	ACE, LRP1, NOS3, MMP3, MMP9	265	20	12925	12.1934	0.884338	0.0412623	0.0399214
GAD_DISEASE	peripheral vascular disease	4	1.30293	0.000646057	ACE, NOS3, F2, F5	265	9	12925	21.6771	0.887888	0.0412623	0.0399214
GAD_DISEASE	Hepatopulmonary Syndrome|Liver Cirrhosis	9	2.9316	0.000666121	ACE, TRPC6, VWF, PRKCB, NOS3, TIE1, MMP3, NOX4, MMP9	265	94	12925	4.66981	0.895256	0.0414149	0.040069
GAD_DISEASE	migraine	6	1.9544	0.000672915	NOTCH3, ACE, INSR, MMP3, PGR, DRD5	265	35	12925	8.36119	0.89764	0.0414149	0.040069
GAD_DISEASE	Kidney Failure, Chronic	12	3.90879	0.000739052	ACE, COL1A2, IRS1, NOS3, HNF4A, ITGA2, INSR, ITGB2, MMP3, PCK1, MMP9, FBN1	265	170	12925	3.44284	0.91819	0.044673	0.0432213
GAD_DISEASE	carotid atherosclerosis	5	1.62866	0.000774171	ACE, NOS3, MMP3, APOB, MMP9	265	21	12925	11.6128	0.927369	0.0459749	0.0444809
GAD_DISEASE	Hyperparathyroidism, Secondary	11	3.58306	0.000826209	RYR1, RYR2, BMP2, CASR, IL4R, VWF, SLC4A1, CACNA1C, CACNA1S, CACNA1E, NTSR1	265	146	12925	3.67472	0.939111	0.0477541	0.0462023
GAD_DISEASE	Acute Coronary Syndrome|	8	2.60586	0.000832347	ACE, LRP1, IRS1, NOS3, ITGA2, MMP3, F2, F5	265	75	12925	5.20252	0.940364	0.0477541	0.0462023
GAD_DISEASE	Anemia, Sickle Cell|beta Thalassemia|beta-Thalassemia|Blood Coagulation Disorders, Inherited|Sickle cell anemia|Vascular Diseases	4	1.30293	0.000909039	ACE, APOB, F2, F5	265	10	12925	19.5094	0.954013	0.0504442	0.048805
GAD_DISEASE	gastric ulcer	4	1.30293	0.000909039	ITGAM, MMP3, ITGAX, MMP9	265	10	12925	19.5094	0.954013	0.0504442	0.048805
GAD_DISEASE	breast cancer	23	7.49186	0.000954486	POLQ, ABCC4, HDAC2, PTPRN2, NOS3, IRS1, PRKDC, ITGB2, IRAK3, F2, SMARCA2, MMP9, FOXP3, F5, IGF1R, GRIP1, CYP2B6, ESPL1, TLR9, PGR, NOS1, HCN1, TLR2	265	518	12925	2.16562	0.960578	0.0520424	0.0503513
GAD_DISEASE	Cholesterol, HDL	20	6.51466	0.000968589	PCSK2, ATP8B4, FLT1, LAMA2, NRXN1, DNAH5, COL22A1, ITPR1, F2, SMARCA2, USH2A, BMP2, LRFN5, HNF4A, TRPS1, SLIT2, APOB, PPEF2, EPHA3, FBN1	265	418	12925	2.33366	0.962418	0.0520424	0.0503513
GAD_DISEASE	breast cancer	25	8.14332	0.00100963	LRP1, IRS1, PRKDC, EHMT2, SLC6A3, IGF1R, RELN, CYP2B6, ST14, ACE, IL4R, NOS3, ITGA2, INSR, MMP3, F2, MMP9, RAD23B, F5, CENPE, IFNG, ESPL1, PGR, LCT, HCN1	265	589	12925	2.07019	0.967299	0.0534001	0.0516648
GAD_DISEASE	Puerperal Disorders|Sepsis|Streptococcal Infections|Systemic infection	5	1.62866	0.00110924	ACE, TLR9, F5, TLR2, MYLK	265	23	12925	10.603	0.976669	0.0568904	0.0550417
GAD_DISEASE	Behcet's Disease	5	1.62866	0.00110924	ACE, NOS3, ITGA2, F2, F5	265	23	12925	10.603	0.976669	0.0568904	0.0550417
GAD_DISEASE	Longevity	7	2.28013	0.00114065	ABCC4, ACE, IFNG, COL5A1, NRXN1, ZNF516, COL6A3	265	58	12925	5.88647	0.979025	0.0573306	0.0554675
GAD_DISEASE	Asthma	15	4.88599	0.00115169	FLG, KANK1, ACE, IL4R, TRPA1, NOS3, NOTCH4, ANK1, TUBA3C, HERC2, IFNG, CHN2, NOS1, CFTR, TLR2	265	266	12925	2.75039	0.979796	0.0573306	0.0554675
GAD_DISEASE	factor V Leiden	3	0.977199	0.00123011	ACE, F2, F5	265	3	12925	48.7736	0.984512	0.0574215	0.0555555
GAD_DISEASE	Chronic renal failure|Kidney Failure, Chronic|Venous Thrombosis	3	0.977199	0.00123011	ACE, F2, F5	265	3	12925	48.7736	0.984512	0.0574215	0.0555555
GAD_DISEASE	retinal vascular occlusion	4	1.30293	0.00123112	ACE, ITGA2, F2, F5	265	11	12925	17.7358	0.984566	0.0574215	0.0555555
GAD_DISEASE	aspirin resistance	4	1.30293	0.00123112	ACE, APOB, F2, F5	265	11	12925	17.7358	0.984566	0.0574215	0.0555555
GAD_DISEASE	several psychiatric disorders	16	5.21173	0.00125223	GABRB2, CNTNAP2, MAOB, NOS3, NRXN1, CHAT, ATP10A, SLC6A3, GRM3, GRIP1, HTR7, RELN, GRM7, NOS1, NTSR1, DRD5	265	299	12925	2.60996	0.985631	0.0574215	0.0555555
GAD_DISEASE	Peripheral Vascular Diseases	6	1.9544	0.0012553	ACE, NOS3, MMP3, F2, MMP9, F5	265	40	12925	7.31604	0.98578	0.0574215	0.0555555
GAD_DISEASE	Body Mass Index	21	6.84039	0.00130822	FLG, CNTNAP2, LAMA2, ELSPBP1, ATP10A, TMTC1, RAD23B, GLI3, MYO1B, ADCY9, ZFP57, IFNG, COL4A2, GRM7, KIF4B, ZNF407, GRM8, ITGAX, SLIT3, MAP3K7, FBN1	265	462	12925	2.21698	0.988116	0.0590444	0.0571256
GAD_DISEASE	thromboembolism, venous	6	1.9544	0.00140614	LRP1, VWF, NOS3, ITGA2, F2, F5	265	41	12925	7.1376	0.991473	0.0626288	0.0605936
GAD_DISEASE	Aneurysm, Ruptured|Intracranial Aneurysm|Stroke|Subarachnoid Hemorrhage	4	1.30293	0.00161683	ACE, NOS3, ITGA2, F5	265	12	12925	16.2579	0.995827	0.0707822	0.0684821
GAD_DISEASE	obesity	15	4.88599	0.00163102	ACE, NOS3, IRS1, INSR, ABCB5, F2, FOXP2, SLC6A3, F5, IGF1R, BMP2, KIF2B, PCK1, APOB, ABCG2	265	276	12925	2.65074	0.996023	0.0707822	0.0684821
GAD_DISEASE	Obesity|POF - Premature ovarian failure|POLYCYSTIC OVARIAN SYNDROME|Polycystic Ovary Syndrome|Primary Ovarian Insufficiency|Puberty, Delayed|Puberty, Precocious|Thrombophilia|Tobacco Use Disorder	14	4.56026	0.00190745	GABRB2, ACE, MAOB, NOS3, INSR, INSRR, F2, SLC6A3, F5, BMP5, IGF1R, BMP2, CYP2B6, DRD5	265	250	12925	2.73132	0.998443	0.0817306	0.0790746
GAD_DISEASE	blood pressure, arterial hypertension	5	1.62866	0.00206203	COL1A2, VWF, NOS3, SLC4A1, APOB	265	27	12925	9.03215	0.999078	0.0853411	0.0825679
GAD_DISEASE	Chronic ulcerative colitis|Colitis, Ulcerative|Crohn Disease|Crohn's disease	5	1.62866	0.00206203	ABCC4, ACE, CD209, F2, F5	265	27	12925	9.03215	0.999078	0.0853411	0.0825679
GAD_DISEASE	Amyotrophic Lateral Sclerosis|	7	2.28013	0.00206735	NOS3, ITGA2, MMP3, APOB, F2, ANK1, F5	265	65	12925	5.25254	0.999095	0.0853411	0.0825679
GAD_DISEASE	coronary heart disease	6	1.9544	0.00214555	ACE, IRS1, NOS3, ITGA2, APOB, F5	265	45	12925	6.50314	0.999306	0.0864605	0.0836509
GAD_DISEASE	Crohn's disease ulcerative colitis	6	1.9544	0.00214555	NOS3, MMP3, IRAK3, F2, MMP9, F5	265	45	12925	6.50314	0.999306	0.0864605	0.0836509
GAD_DISEASE	esophageal adenocarcinoma	17	5.53746	0.00234753	IL4R, FLT1, NOS3, IRS1, EHMT2, ITGA2, ABCB4, MMP3, EPX, MMP9, RAD23B, IGF1R, IFNG, PGR, CFTR, RAG1, ABCG2	265	351	12925	2.36225	0.99965	0.0883383	0.0854676
GAD_DISEASE	Sepsis|Systemic infection	5	1.62866	0.00236755	ACE, IL4R, NOS3, F5, TLR2	265	28	12925	8.70957	0.999673	0.0883383	0.0854676
GAD_DISEASE	migraine	5	1.62866	0.00236755	HTR7, ACE, MAOB, F2, F5	265	28	12925	8.70957	0.999673	0.0883383	0.0854676
GAD_DISEASE	Cardiovascular Diseases|	7	2.28013	0.00241466	ACE, NOS3, ITGA2, APOB, LCT, F2, F5	265	67	12925	5.09575	0.999721	0.0883383	0.0854676
GAD_DISEASE	Pulmonary Embolism|Pulmonary Embolisms	3	0.977199	0.00242702	ACE, F2, F5	265	4	12925	36.5802	0.999733	0.0883383	0.0854676
GAD_DISEASE	Brain Ischemia|Stroke|Thrombophilia	3	0.977199	0.00242702	ACE, F2, F5	265	4	12925	36.5802	0.999733	0.0883383	0.0854676
GAD_DISEASE	stroke, ischemic; stroke, hemorrhagic	3	0.977199	0.00242702	ACE, F2, F5	265	4	12925	36.5802	0.999733	0.0883383	0.0854676
GAD_DISEASE	preterm labor	3	0.977199	0.00242702	ACE, F2, F5	265	4	12925	36.5802	0.999733	0.0883383	0.0854676
GAD_DISEASE	Complication, Cardiovascular Pregnancy|Pregnancy Complications, Cardiovascular|Venous Thrombosis	3	0.977199	0.00242702	ACE, F2, F5	265	4	12925	36.5802	0.999733	0.0883383	0.0854676
GAD_DISEASE	multiple sclerosis	18	5.86319	0.00254125	KANK1, NOTCH3, ACE, IL4R, JAG1, NOS3, PRKDC, NOTCH4, MMP3, TYK2, MMP9, RAD23B, IFNG, ZIC1, TLR9, TLR7, NOS1, TLR2	265	387	12925	2.26854	0.999819	0.0915122	0.0885384
GAD_DISEASE	Hemolytic-Uremic Syndrome	4	1.30293	0.00259542	ACE, ITGA2, F2, F5	265	14	12925	13.9353	0.999849	0.0924789	0.0894737
GAD_DISEASE	Neoplasms	10	3.25733	0.00266699	CYP2B6, ACE, ITGB2, MMP3, F2, MMP9, RAD23B, ABCG2, RAG1, F5	265	143	12925	3.41074	0.999882	0.094039	0.0909831
GAD_DISEASE	myocardial infarct; atherosclerosis, coronary	5	1.62866	0.00270284	ACE, NOS3, ITGA2, MMP3, F5	265	29	12925	8.40924	0.999895	0.0943207	0.0912556
GAD_DISEASE	Asthma|	9	2.9316	0.00288068	C3, ACE, IL4R, IFNG, NOS3, TLR9, IRAK3, TLR2, MYLK	265	118	12925	3.72002	0.999943	0.0995009	0.0962675
GAD_DISEASE	abdominal aortic aneurysm	5	1.62866	0.00306927	NOS3, MMP3, PGR, HSPG2, MMP9	265	30	12925	8.12893	0.99997	0.104013	0.100633
GAD_DISEASE	respiratory syncytial virus bronchiolitis	12	3.90879	0.00316958	C3, IL4R, IFNG, CD209, ITGB2, CASP1, TLR9, TLR7, TYK2, NOS1, FOXP3, TLR2	265	204	12925	2.86903	0.999979	0.104013	0.100633
GAD_DISEASE	Asthma|Bronchiolitis, Viral|Respiratory Syncytial Virus Infections	12	3.90879	0.00316958	C3, IL4R, IFNG, CD209, ITGB2, CASP1, TLR9, TLR7, TYK2, NOS1, FOXP3, TLR2	265	204	12925	2.86903	0.999979	0.104013	0.100633
GAD_DISEASE	myocardial infarct; cholesterol, HDL; triglycerides; atherosclerosis, coronary; macular degeneration; colorectal cancer	4	1.30293	0.00319566	ACE, APOB, F2, F5	265	15	12925	13.0063	0.99998	0.104013	0.100633
GAD_DISEASE	hypertension, pregnancy induced	4	1.30293	0.00319566	ACE, NOS3, F2, F5	265	15	12925	13.0063	0.99998	0.104013	0.100633
GAD_DISEASE	Migraine without Aura	4	1.30293	0.00319566	KCNB2, SCN9A, SCN5A, CACNA1E	265	15	12925	13.0063	0.99998	0.104013	0.100633
GAD_DISEASE	Intervertebral Disk Displacement	5	1.62866	0.00346821	ACAN, COL1A2, COL5A1, MMP3, MMP9	265	31	12925	7.86671	0.999992	0.111066	0.107457
GAD_DISEASE	Brain Ischemia|Stroke	8	2.60586	0.00348218	ACE, IL4R, NOS3, ITGA2, MMP3, APOB, F2, F5	265	96	12925	4.06447	0.999993	0.111066	0.107457
GAD_DISEASE	Alzheimer's disease	33	10.7492	0.00351081	PCSK2, LRP1, IRS1, CHAT, OGDHL, LRP2, ACACB, SLC6A3, IGF1R, C3, ACAN, RELN, HTR7, HNF4A, MYH13, APOB, PCK1, CASR, ATP8B4, ACE, JAG1, VWF, NOS3, ITGA2, MMP3, F2, HSPG2, MMP9, MYO3A, REN, LCT, KIF20B, ABCG2	265	950	12925	1.69424	0.999993	0.111066	0.107457
GAD_DISEASE	Diabetes Mellitus, Type 2	11	3.58306	0.0036029	PCSK2, ACE, HNF4A, INSR, TYK2, APOB, HDAC9, ANK1, PTPRG, HIPK2, OASL	265	178	12925	3.0141	0.999995	0.111636	0.108008
GAD_DISEASE	Alzheimer's disease	13	4.23453	0.00361979	ACE, IL4R, LRP1, NOS3, NOTCH4, CHAT, LRP2, HSPG2, IFNG, ALB, CASP1, NOS1, PCK1	265	238	12925	2.6641	0.999995	0.111636	0.108008
GAD_DISEASE	HIV	12	3.90879	0.00367238	ZAP70, CYP2B6, ACE, IL4R, IFNG, CD209, NOS3, TLR9, NOX4, TLR7, NOS1, TLR2	265	208	12925	2.81386	0.999996	0.111636	0.108008
GAD_DISEASE	Myocardial Infarction	21	6.84039	0.00383376	DOCK5, ACE, SEMA3C, VWF, TRPA1, PRKCB, NOS3, MMP3, ZNF98, F2, SMARCA2, MMP9, F5, BMP5, GRIP1, IFNG, GRM8, APOB, MAP3K7, ABCG2, TLR2	265	507	12925	2.02021	0.999998	0.111636	0.108008
GAD_DISEASE	fetal loss, late	4	1.30293	0.00387424	NOS3, APOB, F2, F5	265	16	12925	12.1934	0.999998	0.111636	0.108008
GAD_DISEASE	osteoporosis	5	1.62866	0.00390098	BMP2, CASR, COL1A2, PGR, CFTR	265	32	12925	7.62087	0.999998	0.111636	0.108008
GAD_DISEASE	prostate cancer	21	6.84039	0.00396276	RYR1, CASR, ACE, NOS3, IRS1, PRKDC, ITGA2, ANK2, LRP2, MMP9, IGF1R, PKHD1, CYP2B6, COL4A2, TLR9, TLR7, PGR, EPHB2, CFTR, ABCG2, TLR2	265	509	12925	2.01227	0.999999	0.111636	0.108008
GAD_DISEASE	von Willebrand Disease	3	0.977199	0.00399054	VWF, F2, F5	265	5	12925	29.2642	0.999999	0.111636	0.108008
GAD_DISEASE	preeclampsia; hypertension, gestational	3	0.977199	0.00399054	ITGA2, F2, F5	265	5	12925	29.2642	0.999999	0.111636	0.108008
GAD_DISEASE	pregnancy loss, recurrent; fetal loss	3	0.977199	0.00399054	ITGA2, F2, F5	265	5	12925	29.2642	0.999999	0.111636	0.108008
GAD_DISEASE	thrombotic diseases	3	0.977199	0.00399054	ACE, F2, F5	265	5	12925	29.2642	0.999999	0.111636	0.108008
GAD_DISEASE	Atherosclerosis|Hyperlipidemias|Hypertension|Optic Neuropathy, Ischemic|Thrombophilia	3	0.977199	0.00399054	ACE, F2, F5	265	5	12925	29.2642	0.999999	0.111636	0.108008
GAD_DISEASE	Pregnancy Complications, Hematologic|Premature Birth|Thrombophilia	3	0.977199	0.00399054	ACE, F2, F5	265	5	12925	29.2642	0.999999	0.111636	0.108008
GAD_DISEASE	Apoplexy|Brain Ischemia|Diabetes Complications|Hypertension|Stroke	3	0.977199	0.00399054	ACE, F2, F5	265	5	12925	29.2642	0.999999	0.111636	0.108008
GAD_DISEASE	Bronchiolitis, Viral|Respiratory Syncytial Virus Infections	12	3.90879	0.00409077	C3, IL4R, IFNG, CD209, ITGB2, CASP1, TLR9, TLR7, TYK2, NOS1, FOXP3, TLR2	265	211	12925	2.77385	0.999999	0.113502	0.109814
GAD_DISEASE	Electrocardiography	10	3.25733	0.00418308	PKHD1, RYR2, SCN10A, COL22A1, GRM8, HMCN1, SCN5A, SMARCA2, HDAC9, SCN1A	265	153	12925	3.18782	0.999999	0.11512	0.111379
GAD_DISEASE	Abortion, Habitual	5	1.62866	0.0043689	ACE, NOS3, PGR, F2, F5	265	33	12925	7.38994	1	0.118684	0.114827
GAD_DISEASE	Alzheimer's Disease	11	3.58306	0.00438272	ACE, IFNG, LRP1, NOS3, NOTCH4, MMP3, CHAT, REN, NOS1, HSPG2, MMP9	265	183	12925	2.93175	1	0.118684	0.114827
GAD_DISEASE	Hypertension	17	5.53746	0.00446173	ACE, TRPC6, DNAH8, NOS3, MMP3, CACNA1C, F5, IGF1R, MYLK, ADCY10, KIF4B, ANPEP, TRPS1, REN, UTRN, APOB, NTSR1	265	375	12925	2.21107	1	0.119865	0.11597
GAD_DISEASE	Carotid Artery Diseases	7	2.28013	0.00484579	PCSK2, CNTNAP2, ACE, NOS3, GRM8, DNAH9, APOB	265	77	12925	4.43396	1	0.129157	0.12496
GAD_DISEASE	plasma HDL cholesterol (HDL-C) levels	13	4.23453	0.00517957	ACE, NOS3, IRS1, INSR, ABCB4, INSRR, SMARCA2, MMP9, IGF1R, IFNG, HNF4A, PCK1, APOB	265	249	12925	2.54641	1	0.136975	0.132524
GAD_DISEASE	longevity	17	5.53746	0.00538488	FLG, ACE, DST, IRS1, ITGA2, INSR, CHD7, LRP2, F2, F5, IGF1R, C3, TPO, IFNG, PCK1, APOB, RAG1	265	382	12925	2.17055	1	0.141301	0.136709
GAD_DISEASE	Apoplexy|Myocardial ischemia|Stroke	4	1.30293	0.00547783	ACE, NOS3, F2, F5	265	18	12925	10.8386	1	0.141545	0.136946
GAD_DISEASE	Migraine with Aura	4	1.30293	0.00547783	ACE, INSR, CACNA1E, SLC6A3	265	18	12925	10.8386	1	0.141545	0.136946
GAD_DISEASE	Echocardiography	17	5.53746	0.00559699	EPHA5, GABRB2, CNTNAP2, EPHA7, LAMA2, SEMA3C, KCNB2, COL22A1, CHD7, ZNF98, DNAH9, CACNA1E, GLIS1, BMP2, GRM7, ZNF569, SLIT2	265	384	12925	2.15925	1	0.142782	0.138142
GAD_DISEASE	diabetes, type 1	11	3.58306	0.00569168	ACE, IL4R, IFNG, IRS1, OAS2, NOS3, HNF4A, INSR, HSPG2, FOXP3, TLR2	265	190	12925	2.82373	1	0.142782	0.138142
GAD_DISEASE	Abruptio Placentae|Thrombophilia	3	0.977199	0.00590531	NOS3, F2, F5	265	6	12925	24.3868	1	0.142782	0.138142
GAD_DISEASE	Thromboembolism|Thrombophilia|Venous Thrombosis	3	0.977199	0.00590531	ACE, F2, F5	265	6	12925	24.3868	1	0.142782	0.138142
GAD_DISEASE	bronchiectasis	3	0.977199	0.00590531	IFNG, CFTR, TLR2	265	6	12925	24.3868	1	0.142782	0.138142
GAD_DISEASE	Apoplexy|Ischemic Attack, Transient|Stroke|Transient Ischemic Attack	3	0.977199	0.00590531	ACE, F2, F5	265	6	12925	24.3868	1	0.142782	0.138142
GAD_DISEASE	Thromboembolism|Venous Thrombosis	3	0.977199	0.00590531	ACE, F2, F5	265	6	12925	24.3868	1	0.142782	0.138142
GAD_DISEASE	Virus Diseases	3	0.977199	0.00590531	TLR9, TLR7, TLR2	265	6	12925	24.3868	1	0.142782	0.138142
GAD_DISEASE	Vertebral Artery Dissection	3	0.977199	0.00590531	NOS3, F2, F5	265	6	12925	24.3868	1	0.142782	0.138142
GAD_DISEASE	stroke, ischemic	6	1.9544	0.00603295	ACE, NOS3, ITGA2, MMP3, F2, F5	265	57	12925	5.13406	1	0.142808	0.138167
GAD_DISEASE	Tuberculosis, Pulmonary	6	1.9544	0.00603295	ACE, IFNG, CD209, DNAH8, MMP9, TLR2	265	57	12925	5.13406	1	0.142808	0.138167
GAD_DISEASE	pregnancy loss, recurrent	6	1.9544	0.00603295	ACE, IFNG, NOS3, PGR, F2, F5	265	57	12925	5.13406	1	0.142808	0.138167
GAD_DISEASE	pharmacogenetic studies	8	2.60586	0.00631004	ABCC4, ACE, NOS3, APOB, F2, SLC6A3, ABCG2, F5	265	107	12925	3.64662	1	0.14833	0.14351
GAD_DISEASE	acute coronary syndrome	4	1.30293	0.00640785	NOS3, ITGA2, MMP3, MMP9	265	19	12925	10.2681	1	0.14959	0.144729
GAD_DISEASE	Type 2 diabetes	16	5.21173	0.00650117	ACE, IL4R, PRKCB, NOS3, IRS1, ITGA2, INSR, MMP3, F2, ACACB, CACNA1E, F5, ADCY5, CHN2, HNF4A, APOB	265	356	12925	2.19207	1	0.150729	0.145831
GAD_DISEASE	dermatitis and eczema	5	1.62866	0.00661688	FLG, NLRP12, IL4R, IFNG, TLR9	265	37	12925	6.59102	1	0.152368	0.147417
GAD_DISEASE	metabolic syndrome	10	3.25733	0.0068104	C3, ACE, IRS1, NOS3, ITGB2, MMP3, PCK1, APOB, LCT, ACACB	265	165	12925	2.95597	1	0.155765	0.150703
GAD_DISEASE	Sarcoidosis	5	1.62866	0.00727888	FLT1, ACE, IFNG, TLR9, FOXP3	265	38	12925	6.41758	1	0.165362	0.159989
GAD_DISEASE	Coronary Disease	12	3.90879	0.00747697	C3, ATP8B4, BMP2, ACE, IFNG, LRP1, NOS3, ITGA2, MMP3, APOB, F2, TLR2	265	229	12925	2.55582	1	0.16873	0.163247
GAD_DISEASE	atopy	5	1.62866	0.00798312	IL4R, IFNG, TLR9, NOS1, FOXP3	265	39	12925	6.25302	1	0.178959	0.173144
GAD_DISEASE	risperidone-induced extrapyramidal symptoms	3	0.977199	0.00815644	ACE, MAOB, SLC6A3	265	7	12925	20.903	1	0.180455	0.17459
GAD_DISEASE	Pulmonary Embolism|Pulmonary Embolisms|Venous Thrombosis	3	0.977199	0.00815644	ACE, F2, F5	265	7	12925	20.903	1	0.180455	0.17459
GAD_DISEASE	periodontitis	7	2.28013	0.00825983	ACE, IFNG, MMP3, TLR9, HSPG2, MMP9, TLR2	265	86	12925	3.96994	1	0.181555	0.175655
GAD_DISEASE	Coronary Artery Disease	19	6.18893	0.00849641	ACE, IL4R, COL14A1, NOS3, IRS1, CTTNBP2, ITGA2, MMP3, F2, HDAC9, MMP9, PTPRG, F5, IGF1R, MYLK, GRIP1, COL4A2, EPB41L3, APOB	265	473	12925	1.95919	1	0.185551	0.179521
GAD_DISEASE	Parkinson's disease	9	2.9316	0.00871469	ACE, IFNG, NOS3, ITGB2, SLIT3, NOS1, EPHB2, SLC6A3, PAK4	265	142	12925	3.09128	1	0.187046	0.180968
GAD_DISEASE	Cardiomyopathy, Dilated|DCM - Dilated cardiomyopathy	5	1.62866	0.00873065	ACE, MMP3, ABCC9, SCN5A, MMP9	265	40	12925	6.0967	1	0.187046	0.180968
GAD_DISEASE	diabetes, type 2; liver disease	5	1.62866	0.00873065	MAOB, IRS1, NOS3, INSR, ALB	265	40	12925	6.0967	1	0.187046	0.180968
GAD_DISEASE	Coronary Disease|Coronary heart disease|Myocardial Infarction	7	2.28013	0.00970815	ACE, MYH15, GRM8, APOB, F2, ABCG2, F5	265	89	12925	3.83612	1	0.203425	0.196814
GAD_DISEASE	systemic sclerosis	4	1.30293	0.00973554	ACE, COL1A2, NOS3, FBN1	265	22	12925	8.86792	1	0.203425	0.196814
GAD_DISEASE	brain hemorrhage	4	1.30293	0.00973554	NOS3, ITGA2, MMP9, F5	265	22	12925	8.86792	1	0.203425	0.196814
GAD_DISEASE	cerebrovascular disease; sickle cell anemia	4	1.30293	0.00973554	ACE, ITGA2, F2, F5	265	22	12925	8.86792	1	0.203425	0.196814
GAD_DISEASE	Carcinoma, Squamous Cell|Inflammation|Mouth Neoplasms|Thrombosis	3	0.977199	0.0107295	ACE, MMP3, MMP9	265	8	12925	18.2901	1	0.217481	0.210414
GAD_DISEASE	Essential Hypertension	3	0.977199	0.0107295	ACE, NOS3, REN	265	8	12925	18.2901	1	0.217481	0.210414
GAD_DISEASE	cardiac death	3	0.977199	0.0107295	ACE, NOS3, SCN5A	265	8	12925	18.2901	1	0.217481	0.210414
GAD_DISEASE	Fetal Growth Retardation|Intrauterine growth retardation	3	0.977199	0.0107295	ACE, APOB, F5	265	8	12925	18.2901	1	0.217481	0.210414
GAD_DISEASE	bleeding complications	3	0.977199	0.0107295	ACE, ITGA2, F2	265	8	12925	18.2901	1	0.217481	0.210414
GAD_DISEASE	mood disorders	5	1.62866	0.0112429	GRM3, ADCY9, ACE, IFNG, NOS1	265	43	12925	5.67135	1	0.225191	0.217873
GAD_DISEASE	smoking behavior	5	1.62866	0.0112429	CYP2B6, MAOB, NOS1, SLC6A3, DRD5	265	43	12925	5.67135	1	0.225191	0.217873
GAD_DISEASE	personality	5	1.62866	0.0121733	CNTNAP2, MAOB, SCN9A, SLC6A3, DRD5	265	44	12925	5.54245	1	0.242392	0.234515
GAD_DISEASE	insulin resistance	4	1.30293	0.012418	ACE, IRS1, NOS3, INSR	265	24	12925	8.12893	1	0.245572	0.237592
GAD_DISEASE	Blood Pressure	17	5.53746	0.0124781	RYR2, ACE, TRPA1, DNAH8, NRXN1, DNAH5, SLC4A1, ANK2, HDAC9, SLC6A3, RELN, GRM7, TRPS1, EPB41L3, MYH4, APOB, SCN1A	265	420	12925	1.97417	1	0.245572	0.237592
GAD_DISEASE	smoking cessation	9	2.9316	0.0128123	PCSK2, RELN, IFNG, GRM7, LAMA1, MYO18B, TEK, MAP3K7, USH2A	265	152	12925	2.88791	1	0.250691	0.242545
GAD_DISEASE	HIV Infections	6	1.9544	0.0133026	CYP2B6, IL4R, CD209, TLR9, TLR7, TLR2	265	69	12925	4.24118	1	0.257382	0.249018
GAD_DISEASE	Coronary Artery Disease|Hypertension	3	0.977199	0.0136105	ACE, NOS3, APOB	265	9	12925	16.2579	1	0.257382	0.249018
GAD_DISEASE	Hypertension|Hypertrophy, Left Ventricular|Left Ventricular Hypertrophy	3	0.977199	0.0136105	ACE, APOB, MMP9	265	9	12925	16.2579	1	0.257382	0.249018
GAD_DISEASE	arterial stiffness	3	0.977199	0.0136105	ACE, NOS3, MMP9	265	9	12925	16.2579	1	0.257382	0.249018
GAD_DISEASE	Brain Ischemia|Recurrence|Stroke	3	0.977199	0.0136105	ITGB2, F2, F5	265	9	12925	16.2579	1	0.257382	0.249018
GAD_DISEASE	diabetic neuropathy	3	0.977199	0.0136105	NOS3, NOS1, APOB	265	9	12925	16.2579	1	0.257382	0.249018
GAD_DISEASE	Albuminuria|Inflammation|Kidney Diseases	4	1.30293	0.0139021	IL4R, NOS3, F2, F5	265	25	12925	7.80377	1	0.261436	0.252941
GAD_DISEASE	tardive dyskinesia	4	1.30293	0.0154826	MAOB, NOS3, NOS1, SLC6A3	265	26	12925	7.50363	1	0.28955	0.280141
GAD_DISEASE	rheumatoid arthritis	10	3.25733	0.0156583	IL4R, IFNG, NOS3, NOTCH4, MMP3, PGR, TYK2, MMP9, CD22, TLR2	265	189	12925	2.58061	1	0.289778	0.280362
GAD_DISEASE	Endometriosis	6	1.9544	0.0157702	ACE, IFNG, NOS3, MMP3, PGR, MMP9	265	72	12925	4.06447	1	0.289778	0.280362
GAD_DISEASE	Cleft Lip|Cleft Palate	16	5.21173	0.0158167	DSP, NOTCH3, CASR, JAG1, CHD7, MMP3, MMP9, FOXP2, GLI3, GLI2, BMP2, CHL1, TRPS1, KRT14, EPHB2, APOB	265	395	12925	1.97564	1	0.289778	0.280362
GAD_DISEASE	Dengue Hemorrhagic Fever	7	2.28013	0.0158372	IFNG, CD209, OAS2, TLR9, TLR7, TYK2, OASL	265	99	12925	3.44864	1	0.289778	0.280362
GAD_DISEASE	thrombophilia and vascular disease	3	0.977199	0.0167858	APOB, F2, F5	265	10	12925	14.6321	1	0.300635	0.290865
GAD_DISEASE	left ventricular remodeling	3	0.977199	0.0167858	ACE, MMP3, MMP9	265	10	12925	14.6321	1	0.300635	0.290865
GAD_DISEASE	Obesity|Vascular Diseases	3	0.977199	0.0167858	ACE, NOS3, MMP3	265	10	12925	14.6321	1	0.300635	0.290865
GAD_DISEASE	renal disease, end stage	3	0.977199	0.0167858	CASR, ACE, NOS3	265	10	12925	14.6321	1	0.300635	0.290865
GAD_DISEASE	Helicobacter Infections	4	1.30293	0.0171602	IL4R, IFNG, MMP3, TLR2	265	27	12925	7.22572	1	0.304121	0.294238
GAD_DISEASE	allergic rhinitis	4	1.30293	0.0171602	ACE, IL4R, IFNG, TLR2	265	27	12925	7.22572	1	0.304121	0.294238
GAD_DISEASE	patent ductus arteriosus	8	2.60586	0.0172797	IFNG, ITGA2, CHD7, PGR, APOB, F2, MMP9, F5	265	130	12925	3.00145	1	0.304645	0.294745
GAD_DISEASE	Multiple Sclerosis	13	4.23453	0.0174088	KANK1, RYR2, LRP1, TRPA1, EHMT2, NOTCH4, MMP3, TYK2, PCSK5, MMP9, RELN, NOS1, NEFH	265	293	12925	2.16402	1	0.305331	0.295408
GAD_DISEASE	Inflammation	6	1.9544	0.0185258	CENPE, IFNG, ATP10A, GLI3, PTPRG, OASL	265	75	12925	3.90189	1	0.323246	0.312742
GAD_DISEASE	Macular Degeneration	11	3.58306	0.018817	C3, OBSCN, ITGAM, ACE, EHMT2, NOTCH4, MAP3K19, ITGB2, MMP3, MYO18B, TLR7	265	228	12925	2.35311	1	0.326644	0.316029
GAD_DISEASE	kidney transplant	4	1.30293	0.0189353	ACE, IL4R, IFNG, NOS3	265	28	12925	6.96765	1	0.32702	0.316393
GAD_DISEASE	cardiovascular disease	5	1.62866	0.0200695	ACE, IRS1, NOS3, APOB, FBN1	265	51	12925	4.78172	1	0.340899	0.329821
GAD_DISEASE	Diabetes mellitus|Diabetes mellitus type II|Diabetes Mellitus, Type 2	5	1.62866	0.0200695	ACE, IRS1, NOS3, HNF4A, PCK1	265	51	12925	4.78172	1	0.340899	0.329821
GAD_DISEASE	Restenosis	3	0.977199	0.0202424	NOS3, MMP3, F5	265	11	12925	13.3019	1	0.340899	0.329821
GAD_DISEASE	EKG, abnormal	3	0.977199	0.0202424	CYP2B6, ANK2, SCN5A	265	11	12925	13.3019	1	0.340899	0.329821
GAD_DISEASE	Bronchiolitis Obliterans	3	0.977199	0.0202424	TLR9, TLR7, TLR2	265	11	12925	13.3019	1	0.340899	0.329821
GAD_DISEASE	Uric Acid	6	1.9544	0.0205288	BMP2, LAMA2, MYO18B, ANK2, LRP2, ABCG2	265	77	12925	3.80054	1	0.342315	0.331191
GAD_DISEASE	pregnancy loss	6	1.9544	0.0205288	FLT1, ACE, IFNG, PGR, F2, F5	265	77	12925	3.80054	1	0.342315	0.331191
GAD_DISEASE	kidney cancer	4	1.30293	0.0208082	IFNG, PRKDC, MMP3, ABCG2	265	29	12925	6.72739	1	0.345274	0.334054
GAD_DISEASE	Heart Failure	15	4.88599	0.0216056	GABRB2, CNTNAP2, ACE, MUC16, TRPA1, NOS3, ITPR1, ANK2, ACTL8, GLI3, BMP2, KCNU1, ADCY9, ANPEP, TNS1	265	374	12925	1.95616	1	0.351861	0.340427
GAD_DISEASE	smoking	6	1.9544	0.0226683	CYP2B6, ACE, NOS3, NRXN1, GRM8, SLC6A3	265	79	12925	3.70432	1	0.351861	0.340427
GAD_DISEASE	bladder cancer	19	6.18893	0.0238593	POLQ, ABCC4, CASR, ACE, IL4R, NOS3, IRS1, PRKDC, INSR, MMP3, MMP9, RAD23B, SLC6A3, IGF1R, IFNG, PGR, APOB, RAG1, TLR2	265	529	12925	1.75179	1	0.351861	0.340427
GAD_DISEASE	Atherosclerosis|Thrombosis	3	0.977199	0.0239675	NOS3, F2, F5	265	12	12925	12.1934	1	0.351861	0.340427
GAD_DISEASE	Sarcoidosis, Pulmonary	3	0.977199	0.0239675	ACE, IFNG, CFTR	265	12	12925	12.1934	1	0.351861	0.340427
GAD_DISEASE	Spinal Diseases	3	0.977199	0.0239675	MMP3, MMP9, IGF1R	265	12	12925	12.1934	1	0.351861	0.340427
GAD_DISEASE	Infertility, Female	3	0.977199	0.0239675	PGR, F2, F5	265	12	12925	12.1934	1	0.351861	0.340427
GAD_DISEASE	glaucoma; glaucoma, primary open-angle	3	0.977199	0.0239675	ACE, NOS3, REN	265	12	12925	12.1934	1	0.351861	0.340427
GAD_DISEASE	Malaria, Cerebral	3	0.977199	0.0239675	ACE, TLR9, TLR2	265	12	12925	12.1934	1	0.351861	0.340427
GAD_DISEASE	Coronary Disease|Hypertension	3	0.977199	0.0239675	ACE, F2, F5	265	12	12925	12.1934	1	0.351861	0.340427
GAD_DISEASE	Abortion, Spontaneous	7	2.28013	0.0242319	BMP2, IFNG, NOTCH4, LCT, F2, IGF1R, F5	265	109	12925	3.13225	1	0.351861	0.340427
GAD_DISEASE	Varicose Veins	4	1.30293	0.0248483	SEMA3C, IRS1, MMP3, PRKG2	265	31	12925	6.29337	1	0.351861	0.340427
GAD_DISEASE	Birth Weight|Leukemia|Leukemia, Myeloid, Acute|Precursor Cell Lymphoblastic Leukemia-Lymphoma	10	3.25733	0.0264665	C3, CD209, NOS3, ITGB2, TLR9, IRAK3, TYK2, NOS1, F5, TLR2	265	207	12925	2.35621	1	0.351861	0.340427
GAD_DISEASE	systemic lupus erythematosus	8	2.60586	0.0265404	C3, ITGAM, ACE, IL4R, IFNG, ITGAX, CD22, TLR2	265	142	12925	2.74781	1	0.351861	0.340427
GAD_DISEASE	nephropathy in other diseases	4	1.30293	0.0270152	ACE, PRKCB, NOS3, APOB	265	32	12925	6.0967	1	0.351861	0.340427
GAD_DISEASE	Hepatitis C|Remission, Spontaneous	7	2.28013	0.0272377	JAG1, IFNG, CD209, NOTCH4, MX2, TLR9, IRAK3	265	112	12925	3.04835	1	0.351861	0.340427
GAD_DISEASE	blood pressure, arterial	5	1.62866	0.0272725	ACE, NOS3, APOB, IGF1R, F5	265	56	12925	4.35478	1	0.351861	0.340427
GAD_DISEASE	Meningeal Neoplasms|meningioma	10	3.25733	0.0279048	C3, CD209, NOS3, ITGB2, TLR9, IRAK3, TYK2, NOS1, F5, TLR2	265	209	12925	2.33366	1	0.351861	0.340427
GAD_DISEASE	Atherosclerosis|Brain Ischemia|Carotid Stenosis|Thrombosis	3	0.977199	0.0279489	VWF, F2, F5	265	13	12925	11.2554	1	0.351861	0.340427
GAD_DISEASE	polycystic kidney disease	3	0.977199	0.0279489	PKHD1, ACE, NOS3	265	13	12925	11.2554	1	0.351861	0.340427
GAD_DISEASE	Brain Ischemia|Stroke|Vascular Diseases	3	0.977199	0.0279489	VWF, F2, F5	265	13	12925	11.2554	1	0.351861	0.340427
GAD_DISEASE	kidney disease	3	0.977199	0.0279489	ABCC4, ACE, NOS3	265	13	12925	11.2554	1	0.351861	0.340427
GAD_DISEASE	Brain Ischemia	3	0.977199	0.0279489	ACE, F2, F5	265	13	12925	11.2554	1	0.351861	0.340427
GAD_DISEASE	Cardiovascular Diseases|Coronary Artery Disease	3	0.977199	0.0279489	ACE, NOS3, REN	265	13	12925	11.2554	1	0.351861	0.340427
GAD_DISEASE	Alzheimer Disease	8	2.60586	0.028359	RYR2, CNTNAP2, TRPA1, COL22A1, ABCC9, EPHA1, ANK1, GLI2	265	144	12925	2.70964	1	0.351861	0.340427
GAD_DISEASE	retinopathy, diabetic	4	1.30293	0.0292799	ACE, VWF, NOS3, ITGB2	265	33	12925	5.91195	1	0.351861	0.340427
GAD_DISEASE	nephropathy, diabetic	4	1.30293	0.0292799	ACE, PRKCB, NOS3, REN	265	33	12925	5.91195	1	0.351861	0.340427
GAD_DISEASE	Insulin Resistance	8	2.60586	0.0292993	RYR2, ACE, TRPS1, ITPR1, ANK2, EPHB2, APOB, ANK1	265	145	12925	2.69096	1	0.351861	0.340427
GAD_DISEASE	chronic obstructive pulmonary disease	15	4.88599	0.0294144	ABCC4, CASR, ACE, IL4R, NOS3, IRS1, INSR, RAD23B, SLC6A3, IGF1R, PGR, APOB, CFTR, RAG1, TLR2	265	390	12925	1.87591	1	0.351861	0.340427
GAD_DISEASE	attention deficit disorder conduct disorder oppositional defiant disorder	5	1.62866	0.0305334	NOS3, ANPEP, ALB, SLC6A3, DRD5	265	58	12925	4.20462	1	0.351861	0.340427
GAD_DISEASE	Cerebral Palsy	4	1.30293	0.0316418	NOS3, MMP3, F2, F5	265	34	12925	5.73807	1	0.351861	0.340427
GAD_DISEASE	tuberculosis	3	0.977199	0.0321744	IFNG, TLR9, TLR2	265	14	12925	10.4515	1	0.351861	0.340427
GAD_DISEASE	thrombocytopenia	3	0.977199	0.0321744	ITGA2, F2, F5	265	14	12925	10.4515	1	0.351861	0.340427
GAD_DISEASE	Coronary Disease|Coronary heart disease|Inflammation|Insulin Resistance	5	1.62866	0.0322463	IRS1, NOS3, INSR, ABCB4, APOB	265	59	12925	4.13335	1	0.351861	0.340427
GAD_DISEASE	Pulmonary Disease, Chronic Obstructive	6	1.9544	0.0326478	ACE, MMP3, MMP9, CFTR, TLR2, TNS1	265	87	12925	3.3637	1	0.351861	0.340427
GAD_DISEASE	ulcerative colitis	6	1.9544	0.0340599	IFNG, HNF4A, MMP3, NOS1, SLC26A3, TLR2	265	88	12925	3.32547	1	0.351861	0.340427
GAD_DISEASE	Venous Thrombosis	4	1.30293	0.0341006	ACE, NOS3, F2, F5	265	35	12925	5.57412	1	0.351861	0.340427
GAD_DISEASE	lung cancer	20	6.51466	0.0351239	ABCC4, CASR, ACE, IL4R, NOS3, IRS1, INSR, MMP3, MMP9, RAD23B, SLC6A3, IGF1R, IFNG, ANPEP, PGR, APOB, CFTR, RAG1, ABCG2, TLR2	265	593	12925	1.64498	1	0.351861	0.340427
GAD_DISEASE	lung cancer	18	5.86319	0.0360039	ABCC4, CASR, IL4R, NOS3, IRS1, PRKDC, INSR, MMP3, MMP9, RAD23B, SLC6A3, IGF1R, IFNG, TLR9, PGR, RAG1, ABCG2, TLR2	265	516	12925	1.7014	1	0.351861	0.340427
GAD_DISEASE	menopause	3	0.977199	0.0366327	NOS3, F2, F5	265	15	12925	9.75472	1	0.351861	0.340427
GAD_DISEASE	Alzheimer Disease|Alzheimer's Disease|Amnesia	3	0.977199	0.0366327	LRP1, CHAT, DRD5	265	15	12925	9.75472	1	0.351861	0.340427
GAD_DISEASE	Rhinitis, Allergic, Perennial	3	0.977199	0.0366327	EGR1, ACE, FOXP3	265	15	12925	9.75472	1	0.351861	0.340427
GAD_DISEASE	Pregnancy Complications	3	0.977199	0.0366327	ACE, F2, F5	265	15	12925	9.75472	1	0.351861	0.340427
GAD_DISEASE	cerebrovascular disease, ischemic	3	0.977199	0.0366327	ACE, F2, F5	265	15	12925	9.75472	1	0.351861	0.340427
GAD_DISEASE	atrial fibrillation	3	0.977199	0.0366327	ACE, NOS3, SCN5A	265	15	12925	9.75472	1	0.351861	0.340427
GAD_DISEASE	Vascular Diseases	3	0.977199	0.0366327	ITGA2, F2, F5	265	15	12925	9.75472	1	0.351861	0.340427
GAD_DISEASE	schizophrenia; schizoaffective disorder; bipolar disorder	3	0.977199	0.0366327	GRM3, VWF, NOS1	265	15	12925	9.75472	1	0.351861	0.340427
GAD_DISEASE	homocysteine	3	0.977199	0.0366327	CPS1, NOS3, NOX4	265	15	12925	9.75472	1	0.351861	0.340427
GAD_DISEASE	polycystic ovarian syndrome	3	0.977199	0.0366327	ACE, IRS1, INSR	265	15	12925	9.75472	1	0.351861	0.340427
GAD_DISEASE	Long QT Syndrome	3	0.977199	0.0366327	ACE, SCN5A, MMP9	265	15	12925	9.75472	1	0.351861	0.340427
GAD_DISEASE	periodontal disease	3	0.977199	0.0366327	IL4R, NOS3, TLR2	265	15	12925	9.75472	1	0.351861	0.340427
GAD_DISEASE	Hypercholesterolemia	4	1.30293	0.0366555	ACE, LRP2, APOB, ACACB	265	36	12925	5.41929	1	0.351861	0.340427
GAD_DISEASE	Bone Density	7	2.28013	0.0377015	CNTNAP2, JAG1, SEMA3C, NOTCH4, PRKG2, ACTL8, HDAC9	265	121	12925	2.82161	1	0.351861	0.340427
GAD_DISEASE	Apoplexy|Stroke	4	1.30293	0.039306	ACE, NOS3, ITGA2, MMP9	265	37	12925	5.27282	1	0.351861	0.340427
GAD_DISEASE	diabetes, type 1	9	2.9316	0.0403151	ITGAM, ACE, PRKCB, NOS3, NOTCH4, TYK2, SCN5A, FOXP3, TLR2	265	189	12925	2.32255	1	0.351861	0.340427
GAD_DISEASE	Fetal Growth Retardation|HELLP Syndrome|Intrauterine growth retardation|Pregnancy Complications, Hematologic|Thrombosis	2	0.651466	0.0404354	F2, F5	265	2	12925	48.7736	1	0.351861	0.340427
GAD_DISEASE	Birth Weight|Pre-Eclampsia|Thrombophilia	2	0.651466	0.0404354	F2, F5	265	2	12925	48.7736	1	0.351861	0.340427
GAD_DISEASE	acute coronary syndrome atherosclerosis, coronary	2	0.651466	0.0404354	MMP3, MMP9	265	2	12925	48.7736	1	0.351861	0.340427
GAD_DISEASE	Activated Protein C Resistance|Venous Thromboembolism|Venous Thrombosis	2	0.651466	0.0404354	F2, F5	265	2	12925	48.7736	1	0.351861	0.340427
GAD_DISEASE	diabetes, type 2; nephropathy	2	0.651466	0.0404354	ACE, NOS3	265	2	12925	48.7736	1	0.351861	0.340427
GAD_DISEASE	Femur Head Necrosis|Thromboembolism	2	0.651466	0.0404354	F2, F5	265	2	12925	48.7736	1	0.351861	0.340427
GAD_DISEASE	HELLP Syndrome|Thrombophilia	2	0.651466	0.0404354	F2, F5	265	2	12925	48.7736	1	0.351861	0.340427
GAD_DISEASE	Activated Protein C Resistance|Infection|Neoplasms|Thrombophilia|Thrombosis	2	0.651466	0.0404354	F2, F5	265	2	12925	48.7736	1	0.351861	0.340427
GAD_DISEASE	Atrial Fibrillation|Thromboembolism|Thrombophilia	2	0.651466	0.0404354	F2, F5	265	2	12925	48.7736	1	0.351861	0.340427
GAD_DISEASE	AHG deficiency disease|Hemophilia A|Hemorrhage|Thrombophilia	2	0.651466	0.0404354	F2, F5	265	2	12925	48.7736	1	0.351861	0.340427
GAD_DISEASE	Apoplexy|Brain Ischemia|Intracranial Embolism and Thrombosis|Sinus Thrombosis, Intracranial|Stroke	2	0.651466	0.0404354	F2, F5	265	2	12925	48.7736	1	0.351861	0.340427
GAD_DISEASE	end-stage renal disease	2	0.651466	0.0404354	ACE, NOS3	265	2	12925	48.7736	1	0.351861	0.340427
GAD_DISEASE	Precursor Cell Lymphoblastic Leukemia-Lymphoma|Thrombophilia	2	0.651466	0.0404354	F2, F5	265	2	12925	48.7736	1	0.351861	0.340427
GAD_DISEASE	Thrombophilia|Thrombosis|Varicose Veins	2	0.651466	0.0404354	F2, F5	265	2	12925	48.7736	1	0.351861	0.340427
GAD_DISEASE	Abortion, Spontaneous|Abruptio Placentae|PLACENTA ABRUPTIO|Pre-Eclampsia|Pregnancy Complications, Hematologic|Thrombophilia	2	0.651466	0.0404354	F2, F5	265	2	12925	48.7736	1	0.351861	0.340427
GAD_DISEASE	Language Development Disorders	2	0.651466	0.0404354	CNTNAP2, FOXP2	265	2	12925	48.7736	1	0.351861	0.340427
GAD_DISEASE	Activated Protein C Resistance|Chronic ulcerative colitis|Colitis, Ulcerative|Crohn Disease|Crohn's disease|Hyperhomocysteinemia|Inflammatory bowel disease, NOS|Inflammatory Bowel Diseases	2	0.651466	0.0404354	F2, F5	265	2	12925	48.7736	1	0.351861	0.340427
GAD_DISEASE	Abortion, Habitual|Abortion, Spontaneous|Obstetric Labor Complications|Thrombophilia	2	0.651466	0.0404354	F2, F5	265	2	12925	48.7736	1	0.351861	0.340427
GAD_DISEASE	Retinal Vein Occlusion|Thrombophilia|Thrombosis	2	0.651466	0.0404354	F2, F5	265	2	12925	48.7736	1	0.351861	0.340427
GAD_DISEASE	Apoplexy|Atrial Septal Defects|Heart Septal Defects, Atrial|Stroke|Thromboembolism	2	0.651466	0.0404354	F2, F5	265	2	12925	48.7736	1	0.351861	0.340427
GAD_DISEASE	Apoplexy|Atrial Septal Defects|Brain Ischemia|Diabetes mellitus|Heart Septal Defects, Atrial|Hypertension|Intracranial Thrombosis|Ischemic Attack, Transient|Stroke|Transient Ischemic Attack	2	0.651466	0.0404354	F2, F5	265	2	12925	48.7736	1	0.351861	0.340427
GAD_DISEASE	Systemic Sclerosis	2	0.651466	0.0404354	ACE, NOS3	265	2	12925	48.7736	1	0.351861	0.340427
GAD_DISEASE	Activated Protein C Resistance|Antithrombin III Deficiency|Pregnancy Complications, Hematologic|Protein C Deficiency|Protein S Deficiency|Puerperal Disorders|Pulmonary Embolism|Pulmonary Embolisms|Thrombophilia|Venous Thrombosis	2	0.651466	0.0404354	F2, F5	265	2	12925	48.7736	1	0.351861	0.340427
GAD_DISEASE	Activated Protein C Resistance|Venous Thrombosis	2	0.651466	0.0404354	F2, F5	265	2	12925	48.7736	1	0.351861	0.340427
GAD_DISEASE	Epilepsy, Temporal Lobe|Seizures, Febrile	2	0.651466	0.0404354	C3, MMP9	265	2	12925	48.7736	1	0.351861	0.340427
GAD_DISEASE	myocardial infarct; atherosclerosis	2	0.651466	0.0404354	MMP3, MMP9	265	2	12925	48.7736	1	0.351861	0.340427
GAD_DISEASE	Abortion, Habitual|Activated Protein C Resistance|Fetal Growth Retardation|Hypertension|Intrauterine growth retardation|Pre-Eclampsia|Pregnancy Complications, Hematologic|Thrombophilia	2	0.651466	0.0404354	F2, F5	265	2	12925	48.7736	1	0.351861	0.340427
GAD_DISEASE	Abruptio Placentae|Fetal Death|Fetal Growth Retardation|Intrauterine growth retardation|PLACENTA ABRUPTIO|Placenta Diseases|Thrombophilia	2	0.651466	0.0404354	F2, F5	265	2	12925	48.7736	1	0.351861	0.340427
GAD_DISEASE	Death, Sudden, Cardiac|Myocardial ischemia|Sudden Cardiac Death	2	0.651466	0.0404354	F2, F5	265	2	12925	48.7736	1	0.351861	0.340427
GAD_DISEASE	Stomach Neoplasms|Thrombophilia	2	0.651466	0.0404354	F2, F5	265	2	12925	48.7736	1	0.351861	0.340427
GAD_DISEASE	Apoplexy|Atrial Septal Defects|Embolism, Paradoxical|Heart Septal Defects, Atrial|Migraine with Aura|Stroke|Thrombophilia	2	0.651466	0.0404354	F2, F5	265	2	12925	48.7736	1	0.351861	0.340427
GAD_DISEASE	Embryo Loss|Genetic Diseases, Inborn|Pregnancy Complications, Hematologic|Thrombophilia	2	0.651466	0.0404354	F2, F5	265	2	12925	48.7736	1	0.351861	0.340427
GAD_DISEASE	Heart Diseases|Hemorrhage	2	0.651466	0.0404354	F2, F5	265	2	12925	48.7736	1	0.351861	0.340427
GAD_DISEASE	thrombosis, arterial thrombosis, venous	2	0.651466	0.0404354	F2, F5	265	2	12925	48.7736	1	0.351861	0.340427
GAD_DISEASE	Antiphospholipid Syndrome|Arterial Occlusive Diseases|Blood Coagulation Disorders, Inherited|Cardiomyopathy, Dilated|Heart Defects, Congenital|Heart Diseases|Thrombophilia|Thrombosis	2	0.651466	0.0404354	F2, F5	265	2	12925	48.7736	1	0.351861	0.340427
GAD_DISEASE	Protein S Deficiency|Thrombophilia	2	0.651466	0.0404354	F2, F5	265	2	12925	48.7736	1	0.351861	0.340427
GAD_DISEASE	Abruptio Placentae|Fetal Death|Fetal Growth Retardation|Intrauterine growth retardation|PLACENTA ABRUPTIO|Pre-Eclampsia|Pregnancy Complications, Hematologic|Thrombophilia	2	0.651466	0.0404354	F2, F5	265	2	12925	48.7736	1	0.351861	0.340427
GAD_DISEASE	spherocytosis	2	0.651466	0.0404354	SLC4A1, ANK1	265	2	12925	48.7736	1	0.351861	0.340427
GAD_DISEASE	Intracranial Thrombosis|Thrombophilia	2	0.651466	0.0404354	F2, F5	265	2	12925	48.7736	1	0.351861	0.340427
GAD_DISEASE	Epilepsy|Thrombophilia	2	0.651466	0.0404354	F2, F5	265	2	12925	48.7736	1	0.351861	0.340427
GAD_DISEASE	pregnancy-related first time venous thrombosis	2	0.651466	0.0404354	F2, F5	265	2	12925	48.7736	1	0.351861	0.340427
GAD_DISEASE	Brain Ischemia|Intracranial Hemorrhages|Myocardial Infarction|Stroke	2	0.651466	0.0404354	MMP3, MMP9	265	2	12925	48.7736	1	0.351861	0.340427
GAD_DISEASE	von Willebrand Disease|von Willebrand Diseases	2	0.651466	0.0404354	VWF, ITGA2	265	2	12925	48.7736	1	0.351861	0.340427
GAD_DISEASE	Constriction, Pathologic|Ischemia|Peripheral Arterial Disease|Peripheral Arterial Diseases|Thrombophilia	2	0.651466	0.0404354	F2, F5	265	2	12925	48.7736	1	0.351861	0.340427
GAD_DISEASE	fetal loss, late; pregnancy loss, recurrent	2	0.651466	0.0404354	F2, F5	265	2	12925	48.7736	1	0.351861	0.340427
GAD_DISEASE	Cerebral Palsy|Hemiplegia	2	0.651466	0.0404354	F2, F5	265	2	12925	48.7736	1	0.351861	0.340427
GAD_DISEASE	albuminuria blood pressure, arterial body mass endothelial function glucose lipids metabolic syndrome renal function	2	0.651466	0.0404354	ACE, NOS3	265	2	12925	48.7736	1	0.351861	0.340427
GAD_DISEASE	Anemia, Sickle Cell|beta-Thalassemia|Sickle Cell Trait|Thrombophilia	2	0.651466	0.0404354	F2, F5	265	2	12925	48.7736	1	0.351861	0.340427
GAD_DISEASE	Recurrence|Thromboembolism	2	0.651466	0.0404354	F2, F5	265	2	12925	48.7736	1	0.351861	0.340427
GAD_DISEASE	Thromboembolism|Thrombosis	2	0.651466	0.0404354	F2, F5	265	2	12925	48.7736	1	0.351861	0.340427
GAD_DISEASE	Diabetes mellitus|Hyperlipidemias|Hypertension|Retinal Vein Occlusion|Thrombophilia	2	0.651466	0.0404354	F2, F5	265	2	12925	48.7736	1	0.351861	0.340427
GAD_DISEASE	Abortion, Habitual|Pregnancy Complications, Hematologic|Thrombosis	2	0.651466	0.0404354	F2, F5	265	2	12925	48.7736	1	0.351861	0.340427
GAD_DISEASE	Atherosclerosis|Coronary Artery Disease|	2	0.651466	0.0404354	F2, F5	265	2	12925	48.7736	1	0.351861	0.340427
GAD_DISEASE	Brain Ischemia|Foramen Ovale, Patent|Stroke|Thrombosis	2	0.651466	0.0404354	F2, F5	265	2	12925	48.7736	1	0.351861	0.340427
GAD_DISEASE	Carcinoma, Squamous Cell|Mouth Neoplasms|Squamous cell carcinoma|Thrombophilia	2	0.651466	0.0404354	F2, F5	265	2	12925	48.7736	1	0.351861	0.340427
GAD_DISEASE	Bone necrosis|Osteonecrosis|Severe Acute Respiratory Syndrome	2	0.651466	0.0404354	F2, F5	265	2	12925	48.7736	1	0.351861	0.340427
GAD_DISEASE	Apoplexy|Brain Ischemia|Ischemic Attack, Transient|Stroke|Thrombosis|Transient Ischemic Attack	2	0.651466	0.0404354	F2, F5	265	2	12925	48.7736	1	0.351861	0.340427
GAD_DISEASE	Lupus Erythematosus, Systemic|Thrombosis	2	0.651466	0.0404354	F2, F5	265	2	12925	48.7736	1	0.351861	0.340427
GAD_DISEASE	Activated Protein C Resistance|Postoperative Complications|Pulmonary Embolism|Pulmonary Embolisms|Thrombophilia|Venous Thrombosis	2	0.651466	0.0404354	F2, F5	265	2	12925	48.7736	1	0.351861	0.340427
GAD_DISEASE	Pregnancy Complications, Cardiovascular|Venous Thrombosis	2	0.651466	0.0404354	F2, F5	265	2	12925	48.7736	1	0.351861	0.340427
GAD_DISEASE	Multiple Organ Failure|Respiratory Distress Syndrome, Adult|Sepsis	2	0.651466	0.0404354	ACE, NOS3	265	2	12925	48.7736	1	0.351861	0.340427
GAD_DISEASE	Atherosclerosis|Thrombophilia	2	0.651466	0.0404354	F2, F5	265	2	12925	48.7736	1	0.351861	0.340427
GAD_DISEASE	Sinus Thrombosis, Intracranial|Thrombophilia	2	0.651466	0.0404354	F2, F5	265	2	12925	48.7736	1	0.351861	0.340427
GAD_DISEASE	Cardiovascular Diseases|Hearing Loss, Sensorineural|Hearing Loss, Sudden|Thrombosis	2	0.651466	0.0404354	F2, F5	265	2	12925	48.7736	1	0.351861	0.340427
GAD_DISEASE	Death, Sudden|Pulmonary Embolism|Venous Thrombosis	2	0.651466	0.0404354	F2, F5	265	2	12925	48.7736	1	0.351861	0.340427
GAD_DISEASE	cardiological syndrome X	2	0.651466	0.0404354	ACE, NOS3	265	2	12925	48.7736	1	0.351861	0.340427
GAD_DISEASE	Factor V Deficiency|Hypoprothrombinemias|Protein C Deficiency|Protein S Deficiency|Pulmonary Embolism|Thrombophilia|Venous Thrombosis	2	0.651466	0.0404354	F2, F5	265	2	12925	48.7736	1	0.351861	0.340427
GAD_DISEASE	Venous Thromboembolism|Venous Thrombosis	2	0.651466	0.0404354	F2, F5	265	2	12925	48.7736	1	0.351861	0.340427
GAD_DISEASE	Protein C Deficiency|Protein S Deficiency|Venous Thrombosis	2	0.651466	0.0404354	F2, F5	265	2	12925	48.7736	1	0.351861	0.340427
GAD_DISEASE	Apoplexy|Brain Ischemia|Sinus Thrombosis, Intracranial|Stroke	2	0.651466	0.0404354	F2, F5	265	2	12925	48.7736	1	0.351861	0.340427
GAD_DISEASE	autistic spectrum disorder	2	0.651466	0.0404354	RELN, GRM8	265	2	12925	48.7736	1	0.351861	0.340427
GAD_DISEASE	Pulmonary Embolism|Pulmonary Embolisms|Recurrence|Venous Thrombosis	2	0.651466	0.0404354	F2, F5	265	2	12925	48.7736	1	0.351861	0.340427
GAD_DISEASE	Postoperative Complications|Recurrence|Thromboembolism	2	0.651466	0.0404354	F2, F5	265	2	12925	48.7736	1	0.351861	0.340427
GAD_DISEASE	AHG deficiency disease|Chromosome Inversion|Hemophilia A|Hemorrhage|Inversion, Chromosome	2	0.651466	0.0404354	F2, F5	265	2	12925	48.7736	1	0.351861	0.340427
GAD_DISEASE	myocardial infarct; heart disease, ischemic; atherosclerosis, coronary	2	0.651466	0.0404354	NOS3, MMP9	265	2	12925	48.7736	1	0.351861	0.340427
GAD_DISEASE	Hemorrhage|Recurrence|Thromboembolism|Thrombophilia	2	0.651466	0.0404354	F2, F5	265	2	12925	48.7736	1	0.351861	0.340427
GAD_DISEASE	Complication, Cardiovascular Pregnancy|Pregnancy Complications, Cardiovascular|Puerperal Disorders|Pulmonary Embolism|Pulmonary Embolisms|Thromboembolism|Venous Thrombosis	2	0.651466	0.0404354	F2, F5	265	2	12925	48.7736	1	0.351861	0.340427
GAD_DISEASE	leukoaraiosis volume	2	0.651466	0.0404354	MMP3, MMP9	265	2	12925	48.7736	1	0.351861	0.340427
GAD_DISEASE	Hemorrhage|Thrombosis|von Willebrand Disease	2	0.651466	0.0404354	F2, F5	265	2	12925	48.7736	1	0.351861	0.340427
GAD_DISEASE	Protein Deficiency|Recurrence|Venous Thrombosis	2	0.651466	0.0404354	F2, F5	265	2	12925	48.7736	1	0.351861	0.340427
GAD_DISEASE	Complication, Cardiovascular Pregnancy|Fetal Death|Pregnancy Complications, Cardiovascular|Thromboembolism	2	0.651466	0.0404354	F2, F5	265	2	12925	48.7736	1	0.351861	0.340427
GAD_DISEASE	atherosclerosis, coronary; hypertension; Fabry's disease	2	0.651466	0.0404354	ACE, NOS3	265	2	12925	48.7736	1	0.351861	0.340427
GAD_DISEASE	Fetal Diseases|Fetal Growth Retardation|Hypertension induced by pregnancy|Hypertension, Pregnancy-Induced|Intrauterine growth retardation|Pre-Eclampsia|Pregnancy Complications, Hematologic|Thrombophilia	2	0.651466	0.0404354	F2, F5	265	2	12925	48.7736	1	0.351861	0.340427
GAD_DISEASE	Hearing Loss, Sensorineural|Hypercholesterolemia|Hyperhomocysteinemia|Sensorineural Hearing Loss|Thrombophilia	2	0.651466	0.0404354	F2, F5	265	2	12925	48.7736	1	0.351861	0.340427
GAD_DISEASE	acute chest syndrome asthma	2	0.651466	0.0404354	NOS3, NOS1	265	2	12925	48.7736	1	0.351861	0.340427
GAD_DISEASE	Thromboangiitis Obliterans|Thrombophilia	2	0.651466	0.0404354	F2, F5	265	2	12925	48.7736	1	0.351861	0.340427
GAD_DISEASE	Thromboembolism|Thrombophilia	2	0.651466	0.0404354	F2, F5	265	2	12925	48.7736	1	0.351861	0.340427
GAD_DISEASE	Cardiomegaly|Microvascular Angina	2	0.651466	0.0404354	ACE, NOS3	265	2	12925	48.7736	1	0.351861	0.340427
GAD_DISEASE	Crohn Disease|Crohn's disease|Thromboembolism	2	0.651466	0.0404354	F2, F5	265	2	12925	48.7736	1	0.351861	0.340427
GAD_DISEASE	enuresis, primary nocturnal	2	0.651466	0.0404354	NOS3, NOS1	265	2	12925	48.7736	1	0.351861	0.340427
GAD_DISEASE	Recurrence|Thrombophilia|Venous Thromboembolism	2	0.651466	0.0404354	F2, F5	265	2	12925	48.7736	1	0.351861	0.340427
GAD_DISEASE	Hearing Loss, Sensorineural|Hearing Loss, Sudden|Sensorineural Hearing Loss	2	0.651466	0.0404354	F2, F5	265	2	12925	48.7736	1	0.351861	0.340427
GAD_DISEASE	Neoplasms|Recurrence|Thromboembolism|Thrombophilia|Upper Extremity Deep Vein Thrombosis	2	0.651466	0.0404354	F2, F5	265	2	12925	48.7736	1	0.351861	0.340427
GAD_DISEASE	Pregnancy Complications, Hematologic|Thrombosis	2	0.651466	0.0404354	F2, F5	265	2	12925	48.7736	1	0.351861	0.340427
GAD_DISEASE	Malignant Hyperthermia	2	0.651466	0.0404354	RYR1, CACNA1S	265	2	12925	48.7736	1	0.351861	0.340427
GAD_DISEASE	Diabetes mellitus|Hypercholesterolemia|Hypertension|Peripheral Vascular Diseases	2	0.651466	0.0404354	F2, F5	265	2	12925	48.7736	1	0.351861	0.340427
GAD_DISEASE	diabetic retinopathy	2	0.651466	0.0404354	ACE, ITGA2	265	2	12925	48.7736	1	0.351861	0.340427
GAD_DISEASE	Activated Protein C Resistance|Recurrence|Thromboembolism|Thrombophilia|Venous Thrombosis	2	0.651466	0.0404354	F2, F5	265	2	12925	48.7736	1	0.351861	0.340427
GAD_DISEASE	Pulmonary Embolism|Pulmonary Embolisms|Thrombophilia|Venous Thrombosis	2	0.651466	0.0404354	F2, F5	265	2	12925	48.7736	1	0.351861	0.340427
GAD_DISEASE	Behcet Syndrome|Retinal Artery Occlusion|Retinal Vein Occlusion	2	0.651466	0.0404354	F2, F5	265	2	12925	48.7736	1	0.351861	0.340427
GAD_DISEASE	asthma; endothelium dependent dilatation	2	0.651466	0.0404354	ACE, NOS3	265	2	12925	48.7736	1	0.351861	0.340427
GAD_DISEASE	Abortion, Habitual|Pregnancy Complications|Thrombophilia	2	0.651466	0.0404354	F2, F5	265	2	12925	48.7736	1	0.351861	0.340427
GAD_DISEASE	Abruptio Placentae|PLACENTA ABRUPTIO|Thrombophilia	2	0.651466	0.0404354	F2, F5	265	2	12925	48.7736	1	0.351861	0.340427
GAD_DISEASE	Hypertension, Pregnancy-Induced|Pre-Eclampsia|Thrombophilia	2	0.651466	0.0404354	F2, F5	265	2	12925	48.7736	1	0.351861	0.340427
GAD_DISEASE	matrix metalloproteinase	2	0.651466	0.0404354	MMP3, MMP9	265	2	12925	48.7736	1	0.351861	0.340427
GAD_DISEASE	Abortion, Spontaneous|Pregnancy Complications, Hematologic|Thrombophilia	2	0.651466	0.0404354	F2, F5	265	2	12925	48.7736	1	0.351861	0.340427
GAD_DISEASE	Obesity|Postthrombotic Syndrome|Varicose Veins|Venous Thrombosis	2	0.651466	0.0404354	F2, F5	265	2	12925	48.7736	1	0.351861	0.340427
GAD_DISEASE	Hepatitis C, Chronic|Thrombosis	2	0.651466	0.0404354	F2, F5	265	2	12925	48.7736	1	0.351861	0.340427
GAD_DISEASE	Recurrence|Thrombophilia	2	0.651466	0.0404354	F2, F5	265	2	12925	48.7736	1	0.351861	0.340427
GAD_DISEASE	Activated Protein C Resistance|Protein S Deficiency|Thrombophilia|Venous Thrombosis	2	0.651466	0.0404354	F2, F5	265	2	12925	48.7736	1	0.351861	0.340427
GAD_DISEASE	Diabetes Complications|Hypercholesterolemia|Hypertension|Myocardial Infarction|Obesity	2	0.651466	0.0404354	F2, F5	265	2	12925	48.7736	1	0.351861	0.340427
GAD_DISEASE	Blood Coagulation Disorders|Legg-Perthes Disease|Thrombophilia	2	0.651466	0.0404354	F2, F5	265	2	12925	48.7736	1	0.351861	0.340427
GAD_DISEASE	Thrombophilia|Varicose Ulcer|Varicose Veins	2	0.651466	0.0404354	F2, F5	265	2	12925	48.7736	1	0.351861	0.340427
GAD_DISEASE	Pregnancy-associated venous thromboembolism	2	0.651466	0.0404354	F2, F5	265	2	12925	48.7736	1	0.351861	0.340427
GAD_DISEASE	Ischemia|Peripheral Vascular Diseases	2	0.651466	0.0404354	F2, F5	265	2	12925	48.7736	1	0.351861	0.340427
GAD_DISEASE	Hyperhomocysteinemia|Intracranial Thrombosis|Thrombophilia|Venous Thrombosis	2	0.651466	0.0404354	F2, F5	265	2	12925	48.7736	1	0.351861	0.340427
GAD_DISEASE	insulin; polycystic ovary syndrome	2	0.651466	0.0404354	IRS1, INSR	265	2	12925	48.7736	1	0.351861	0.340427
GAD_DISEASE	Activated Protein C Resistance|Pulmonary Embolism|Pulmonary Embolisms|Thrombophilia|Venous Thrombosis	2	0.651466	0.0404354	F2, F5	265	2	12925	48.7736	1	0.351861	0.340427
GAD_DISEASE	Birth Weight|Post-partum bleeding|Postpartum Hemorrhage|Pregnancy Complications, Hematologic	2	0.651466	0.0404354	F2, F5	265	2	12925	48.7736	1	0.351861	0.340427
GAD_DISEASE	Thrombosis|Venous Thromboembolism	2	0.651466	0.0404354	F2, F5	265	2	12925	48.7736	1	0.351861	0.340427
GAD_DISEASE	Neoplasms|Thromboembolism|Venous Thrombosis	2	0.651466	0.0404354	F2, F5	265	2	12925	48.7736	1	0.351861	0.340427
GAD_DISEASE	nitric oxide	2	0.651466	0.0404354	NOS3, NOS1	265	2	12925	48.7736	1	0.351861	0.340427
GAD_DISEASE	Apoplexy|Brain Ischemia|Stroke|Thrombophilia	2	0.651466	0.0404354	F2, F5	265	2	12925	48.7736	1	0.351861	0.340427
GAD_DISEASE	Central Nervous System Vascular Malformations|Intracranial Arteriovenous Malformations|Thrombosis	2	0.651466	0.0404354	F2, F5	265	2	12925	48.7736	1	0.351861	0.340427
GAD_DISEASE	Coagulation Protein Disorders|Thrombophilia|Venous Thrombosis	2	0.651466	0.0404354	F2, F5	265	2	12925	48.7736	1	0.351861	0.340427
GAD_DISEASE	delirium tremens, alcohol withdrawal-induced; seizures, alcohol withdrawal-induced	2	0.651466	0.0404354	GRM7, GRM8	265	2	12925	48.7736	1	0.351861	0.340427
GAD_DISEASE	Bone necrosis|Femur Head Necrosis|Osteonecrosis	2	0.651466	0.0404354	F2, F5	265	2	12925	48.7736	1	0.351861	0.340427
GAD_DISEASE	Coronary Disease|Coronary heart disease|Myocardial Infarction|Syndrome	2	0.651466	0.0404354	F2, F5	265	2	12925	48.7736	1	0.351861	0.340427
GAD_DISEASE	Apoplexy|Atrial Fibrillation|Embolism|Stroke	2	0.651466	0.0404354	F2, F5	265	2	12925	48.7736	1	0.351861	0.340427
GAD_DISEASE	Peripheral Vascular Diseases|Venous Thrombosis	2	0.651466	0.0404354	F2, F5	265	2	12925	48.7736	1	0.351861	0.340427
GAD_DISEASE	vascular disease	3	0.977199	0.0413125	IL4R, CPS1, NOS3	265	16	12925	9.14505	1	0.356742	0.345149
GAD_DISEASE	Carotid Artery Diseases|	3	0.977199	0.0413125	NOS3, MMP3, APOB	265	16	12925	9.14505	1	0.356742	0.345149
GAD_DISEASE	subarachnoid hemorrhage	3	0.977199	0.0413125	NOS3, MMP3, MMP9	265	16	12925	9.14505	1	0.356742	0.345149
GAD_DISEASE	Dermatitis, Atopic|	4	1.30293	0.0420512	FLG, TLR9, IRAK3, TLR2	265	38	12925	5.13406	1	0.361277	0.349537
GAD_DISEASE	preterm delivery	4	1.30293	0.0420512	IFNG, NOS3, MMP9, TLR2	265	38	12925	5.13406	1	0.361277	0.349537
GAD_DISEASE	Body Weight	15	4.88599	0.042273	FLG, CNTNAP2, FLT1, LAMA2, PRKDC, CHD7, TMTC1, HDAC9, BMP5, MYO1B, GRM7, ZNF407, MYO18B, APOB, TNS1	265	410	12925	1.7844	1	0.362263	0.350491
GAD_DISEASE	thyroid cancer	7	2.28013	0.0430751	TPO, TG, VWF, IRS1, ITGB2, ITPR1, TYK2	265	125	12925	2.73132	1	0.368205	0.35624
GAD_DISEASE	Prostatic Neoplasms	8	2.60586	0.0434782	PKHD1, JAG1, EPHA10, PLCL1, COL6A3, ANK2, USH2A, ANK1	265	158	12925	2.46955	1	0.370715	0.358668
GAD_DISEASE	cystic fibrosis	4	1.30293	0.0448902	ACE, NOS3, NOS1, CFTR	265	39	12925	5.00242	1	0.380069	0.367718
GAD_DISEASE	Mental Disorders	4	1.30293	0.0448902	CNTNAP2, PTPRN2, COL4A2, MYO18B	265	39	12925	5.00242	1	0.380069	0.367718
GAD_DISEASE	Triglycerides	15	4.88599	0.0449122	ATP8B4, NRXN1, NOTCH4, CHD7, ITPR1, TTN, PKHD1, BMP2, KEL, GRM7, GRM8, TEK, APOB, MAP3K7, EPHA3	265	413	12925	1.77144	1	0.380069	0.367718
GAD_DISEASE	coronary disease	3	0.977199	0.0462029	VWF, ITGA2, MMP9	265	17	12925	8.6071	1	0.382009	0.369595
GAD_DISEASE	heroin abuse	3	0.977199	0.0462029	GABRB2, SLC6A3, DRD5	265	17	12925	8.6071	1	0.382009	0.369595
GAD_DISEASE	brain aneurysm	3	0.977199	0.0462029	COL1A2, NOS3, MMP9	265	17	12925	8.6071	1	0.382009	0.369595
GAD_DISEASE	Duodenal Ulcer|Helicobacter Infections	3	0.977199	0.0462029	MMP3, MMP9, TLR2	265	17	12925	8.6071	1	0.382009	0.369595
GAD_DISEASE	Coronary Heart Disease	3	0.977199	0.0462029	ACE, VWF, NOS3	265	17	12925	8.6071	1	0.382009	0.369595
GAD_DISEASE	Angina Pectoris|Myocardial Infarction|Obesity|Recurrence	3	0.977199	0.0462029	ACE, NOS3, APOB	265	17	12925	8.6071	1	0.382009	0.369595
GAD_DISEASE	Hemorrhagic Disorders	3	0.977199	0.0462029	ITGA2, F2, F5	265	17	12925	8.6071	1	0.382009	0.369595
GAD_DISEASE	intrauterine growth	3	0.977199	0.0462029	F2, MMP9, F5	265	17	12925	8.6071	1	0.382009	0.369595
GAD_DISEASE	ADHD	4	1.30293	0.047822	MAOB, SLC6A3, HCN1, DRD5	265	40	12925	4.87736	1	0.382009	0.369595
GAD_DISEASE	Premature Birth	6	1.9544	0.0502638	COL1A2, IL4R, COL5A1, CPS1, PGR, F5	265	98	12925	2.98614	1	0.382009	0.369595
GAD_DISEASE	Malaria, Falciparum	4	1.30293	0.0508457	ADCY9, IL4R, TLR9, TLR2	265	41	12925	4.7584	1	0.382009	0.369595
GAD_DISEASE	Respiratory Syncytial Virus Infections	3	0.977199	0.0512936	IFNG, TLR9, TLR2	265	18	12925	8.12893	1	0.382009	0.369595
GAD_DISEASE	mood disorder	3	0.977199	0.0512936	ADCY9, ACE, MAOB	265	18	12925	8.12893	1	0.382009	0.369595
GAD_DISEASE	kidney aging	6	1.9544	0.052095	C3, PEG3, MMP3, COL6A3, MMP9, IGF1R	265	99	12925	2.95597	1	0.382009	0.369595
GAD_DISEASE	cardiovascular	4	1.30293	0.05396	ACE, NOS3, APOB, FBN1	265	42	12925	4.6451	1	0.382009	0.369595
GAD_DISEASE	Crohn Disease|Crohn's disease|Inflammatory bowel disease, NOS|Inflammatory Bowel Diseases	4	1.30293	0.05396	GATA6, TLR9, MAP3K7, TLR2	265	42	12925	4.6451	1	0.382009	0.369595
GAD_DISEASE	Kidney Diseases	6	1.9544	0.0539647	PCSK2, RYR2, ACE, PTPRN2, IFNG, OGDHL	265	100	12925	2.92642	1	0.382009	0.369595
GAD_DISEASE	Behcet's disease	3	0.977199	0.0565742	ACE, NOS3, TLR2	265	19	12925	7.70109	1	0.382009	0.369595
GAD_DISEASE	leprosy	3	0.977199	0.0565742	LAMA2, CD209, TLR2	265	19	12925	7.70109	1	0.382009	0.369595
GAD_DISEASE	Cerebral Infarction	3	0.977199	0.0565742	ACE, F2, F5	265	19	12925	7.70109	1	0.382009	0.369595
GAD_DISEASE	kidney failure, chronic	3	0.977199	0.0565742	ACE, NOS3, MMP9	265	19	12925	7.70109	1	0.382009	0.369595
GAD_DISEASE	Psoriasis	7	2.28013	0.0568505	FLG, ACE, IL4R, IFNG, NOTCH4, TYK2, ABCG2	265	134	12925	2.54787	1	0.382009	0.369595
GAD_DISEASE	heart disease, ischemic	4	1.30293	0.0571638	NOS3, MMP3, APOB, F5	265	43	12925	4.53708	1	0.382009	0.369595
GAD_DISEASE	Crohn Disease|Crohn's disease	6	1.9544	0.05782	NLRP12, HERC2, TLR9, TYK2, CFTR, TLR2	265	102	12925	2.86903	1	0.382009	0.369595
GAD_DISEASE	epithelial ovarian cancer	8	2.60586	0.0599543	HDAC2, MUC16, CHL1, INSR, PGR, F2, IGF1R, F5	265	170	12925	2.29523	1	0.382009	0.369595
GAD_DISEASE	Esophageal and Gastric Varices|Gastrointestinal Hemorrhage|Liver Cirrhosis|Postoperative Complications|Venous Thrombosis	2	0.651466	0.0600381	F2, F5	265	3	12925	32.5157	1	0.382009	0.369595
GAD_DISEASE	Behcet Syndrome|Thrombophilia|Thrombosis	2	0.651466	0.0600381	F2, F5	265	3	12925	32.5157	1	0.382009	0.369595
GAD_DISEASE	hypertension; nephrotic syndrome	2	0.651466	0.0600381	ACE, NOS3	265	3	12925	32.5157	1	0.382009	0.369595
GAD_DISEASE	Blood Platelet Disorders|Thrombophilia	2	0.651466	0.0600381	F2, F5	265	3	12925	32.5157	1	0.382009	0.369595
GAD_DISEASE	Ischemia|Thrombosis	2	0.651466	0.0600381	F2, F5	265	3	12925	32.5157	1	0.382009	0.369595
GAD_DISEASE	Birth Weight|Cardiovascular Diseases|Metabolic Syndrome X|Thrombosis	2	0.651466	0.0600381	F2, F5	265	3	12925	32.5157	1	0.382009	0.369595
GAD_DISEASE	Nervous System Diseases|Thromboembolism	2	0.651466	0.0600381	F2, F5	265	3	12925	32.5157	1	0.382009	0.369595
GAD_DISEASE	stroke, ischemic; cerebrovascular disease; thrombosis, arterial	2	0.651466	0.0600381	F2, F5	265	3	12925	32.5157	1	0.382009	0.369595
GAD_DISEASE	Activated Protein C Resistance|Thrombophilia	2	0.651466	0.0600381	F2, F5	265	3	12925	32.5157	1	0.382009	0.369595
GAD_DISEASE	Complication, Cardiovascular Pregnancy|Pregnancy Complications, Cardiovascular|Thromboembolism	2	0.651466	0.0600381	F2, F5	265	3	12925	32.5157	1	0.382009	0.369595
GAD_DISEASE	Hemophilia A|Hemophilia B|Thrombophilia	2	0.651466	0.0600381	F2, F5	265	3	12925	32.5157	1	0.382009	0.369595
GAD_DISEASE	Gastroschisis|Thromboembolism	2	0.651466	0.0600381	F2, F5	265	3	12925	32.5157	1	0.382009	0.369595
GAD_DISEASE	Liver Cirrhosis|Thrombophilia|Venous Thrombosis	2	0.651466	0.0600381	F2, F5	265	3	12925	32.5157	1	0.382009	0.369595
GAD_DISEASE	Escherichia coli Infections|Haemolytic-uraemic syndrome|Hemolytic-Uremic Syndrome	2	0.651466	0.0600381	F2, F5	265	3	12925	32.5157	1	0.382009	0.369595
GAD_DISEASE	Lymphatic Metastasis|Stomach Neoplasms	2	0.651466	0.0600381	ACE, MMP9	265	3	12925	32.5157	1	0.382009	0.369595
GAD_DISEASE	Apoplexy|Pulmonary Embolism|Pulmonary Embolisms|Stroke|Thrombosis|Venous Thrombosis	2	0.651466	0.0600381	F2, F5	265	3	12925	32.5157	1	0.382009	0.369595
GAD_DISEASE	Activated Protein C Resistance|Retinal Vein Occlusion	2	0.651466	0.0600381	F2, F5	265	3	12925	32.5157	1	0.382009	0.369595
GAD_DISEASE	cerebral venous thrombosis pulmonary embolism retinal vascular occlusion thrombosis, deep vein	2	0.651466	0.0600381	F2, F5	265	3	12925	32.5157	1	0.382009	0.369595
GAD_DISEASE	Abortion, Habitual|Pregnancy Complications, Hematologic|Thrombophilia	2	0.651466	0.0600381	F2, F5	265	3	12925	32.5157	1	0.382009	0.369595
GAD_DISEASE	Mesenteric Vascular Occlusion|Thrombophilia|Venous Thrombosis	2	0.651466	0.0600381	F2, F5	265	3	12925	32.5157	1	0.382009	0.369595
GAD_DISEASE	Hyperhomocysteinemia|Myeloproliferative Disorders|Thrombosis	2	0.651466	0.0600381	F2, F5	265	3	12925	32.5157	1	0.382009	0.369595
GAD_DISEASE	Activated Protein C Resistance|HELLP Syndrome	2	0.651466	0.0600381	F2, F5	265	3	12925	32.5157	1	0.382009	0.369595
GAD_DISEASE	Apoplexy|Stroke|Thrombosis	2	0.651466	0.0600381	F2, F5	265	3	12925	32.5157	1	0.382009	0.369595
GAD_DISEASE	Anoxia|Blood Coagulation Disorders, Inherited|Heart Defects, Congenital|Infection|Polycythemia|Postoperative Complications|Thrombosis	2	0.651466	0.0600381	F2, F5	265	3	12925	32.5157	1	0.382009	0.369595
GAD_DISEASE	Abortion, Habitual|Abruptio Placentae|Activated Protein C Resistance|PLACENTA ABRUPTIO|Thrombophilia	2	0.651466	0.0600381	F2, F5	265	3	12925	32.5157	1	0.382009	0.369595
GAD_DISEASE	Antithrombin III Deficiency|Gastrointestinal Hemorrhage|Protein C Deficiency|Protein S Deficiency|Splenomegaly|Thrombophilia|Turner Syndrome|Venous Thrombosis|XO syndrome	2	0.651466	0.0600381	F2, F5	265	3	12925	32.5157	1	0.382009	0.369595
GAD_DISEASE	Arteriosclerosis|Peripheral Vascular Diseases	2	0.651466	0.0600381	F2, F5	265	3	12925	32.5157	1	0.382009	0.369595
GAD_DISEASE	Pre-Eclampsia|Pregnancy Complications, Hematologic	2	0.651466	0.0600381	F2, F5	265	3	12925	32.5157	1	0.382009	0.369595
GAD_DISEASE	Myocardial Infarction|Thrombophilia	2	0.651466	0.0600381	F2, F5	265	3	12925	32.5157	1	0.382009	0.369595
GAD_DISEASE	Anemia, Sickle Cell|Peripheral Vascular Diseases|Sickle cell anemia	2	0.651466	0.0600381	F2, F5	265	3	12925	32.5157	1	0.382009	0.369595
GAD_DISEASE	Brain Ischemia|Diabetes Mellitus|Hyperlipidemias|Myocardial Infarction|Stroke|Thrombosis	2	0.651466	0.0600381	F2, F5	265	3	12925	32.5157	1	0.382009	0.369595
GAD_DISEASE	Thrombophilia|Venous Thromboembolism	2	0.651466	0.0600381	F2, F5	265	3	12925	32.5157	1	0.382009	0.369595
GAD_DISEASE	left ventricular hypertrophy; blood flow; left ventricular function	2	0.651466	0.0600381	ACE, NOS3	265	3	12925	32.5157	1	0.382009	0.369595
GAD_DISEASE	coronary vasculopathy	2	0.651466	0.0600381	IFNG, NOS3	265	3	12925	32.5157	1	0.382009	0.369595
GAD_DISEASE	Fetal Growth Retardation|Thrombophilia	2	0.651466	0.0600381	F2, F5	265	3	12925	32.5157	1	0.382009	0.369595
GAD_DISEASE	Pulmonary Embolism|Pulmonary Embolisms|Thrombophilia|Venous Thrombosis|Wegener Granulomatosis	2	0.651466	0.0600381	F2, F5	265	3	12925	32.5157	1	0.382009	0.369595
GAD_DISEASE	Premature Birth|Thrombophilia	2	0.651466	0.0600381	F2, F5	265	3	12925	32.5157	1	0.382009	0.369595
GAD_DISEASE	Pulmonary Embolism|Thrombophilia	2	0.651466	0.0600381	F2, F5	265	3	12925	32.5157	1	0.382009	0.369595
GAD_DISEASE	thrombotic risk factors	2	0.651466	0.0600381	F2, F5	265	3	12925	32.5157	1	0.382009	0.369595
GAD_DISEASE	Gaucher Disease|Hypertension, Pulmonary|Necrosis|Thrombophilia	2	0.651466	0.0600381	F2, F5	265	3	12925	32.5157	1	0.382009	0.369595
GAD_DISEASE	Alcoholism|Osteonecrosis|Thrombophilia|Thrombosis	2	0.651466	0.0600381	F2, F5	265	3	12925	32.5157	1	0.382009	0.369595
GAD_DISEASE	Activated Protein C Resistance|Hemochromatosis|Iron Overload|Thrombophilia	2	0.651466	0.0600381	F2, F5	265	3	12925	32.5157	1	0.382009	0.369595
GAD_DISEASE	Abortion, Spontaneous|Abruptio Placentae|Blood Coagulation Disorders, Inherited|Pregnancy Complications, Hematologic|Thrombophilia	2	0.651466	0.0600381	F2, F5	265	3	12925	32.5157	1	0.382009	0.369595
GAD_DISEASE	Hemolytic-Uremic Syndrome|Purpura, Thrombotic Thrombocytopenic	2	0.651466	0.0600381	F2, F5	265	3	12925	32.5157	1	0.382009	0.369595
GAD_DISEASE	body mass; cholesterol; triglycerides; insulin; glucose; blood pressure, arterial	2	0.651466	0.0600381	IRS1, INSR	265	3	12925	32.5157	1	0.382009	0.369595
GAD_DISEASE	Apnea|Apoplexy|Blood Coagulation Disorders|Brain Ischemia|Cerebrovascular Disorders|Hypotony, Muscle|Muscle Hypotonia|Protein C Deficiency|Seizures|Stroke|Thrombosis	2	0.651466	0.0600381	F2, F5	265	3	12925	32.5157	1	0.382009	0.369595
GAD_DISEASE	Fetal Growth Retardation|Intrauterine growth retardation|Pregnancy Complications, Hematologic|Thrombophilia	2	0.651466	0.0600381	F2, F5	265	3	12925	32.5157	1	0.382009	0.369595
GAD_DISEASE	Abruptio Placentae|PLACENTA ABRUPTIO|Pregnancy Complications|Thrombophilia	2	0.651466	0.0600381	F2, F5	265	3	12925	32.5157	1	0.382009	0.369595
GAD_DISEASE	Resp distress syndrome neonatal|Respiratory Distress Syndrome, Newborn	2	0.651466	0.0600381	ACE, NOS3	265	3	12925	32.5157	1	0.382009	0.369595
GAD_DISEASE	acute traumatic spinal cord injury	2	0.651466	0.0600381	F2, F5	265	3	12925	32.5157	1	0.382009	0.369595
GAD_DISEASE	Abortion, Habitual|Recurrence	2	0.651466	0.0600381	F2, F5	265	3	12925	32.5157	1	0.382009	0.369595
GAD_DISEASE	POLYCYSTIC OVARIAN SYNDROME|Polycystic Ovary Syndrome|Thrombophilia	2	0.651466	0.0600381	F2, F5	265	3	12925	32.5157	1	0.382009	0.369595
GAD_DISEASE	Pulmonary Embolism|Recurrence	2	0.651466	0.0600381	F2, F5	265	3	12925	32.5157	1	0.382009	0.369595
GAD_DISEASE	Abortion, Habitual|Activated Protein C Resistance|Infertility, Female|Thrombophilia	2	0.651466	0.0600381	F2, F5	265	3	12925	32.5157	1	0.382009	0.369595
GAD_DISEASE	sickle cell disease	2	0.651466	0.0600381	NOS3, NOS1	265	3	12925	32.5157	1	0.382009	0.369595
GAD_DISEASE	splanchnic vein thrombosis	2	0.651466	0.0600381	F2, F5	265	3	12925	32.5157	1	0.382009	0.369595
GAD_DISEASE	Neoplasms|Thrombophilia|Thrombosis	2	0.651466	0.0600381	F2, F5	265	3	12925	32.5157	1	0.382009	0.369595
GAD_DISEASE	Henoch-Schoenlein Purpura|Purpura, Schoenlein-Henoch|Thrombophilia	2	0.651466	0.0600381	F2, F5	265	3	12925	32.5157	1	0.382009	0.369595
GAD_DISEASE	Antiphospholipid Syndrome|Thrombophilia|Thrombosis	2	0.651466	0.0600381	F2, F5	265	3	12925	32.5157	1	0.382009	0.369595
GAD_DISEASE	Blood Coagulation Disorders|Puerperal Disorders|Sinus Thrombosis, Intracranial	2	0.651466	0.0600381	F2, F5	265	3	12925	32.5157	1	0.382009	0.369595
GAD_DISEASE	achalasia	2	0.651466	0.0600381	NOS3, NOS1	265	3	12925	32.5157	1	0.382009	0.369595
GAD_DISEASE	Activated Protein C Resistance|Peripheral Vascular Diseases|Recurrence|Thrombophilia	2	0.651466	0.0600381	F2, F5	265	3	12925	32.5157	1	0.382009	0.369595
GAD_DISEASE	recurrent abortions	2	0.651466	0.0600381	F2, F5	265	3	12925	32.5157	1	0.382009	0.369595
GAD_DISEASE	diabetes, type 2; hypertension; insulin; obesity	2	0.651466	0.0600381	IRS1, INSR	265	3	12925	32.5157	1	0.382009	0.369595
GAD_DISEASE	Blood Coagulation Disorders, Inherited|Protein C Deficiency|Protein S Deficiency|Thrombophilia|Venous Thrombosis	2	0.651466	0.0600381	F2, F5	265	3	12925	32.5157	1	0.382009	0.369595
GAD_DISEASE	Alzheimer's disease dementia, vascular	2	0.651466	0.0600381	MMP3, MMP9	265	3	12925	32.5157	1	0.382009	0.369595
GAD_DISEASE	unexplained foetal loss	2	0.651466	0.0600381	F2, F5	265	3	12925	32.5157	1	0.382009	0.369595
GAD_DISEASE	Placenta Diseases|Pre-Eclampsia|Thrombophilia	2	0.651466	0.0600381	F2, F5	265	3	12925	32.5157	1	0.382009	0.369595
GAD_DISEASE	Coronary Disease|Coronary heart disease|Hyperhomocysteinemia|Pulmonary Embolism|Pulmonary Embolisms|Syndrome|Thrombophilia	2	0.651466	0.0600381	F2, F5	265	3	12925	32.5157	1	0.382009	0.369595
GAD_DISEASE	Eclampsia|Pre-Eclampsia|Protein C Deficiency|Protein S Deficiency|Thrombophilia	2	0.651466	0.0600381	F2, F5	265	3	12925	32.5157	1	0.382009	0.369595
GAD_DISEASE	Retinal Vein Occlusion	2	0.651466	0.0600381	F2, F5	265	3	12925	32.5157	1	0.382009	0.369595
GAD_DISEASE	Kidney Failure, Chronic|Vascular Diseases	2	0.651466	0.0600381	ACE, NOS3	265	3	12925	32.5157	1	0.382009	0.369595
GAD_DISEASE	Ventricular Function, Left	2	0.651466	0.0600381	KCNB2, SLIT2	265	3	12925	32.5157	1	0.382009	0.369595
GAD_DISEASE	Hearing Loss, Sensorineural|Sensorineural Hearing Loss|Thrombophilia	2	0.651466	0.0600381	F2, F5	265	3	12925	32.5157	1	0.382009	0.369595
GAD_DISEASE	Thrombophilia|Thrombosis	2	0.651466	0.0600381	F2, F5	265	3	12925	32.5157	1	0.382009	0.369595
GAD_DISEASE	Abruptio Placentae|Fetal Growth Retardation|Pre-Eclampsia|Thrombophilia	2	0.651466	0.0600381	F2, F5	265	3	12925	32.5157	1	0.382009	0.369595
GAD_DISEASE	Aspergillosis|Aspergillosis, Allergic Bronchopulmonary|Lung Diseases, Fungal	2	0.651466	0.0600381	TLR9, TLR2	265	3	12925	32.5157	1	0.382009	0.369595
GAD_DISEASE	Inflammatory bowel disease, NOS|Inflammatory Bowel Diseases|Thromboembolism	2	0.651466	0.0600381	F2, F5	265	3	12925	32.5157	1	0.382009	0.369595
GAD_DISEASE	Asthenozoospermia|Azoospermia|Oligospermia	2	0.651466	0.0600381	APOB, CFTR	265	3	12925	32.5157	1	0.382009	0.369595
GAD_DISEASE	Diabetes Mellitus, Type 2|Diabetic Nephropathies	2	0.651466	0.0600381	ACE, NOS3	265	3	12925	32.5157	1	0.382009	0.369595
GAD_DISEASE	Brain Diseases	2	0.651466	0.0600381	F2, F5	265	3	12925	32.5157	1	0.382009	0.369595
GAD_DISEASE	Hyperhomocysteinemia|Recurrence|Thrombophilia|Venous Thrombosis	2	0.651466	0.0600381	F2, F5	265	3	12925	32.5157	1	0.382009	0.369595
GAD_DISEASE	Peripheral Vascular Diseases|Systemic Scleroderma	2	0.651466	0.0600381	F2, F5	265	3	12925	32.5157	1	0.382009	0.369595
GAD_DISEASE	Retinal Vein Occlusion|Thrombophilia	2	0.651466	0.0600381	F2, F5	265	3	12925	32.5157	1	0.382009	0.369595
GAD_DISEASE	Neoplasms|Protein C Deficiency|Protein S Deficiency|Venous Thromboembolism	2	0.651466	0.0600381	F2, F5	265	3	12925	32.5157	1	0.382009	0.369595
GAD_DISEASE	Neoplasms|Venous Thrombosis	2	0.651466	0.0600381	F2, F5	265	3	12925	32.5157	1	0.382009	0.369595
GAD_DISEASE	Pulmonary Embolism|Pulmonary Embolisms|Thrombophilia	2	0.651466	0.0600381	F2, F5	265	3	12925	32.5157	1	0.382009	0.369595
GAD_DISEASE	Exploratory Behavior	2	0.651466	0.0600381	FLG, NRXN1	265	3	12925	32.5157	1	0.382009	0.369595
GAD_DISEASE	Fetal Growth Retardation|Pre-Eclampsia	2	0.651466	0.0600381	F2, F5	265	3	12925	32.5157	1	0.382009	0.369595
GAD_DISEASE	beta-thalassemia major	2	0.651466	0.0600381	F2, F5	265	3	12925	32.5157	1	0.382009	0.369595
GAD_DISEASE	Fetal Growth Retardation|Intrauterine growth retardation|Pre-Eclampsia	2	0.651466	0.0600381	NOS3, F5	265	3	12925	32.5157	1	0.382009	0.369595
GAD_DISEASE	beta-Thalassemia|Thrombophilia	2	0.651466	0.0600381	F2, F5	265	3	12925	32.5157	1	0.382009	0.369595
GAD_DISEASE	acute lymphocytic leukemia|Hematologic Neoplasms|Precursor Cell Lymphoblastic Leukemia-Lymphoma|Thrombophilia	2	0.651466	0.0600381	F2, F5	265	3	12925	32.5157	1	0.382009	0.369595
GAD_DISEASE	Arterial Occlusive Diseases|Thrombosis	2	0.651466	0.0600381	F2, F5	265	3	12925	32.5157	1	0.382009	0.369595
GAD_DISEASE	Activated Protein C Resistance|Hyperhomocysteinemia|Intracranial Thrombosis|Venous Thrombosis	2	0.651466	0.0600381	F2, F5	265	3	12925	32.5157	1	0.382009	0.369595
GAD_DISEASE	left ventricular dysfunction	2	0.651466	0.0600381	MMP3, MMP9	265	3	12925	32.5157	1	0.382009	0.369595
GAD_DISEASE	Anemia, Sickle Cell|beta Thalassemia|beta-Thalassemia|Sickle cell anemia|Thrombophilia	2	0.651466	0.0600381	F2, F5	265	3	12925	32.5157	1	0.382009	0.369595
GAD_DISEASE	Blood Coagulation Disorders|Cardiovascular Diseases|Optic Neuropathy, Ischemic	2	0.651466	0.0600381	F2, F5	265	3	12925	32.5157	1	0.382009	0.369595
GAD_DISEASE	Pre-Eclampsia|Thrombophilia	2	0.651466	0.0600381	F2, F5	265	3	12925	32.5157	1	0.382009	0.369595
GAD_DISEASE	Abruptio Placentae|Fetal Growth Retardation|Pregnancy Complications, Hematologic|Thrombophilia	2	0.651466	0.0600381	F2, F5	265	3	12925	32.5157	1	0.382009	0.369595
GAD_DISEASE	pulmonary thromboembolism thromboembolism, venous	2	0.651466	0.0600381	F2, F5	265	3	12925	32.5157	1	0.382009	0.369595
GAD_DISEASE	Carcinoma, Hepatocellular|Hepatitis C|Liver Neoplasms	2	0.651466	0.0600381	MMP3, MMP9	265	3	12925	32.5157	1	0.382009	0.369595
GAD_DISEASE	Coronary Disease|Coronary heart disease|Thrombophilia	2	0.651466	0.0600381	F2, F5	265	3	12925	32.5157	1	0.382009	0.369595
GAD_DISEASE	Cerebral Hemorrhage|	2	0.651466	0.0600381	ACE, APOB	265	3	12925	32.5157	1	0.382009	0.369595
GAD_DISEASE	Behcet Syndrome|Hyperhomocysteinemia|Thrombophilia|Thrombosis	2	0.651466	0.0600381	F2, F5	265	3	12925	32.5157	1	0.382009	0.369595
GAD_DISEASE	Budd-Chiari Syndrome|Myeloproliferative Disorders|Venous Thrombosis	2	0.651466	0.0600381	F2, F5	265	3	12925	32.5157	1	0.382009	0.369595
GAD_DISEASE	Phlebitis|Pulmonary Embolism|Varicose Veins|Venous Thrombosis	2	0.651466	0.0600381	F2, F5	265	3	12925	32.5157	1	0.382009	0.369595
GAD_DISEASE	Hypertension|Obesity	3	0.977199	0.0620351	ACE, VWF, APOB	265	20	12925	7.31604	1	0.39177	0.379039
GAD_DISEASE	Dermatitis, Atopic	3	0.977199	0.0620351	FLG, C3, TLR2	265	20	12925	7.31604	1	0.39177	0.379039
GAD_DISEASE	long QT syndrome	3	0.977199	0.0620351	RYR2, ANK2, SCN5A	265	20	12925	7.31604	1	0.39177	0.379039
GAD_DISEASE	Scleroderma, Systemic|Systemic Scleroderma	3	0.977199	0.0620351	ACE, NOS3, MMP9	265	20	12925	7.31604	1	0.39177	0.379039
GAD_DISEASE	Marijuana Abuse|Psychoses, Substance-Induced	4	1.30293	0.0638346	GRM3, EHMT2, NOS1, SLC6A3	265	45	12925	4.33543	1	0.401636	0.388584
GAD_DISEASE	brain cancer	4	1.30293	0.0638346	IL4R, PRKDC, MMP3, MMP9	265	45	12925	4.33543	1	0.401636	0.388584
GAD_DISEASE	Cholesterol, LDL	16	5.21173	0.064139	GABRB2, CNTNAP2, JAG1, SEMA3C, TRPA1, NRXN1, ZNF98, ANK2, ANK1, PKHD1, PIKFYVE, GRM7, PTPRZ1, TRPS1, APOB, ABCG2	265	476	12925	1.63945	1	0.402802	0.389713
GAD_DISEASE	Apoplexy|Cerebral Hemorrhage|Cerebral Hemorrhages|Intracranial Hemorrhages|Stroke|Subarachnoid Hemorrhage	7	2.28013	0.0673503	PCSK2, ACE, PTPRN2, COL6A3, OGDHL, ATP10A, SLIT2	265	140	12925	2.43868	1	0.422187	0.408467
GAD_DISEASE	Severe Acute Respiratory Syndrome	3	0.977199	0.0676667	ACE, IFNG, CD209	265	21	12925	6.96765	1	0.422605	0.408872
GAD_DISEASE	Cerebral Palsy|	3	0.977199	0.0676667	NOS3, F2, F5	265	21	12925	6.96765	1	0.422605	0.408872
GAD_DISEASE	BMI- Edema rosiglitazone or pioglitazone	6	1.9544	0.0681315	ACE, IRS1, INSR, TEK, PCK1, ACACB	265	107	12925	2.73497	1	0.424724	0.410922
GAD_DISEASE	Arthritis, Rheumatoid|Rheumatoid Arthritis	8	2.60586	0.0694517	FLG, ACE, IL4R, MYO3A, MMP3, TLR9, TLR7, TLR2	265	176	12925	2.21698	1	0.432158	0.418114
GAD_DISEASE	bone density	6	1.9544	0.0703087	BMP2, CASR, COL1A2, NOS3, MMP9, CFTR	265	108	12925	2.70964	1	0.436688	0.422497
GAD_DISEASE	Diabetes mellitus type II|Diabetes Mellitus, Type 2	4	1.30293	0.0708474	ACE, HNF4A, APOB, ADCY5	265	47	12925	4.15094	1	0.438425	0.424178
GAD_DISEASE	sarcoidosis	4	1.30293	0.0708474	ACE, IFNG, CFTR, TLR2	265	47	12925	4.15094	1	0.438425	0.424178
GAD_DISEASE	intima-media thickness	3	0.977199	0.0734599	ACE, APOB, F2	265	22	12925	6.65094	1	0.442814	0.428424
GAD_DISEASE	Venous Thromboembolism	3	0.977199	0.0734599	PGR, F2, F5	265	22	12925	6.65094	1	0.442814	0.428424
GAD_DISEASE	suicide	4	1.30293	0.0744784	ACE, NOS3, NOS1, SLC6A3	265	48	12925	4.06447	1	0.442814	0.428424
GAD_DISEASE	bipolar disorder	7	2.28013	0.0769076	ADCY9, ACE, NOS3, CHAT, CACNA1C, SLC6A3, FBN1	265	145	12925	2.35459	1	0.442814	0.428424
GAD_DISEASE	bronchodilator response	6	1.9544	0.0770679	HDAC2, ADCY9, IFNG, NOS3, ITPR1, IRAK3	265	111	12925	2.63641	1	0.442814	0.428424
GAD_DISEASE	Insulin	7	2.28013	0.0789068	TRPC6, GRM8, SCN9A, ATP2A3, ITPR1, EPHB2, ANK1	265	146	12925	2.33846	1	0.442814	0.428424
GAD_DISEASE	Cholesterol	14	4.56026	0.0791714	CNTNAP2, DNAH2, NRXN1, ITPR1, LRP2, GLIS1, C3, GRM7, HNF4A, TRPS1, SLIT3, APOB, SCG2, FBN1	265	411	12925	1.66139	1	0.442814	0.428424
GAD_DISEASE	venous thromboembolism	2	0.651466	0.0792417	F2, F5	265	4	12925	24.3868	1	0.442814	0.428424
GAD_DISEASE	esophageal varices	2	0.651466	0.0792417	ACE, NOS3	265	4	12925	24.3868	1	0.442814	0.428424
GAD_DISEASE	Hyperhomocysteinemia|Venous Thrombosis	2	0.651466	0.0792417	F2, F5	265	4	12925	24.3868	1	0.442814	0.428424
GAD_DISEASE	Brain Ischemia|Intracranial Thrombosis|Ischemic Attack, Transient|Migraine Disorders|Stroke	2	0.651466	0.0792417	F2, F5	265	4	12925	24.3868	1	0.442814	0.428424
GAD_DISEASE	Gaucher Disease|Legg-Perthes Disease|Thrombophilia	2	0.651466	0.0792417	F2, F5	265	4	12925	24.3868	1	0.442814	0.428424
GAD_DISEASE	Carcinoma, Hepatocellular|Liver Cirrhosis|Thrombosis	2	0.651466	0.0792417	F2, F5	265	4	12925	24.3868	1	0.442814	0.428424
GAD_DISEASE	Coronary Artery Disease|Coronary Stenosis	2	0.651466	0.0792417	ACE, APOB	265	4	12925	24.3868	1	0.442814	0.428424
GAD_DISEASE	intrauterine growth retardation	2	0.651466	0.0792417	F2, F5	265	4	12925	24.3868	1	0.442814	0.428424
GAD_DISEASE	atherosclerosis, generalized blood pressure, arterial cardiovascular disease	2	0.651466	0.0792417	ACE, NOS3	265	4	12925	24.3868	1	0.442814	0.428424
GAD_DISEASE	thromboembolic disease	2	0.651466	0.0792417	ITGA2, F5	265	4	12925	24.3868	1	0.442814	0.428424
GAD_DISEASE	Epistaxis|Thrombasthenia	2	0.651466	0.0792417	F2, F5	265	4	12925	24.3868	1	0.442814	0.428424
GAD_DISEASE	myocardial infarction; stroke, ischemic	2	0.651466	0.0792417	VWF, ITGA2	265	4	12925	24.3868	1	0.442814	0.428424
GAD_DISEASE	Cicatrization|Kidney Diseases|Vesico-Ureteral Reflux|Vesicoureteral reflux	2	0.651466	0.0792417	ACE, REN	265	4	12925	24.3868	1	0.442814	0.428424
GAD_DISEASE	Polycystic Kidney Diseases	2	0.651466	0.0792417	PKHD1, ACE	265	4	12925	24.3868	1	0.442814	0.428424
GAD_DISEASE	placental vascular complications	2	0.651466	0.0792417	F2, F5	265	4	12925	24.3868	1	0.442814	0.428424
GAD_DISEASE	Blood Coagulation Disorders, Inherited|Thrombophilia	2	0.651466	0.0792417	F2, F5	265	4	12925	24.3868	1	0.442814	0.428424
GAD_DISEASE	human longevity	2	0.651466	0.0792417	IRS1, IGF1R	265	4	12925	24.3868	1	0.442814	0.428424
GAD_DISEASE	erectile dysfunction	2	0.651466	0.0792417	ACE, NOS3	265	4	12925	24.3868	1	0.442814	0.428424
GAD_DISEASE	Aspergillosis|	2	0.651466	0.0792417	TLR9, TLR2	265	4	12925	24.3868	1	0.442814	0.428424
GAD_DISEASE	Abortion, Habitual|Activated Protein C Resistance	2	0.651466	0.0792417	F2, F5	265	4	12925	24.3868	1	0.442814	0.428424
GAD_DISEASE	Altitude Sickness|	2	0.651466	0.0792417	ACE, NOS3	265	4	12925	24.3868	1	0.442814	0.428424
GAD_DISEASE	renal disease	2	0.651466	0.0792417	ACE, NOS3	265	4	12925	24.3868	1	0.442814	0.428424
GAD_DISEASE	antisocial personality disorder attention deficit hyperactivity disorder	2	0.651466	0.0792417	SLC6A3, DRD5	265	4	12925	24.3868	1	0.442814	0.428424
GAD_DISEASE	atherosclerosis, coronary cardiovascular disease diabetes, type 2 hypercholesterolemia hypertension hypertriglyceridemia obesity stroke	2	0.651466	0.0792417	ACE, NOS3	265	4	12925	24.3868	1	0.442814	0.428424
GAD_DISEASE	atrial fibrillation stroke, ischemic	2	0.651466	0.0792417	F2, F5	265	4	12925	24.3868	1	0.442814	0.428424
GAD_DISEASE	anemia C-reactive protein	2	0.651466	0.0792417	ACE, IFNG	265	4	12925	24.3868	1	0.442814	0.428424
GAD_DISEASE	arterial disease	2	0.651466	0.0792417	ACE, NOS3	265	4	12925	24.3868	1	0.442814	0.428424
GAD_DISEASE	Thrombophilia|Thrombosis|Venous Thrombosis	2	0.651466	0.0792417	F2, F5	265	4	12925	24.3868	1	0.442814	0.428424
GAD_DISEASE	Brain Ischemia|Intracranial Hemorrhages|Stroke	2	0.651466	0.0792417	F2, F5	265	4	12925	24.3868	1	0.442814	0.428424
GAD_DISEASE	thrombosis, cerebral	2	0.651466	0.0792417	F2, F5	265	4	12925	24.3868	1	0.442814	0.428424
GAD_DISEASE	Epilepsies, Partial|Syndrome	2	0.651466	0.0792417	ADCY9, PRKCB	265	4	12925	24.3868	1	0.442814	0.428424
GAD_DISEASE	HIV-1 viral load	2	0.651466	0.0792417	TLR9, TLR2	265	4	12925	24.3868	1	0.442814	0.428424
GAD_DISEASE	pregnancy complications	2	0.651466	0.0792417	F2, F5	265	4	12925	24.3868	1	0.442814	0.428424
GAD_DISEASE	birth weight; preterm delivery	2	0.651466	0.0792417	F2, F5	265	4	12925	24.3868	1	0.442814	0.428424
GAD_DISEASE	brain hemorrhage bronchopulmonary dysplasia leukomalacia sepsis	2	0.651466	0.0792417	F2, F5	265	4	12925	24.3868	1	0.442814	0.428424
GAD_DISEASE	Antiphospholipid Syndrome|Thrombosis	2	0.651466	0.0792417	F2, F5	265	4	12925	24.3868	1	0.442814	0.428424
GAD_DISEASE	intracranial aneurysms	2	0.651466	0.0792417	COL1A2, NOS3	265	4	12925	24.3868	1	0.442814	0.428424
GAD_DISEASE	Protein C Deficiency|Venous Thrombosis	2	0.651466	0.0792417	F2, F5	265	4	12925	24.3868	1	0.442814	0.428424
GAD_DISEASE	Rhabdomyolysis	2	0.651466	0.0792417	RYR2, ACE	265	4	12925	24.3868	1	0.442814	0.428424
GAD_DISEASE	cytomegalovirus	2	0.651466	0.0792417	IFNG, TLR2	265	4	12925	24.3868	1	0.442814	0.428424
GAD_DISEASE	Coronary Restenosis|Coronary Stenosis|Diabetes Complications	2	0.651466	0.0792417	F2, F5	265	4	12925	24.3868	1	0.442814	0.428424
GAD_DISEASE	Carotid Artery, Internal, Dissection|	2	0.651466	0.0792417	MMP3, MMP9	265	4	12925	24.3868	1	0.442814	0.428424
GAD_DISEASE	peritoneal transport	2	0.651466	0.0792417	ACE, NOS3	265	4	12925	24.3868	1	0.442814	0.428424
GAD_DISEASE	fetal loss | thrombophilia	2	0.651466	0.0792417	F2, F5	265	4	12925	24.3868	1	0.442814	0.428424
GAD_DISEASE	carotid artery stenosis	2	0.651466	0.0792417	NOS3, MMP3	265	4	12925	24.3868	1	0.442814	0.428424
GAD_DISEASE	Nephrosis, Lipoid	2	0.651466	0.0792417	NOS3, NOS1	265	4	12925	24.3868	1	0.442814	0.428424
GAD_DISEASE	thrombosis, deep vein; pulmonary thromboembolism	2	0.651466	0.0792417	F2, F5	265	4	12925	24.3868	1	0.442814	0.428424
GAD_DISEASE	Cardiovascular Diseases|Hearing Loss, Sensorineural|Hearing Loss, Sudden	2	0.651466	0.0792417	F2, F5	265	4	12925	24.3868	1	0.442814	0.428424
GAD_DISEASE	Blood Coagulation Disorders, Inherited	2	0.651466	0.0792417	F2, F5	265	4	12925	24.3868	1	0.442814	0.428424
GAD_DISEASE	cerebral white matter lesions	2	0.651466	0.0792417	ACE, NOS3	265	4	12925	24.3868	1	0.442814	0.428424
GAD_DISEASE	Budd-Chiari syndrome liver transplant portal vein thrombosis	2	0.651466	0.0792417	F2, F5	265	4	12925	24.3868	1	0.442814	0.428424
GAD_DISEASE	Perioperative genomic profiles	3	0.977199	0.0794056	ACE, F2, F5	265	23	12925	6.36177	1	0.442814	0.428424
GAD_DISEASE	Clubfoot	3	0.977199	0.0794056	MYH1, MYH2, MYH8	265	23	12925	6.36177	1	0.442814	0.428424
GAD_DISEASE	cognitive ability	5	1.62866	0.0809592	LRP1, NRXN1, MMP9, SLC6A3, DRD5	265	80	12925	3.04835	1	0.450735	0.436088
GAD_DISEASE	Bulimia	8	2.60586	0.0816167	GABRB2, HTR7, INSR, FLNA, ACACB, SLC6A3, NTSR1, DRD5	265	183	12925	2.13218	1	0.453649	0.438907
GAD_DISEASE	Thyrotropin	4	1.30293	0.0819822	SMARCA2, MAP3K7, ANK1, TTN	265	50	12925	3.90189	1	0.454934	0.44015
GAD_DISEASE	Lipids	7	2.28013	0.0829924	PKHD1, NRXN1, PPEF2, NTN1, PTPRG, TTN, BMP5	265	148	12925	2.30686	1	0.459786	0.444844
GAD_DISEASE	Coronary Disease|	3	0.977199	0.0854954	NOS3, MMP3, MMP9	265	24	12925	6.0967	1	0.472107	0.456766
GAD_DISEASE	Carcinoma, Basal Cell|Carcinoma, Squamous Cell|Melanoma|Skin Neoplasms	3	0.977199	0.0854954	MMP3, TLR7, MMP9	265	24	12925	6.0967	1	0.472107	0.456766
GAD_DISEASE	Apoplexy|Brain Ischemia|Stroke	4	1.30293	0.093818	ACE, NOS3, F2, F5	265	53	12925	3.68103	1	0.50224	0.485919
GAD_DISEASE	Depressive Disorder, Major	4	1.30293	0.093818	PCLO, GRM7, ANPEP, TRPS1	265	53	12925	3.68103	1	0.50224	0.485919
GAD_DISEASE	Calcium	5	1.62866	0.0960098	BMP2, CASR, TUBA3C, ZNF98, GATA4	265	85	12925	2.86903	1	0.50224	0.485919
GAD_DISEASE	arthritis	4	1.30293	0.0979114	ACE, IL4R, IFNG, MMP3	265	54	12925	3.61286	1	0.50224	0.485919
GAD_DISEASE	mitral valve prolapse	2	0.651466	0.0980545	HSPG2, FBN1	265	5	12925	19.5094	1	0.50224	0.485919
GAD_DISEASE	Coronary Artery Disease|Hyperhomocysteinemia	2	0.651466	0.0980545	F2, F5	265	5	12925	19.5094	1	0.50224	0.485919
GAD_DISEASE	Hypertension, Pregnancy-Induced|Pre-Eclampsia	2	0.651466	0.0980545	ACE, NOS3	265	5	12925	19.5094	1	0.50224	0.485919
GAD_DISEASE	hypertension; blood pressure, arterial	2	0.651466	0.0980545	ACE, NOS3	265	5	12925	19.5094	1	0.50224	0.485919
GAD_DISEASE	Budd-Chiari Syndrome	2	0.651466	0.0980545	F2, F5	265	5	12925	19.5094	1	0.50224	0.485919
GAD_DISEASE	pulmonary hypertension	2	0.651466	0.0980545	CPS1, NOS3	265	5	12925	19.5094	1	0.50224	0.485919
GAD_DISEASE	intrauterine growth restriction	2	0.651466	0.0980545	FLT1, IGF1R	265	5	12925	19.5094	1	0.50224	0.485919
GAD_DISEASE	aortic stenosis	2	0.651466	0.0980545	MMP3, FBN1	265	5	12925	19.5094	1	0.50224	0.485919
GAD_DISEASE	post-traumatic stress disorder	2	0.651466	0.0980545	MAOB, SLC6A3	265	5	12925	19.5094	1	0.50224	0.485919
GAD_DISEASE	Cardiovascular Diseases|Myocardial Infarction|Recurrence	2	0.651466	0.0980545	F2, F5	265	5	12925	19.5094	1	0.50224	0.485919
GAD_DISEASE	Glucosephosphate Dehydrogenase Deficiency	2	0.651466	0.0980545	F2, F5	265	5	12925	19.5094	1	0.50224	0.485919
GAD_DISEASE	ischemia	2	0.651466	0.0980545	ACE, APOB	265	5	12925	19.5094	1	0.50224	0.485919
GAD_DISEASE	Behcet Syndrome|Venous Thrombosis	2	0.651466	0.0980545	F2, F5	265	5	12925	19.5094	1	0.50224	0.485919
GAD_DISEASE	patent foramen ovale	2	0.651466	0.0980545	F2, F5	265	5	12925	19.5094	1	0.50224	0.485919
GAD_DISEASE	Altitude Sickness|Chronic Disease	2	0.651466	0.0980545	ACE, APOB	265	5	12925	19.5094	1	0.50224	0.485919
GAD_DISEASE	Angina Pectoris, Variant	2	0.651466	0.0980545	NOS3, MMP3	265	5	12925	19.5094	1	0.50224	0.485919
GAD_DISEASE	eczema	2	0.651466	0.0980545	FLG, IL4R	265	5	12925	19.5094	1	0.50224	0.485919
GAD_DISEASE	Cardiovascular Diseases|Fam hyperbetalipoproteinaemia|Hyperlipoproteinemia Type II	2	0.651466	0.0980545	APOB, F2	265	5	12925	19.5094	1	0.50224	0.485919
GAD_DISEASE	Atherosclerosis|Pregnancy Complications, Cardiovascular|Pregnancy Complications, Hematologic|Retinal Artery Occlusion|Retinal Vein Occlusion|Thrombophilia|Thrombosis	2	0.651466	0.0980545	F2, F5	265	5	12925	19.5094	1	0.50224	0.485919
GAD_DISEASE	Abortion, Habitual|Thrombophilia	2	0.651466	0.0980545	F2, F5	265	5	12925	19.5094	1	0.50224	0.485919
GAD_DISEASE	Birth Weight|Retinopathy of Prematurity	2	0.651466	0.0980545	NOS3, IGF1R	265	5	12925	19.5094	1	0.50224	0.485919
GAD_DISEASE	lupus erythematosus; nephropathy in other diseases	2	0.651466	0.0980545	ACE, NOS3	265	5	12925	19.5094	1	0.50224	0.485919
GAD_DISEASE	Coronary Artery Disease|Disease Susceptibility|Myocardial Infarction	2	0.651466	0.0980545	MMP3, MMP9	265	5	12925	19.5094	1	0.50224	0.485919
GAD_DISEASE	Diabetes Mellitus|Diabetic Angiopathies|Hypertension	2	0.651466	0.0980545	ACE, REN	265	5	12925	19.5094	1	0.50224	0.485919
GAD_DISEASE	posttransplantation erythrocytosis	2	0.651466	0.0980545	ACE, NOS3	265	5	12925	19.5094	1	0.50224	0.485919
GAD_DISEASE	bilirubin indinavir oral clearance lamivudine-triphosphate concentration zidovudine-triphosphate concentration	2	0.651466	0.0980545	ABCC4, ABCG2	265	5	12925	19.5094	1	0.50224	0.485919
GAD_DISEASE	Otosclerosis	2	0.651466	0.0980545	RELN, ACE	265	5	12925	19.5094	1	0.50224	0.485919
GAD_DISEASE	Recurrence|Thrombophilia|Venous Thrombosis	2	0.651466	0.0980545	F2, F5	265	5	12925	19.5094	1	0.50224	0.485919
GAD_DISEASE	pouchitis	2	0.651466	0.0980545	TLR9, IRAK3	265	5	12925	19.5094	1	0.50224	0.485919
GAD_DISEASE	blood pressure, arterial; atherosclerosis	2	0.651466	0.0980545	ACE, MMP3	265	5	12925	19.5094	1	0.50224	0.485919
GAD_DISEASE	cysclosporine toxicity	2	0.651466	0.0980545	ACE, NOS3	265	5	12925	19.5094	1	0.50224	0.485919
GAD_DISEASE	Echocardiographic traits	2	0.651466	0.0980545	KCNB2, SLIT2	265	5	12925	19.5094	1	0.50224	0.485919
GAD_DISEASE	cancer; thromboembolism, venous	2	0.651466	0.0980545	F2, F5	265	5	12925	19.5094	1	0.50224	0.485919
GAD_DISEASE	Intracranial Thrombosis|Venous Thrombosis	2	0.651466	0.0980545	F2, F5	265	5	12925	19.5094	1	0.50224	0.485919
GAD_DISEASE	HIV Infections|Tuberculosis	2	0.651466	0.0980545	CYP2B6, CD209	265	5	12925	19.5094	1	0.50224	0.485919
GAD_DISEASE	renal function	2	0.651466	0.0980545	ACE, NOS3	265	5	12925	19.5094	1	0.50224	0.485919
GAD_DISEASE	Heart Failure|Hypertension	2	0.651466	0.0980545	ACE, REN	265	5	12925	19.5094	1	0.50224	0.485919
GAD_DISEASE	acute myocardial infarction	2	0.651466	0.0980545	F2, F5	265	5	12925	19.5094	1	0.50224	0.485919
GAD_DISEASE	Hearing Loss, Sudden|Thrombosis	2	0.651466	0.0980545	F2, F5	265	5	12925	19.5094	1	0.50224	0.485919
GAD_DISEASE	Carotid Artery Diseases|Vascular Diseases	2	0.651466	0.0980545	ACE, NOS3	265	5	12925	19.5094	1	0.50224	0.485919
GAD_DISEASE	Encephalitis, Tick-Borne|Tick-Borne Encephalitis	2	0.651466	0.0980545	OAS2, OASL	265	5	12925	19.5094	1	0.50224	0.485919
GAD_DISEASE	polycystic ovary syndrome; pregnancy loss, recurrent	2	0.651466	0.0980545	F2, F5	265	5	12925	19.5094	1	0.50224	0.485919
GAD_DISEASE	Heart Diseases	3	0.977199	0.0980741	ACE, TRPS1, CHD7	265	26	12925	5.62772	1	0.50224	0.485919
GAD_DISEASE	malaria, plasmodium falciparum	3	0.977199	0.0980741	IFNG, TLR9, TLR2	265	26	12925	5.62772	1	0.50224	0.485919
GAD_DISEASE	Erythrocyte Count	8	2.60586	0.0989729	ABCC4, GRIP1, BMP2, GRM7, CSMD3, SCG2, SMARCA2, USH2A	265	192	12925	2.03223	1	0.506078	0.489632

## Sheet: GBM_KEGG
ID	Description	GeneRatio	%	BgRatio	pvalue	p.adjust	qvalue	geneID	Count
hsa04022	cGMP-PKG signaling pathway	16/197	0.0812	167/8163	2.44e-06	0.00061093	0.000424436	111/3708/489/5593/775/3667/2626/112/487/3643/4846/4638/115/779/7225/157855	16
hsa05414	Dilated cardiomyopathy	11/197	0.0558	96/8163	1.8e-05	0.00124192	0.000862806	6262/111/489/775/112/487/3908/3673/115/779/284217	11
hsa04020	Calcium signaling pathway	18/197	0.0914	240/8163	1.83e-05	0.00124192	0.000862806	2321/6262/3708/5579/489/4842/775/4923/487/4846/6261/3363/774/4638/115/779/777/1816	18
hsa04713	Circadian entrainment	11/197	0.0558	97/8163	1.99e-05	0.00124192	0.000862806	6262/111/3708/5579/4842/5593/775/112/6261/115/55811	11
hsa04371	Apelin signaling pathway	13/197	0.066	139/8163	2.87e-05	0.00143337	0.000995814	1958/6262/111/3708/182/4842/112/4846/6261/4854/4638/115/55811	13
hsa04911	Insulin secretion	10/197	0.0508	86/8163	3.83e-05	0.00159687	0.0011094	6262/111/5579/775/112/54795/115/779/157855/27445	10
hsa04918	Thyroid hormone synthesis	9/197	0.0457	75/8163	7.33e-05	0.00261873	0.00181932	111/4036/3708/213/5579/7038/112/7173/115	9
hsa05412	Arrhythmogenic right ventricular cardiomyopathy	9/197	0.0457	77/8163	9.03e-05	0.00274175	0.00190479	6262/489/775/487/3908/1832/3673/779/284217	9
hsa04510	Focal adhesion	15/197	0.0761	201/8163	9.87e-05	0.00274175	0.00190479	2321/10298/1278/5649/5579/7450/3908/7409/1293/3673/4638/3480/1284/2316/284217	15
hsa04972	Pancreatic secretion	10/197	0.0508	102/8163	0.000165006	0.00399197	0.00277337	6262/111/3708/5579/489/112/487/115/1080/1811	10
hsa05022	Pathways of neurodegeneration - multiple diseases	25/197	0.1269	476/8163	0.00018553	0.00399197	0.00277337	1769/6262/1767/3708/5579/10382/489/4842/775/487/4744/1770/6261/7472/823/10297/6531/146754/774/50507/779/8632/3800/7278/55567	25
hsa04611	Platelet activation	11/197	0.0558	124/8163	0.000191615	0.00399197	0.00277337	111/1278/3708/5593/7450/112/2147/4846/3673/4638/115	11
hsa04924	Renin secretion	8/197	0.0406	69/8163	0.00023639	0.00414291	0.00287823	111/3708/5593/775/112/1636/5972/779	8
hsa04512	ECM-receptor interaction	9/197	0.0457	88/8163	0.000254647	0.00414291	0.00287823	1278/5649/3339/7450/3908/1293/3673/1284/284217	9
hsa04540	Gap junction	9/197	0.0457	88/8163	0.000254647	0.00414291	0.00287823	111/3708/5579/10382/5593/112/7082/115/7278	9
hsa04727	GABAergic synapse	9/197	0.0457	89/8163	0.00027748	0.00414291	0.00287823	111/5579/775/112/2561/774/115/779/5334	9
hsa04024	cAMP signaling pathway	15/197	0.0761	221/8163	0.000281718	0.00414291	0.00287823	6262/111/489/2735/775/112/487/7409/2737/115/55811/1080/779/10257/1816	15
hsa05410	Hypertrophic cardiomyopathy	9/197	0.0457	90/8163	0.000301983	0.00419421	0.00291387	6262/489/775/487/3908/1636/3673/779/284217	9
hsa04725	Cholinergic synapse	10/197	0.0508	113/8163	0.000382317	0.00503049	0.00349487	111/3708/5579/775/112/1103/774/115/779/60482	10
hsa04360	Axon guidance	13/197	0.066	182/8163	0.000442265	0.00549543	0.00381788	10298/2041/6586/2044/2050/9423/2042/2046/2045/2048/9353/7225/10512	13
hsa04971	Gastric acid secretion	8/197	0.0406	76/8163	0.000461617	0.00549543	0.00381788	111/3708/5579/112/495/4638/115/1080	8
hsa02010	ABC transporters	6/197	0.0305	45/8163	0.000680571	0.00744743	0.005174	10060/9429/5244/340273/1080/10257	6
hsa04213	Longevity regulating pathway - multiple species	7/197	0.0355	62/8163	0.000685164	0.00744743	0.005174	111/3667/3066/112/3643/115/3480	7
hsa05146	Amoebiasis	9/197	0.0457	102/8163	0.000763833	0.00795659	0.00552774	1278/5579/3689/7097/3458/3908/3684/1284/284217	9
hsa04921	Oxytocin signaling pathway	11/197	0.0558	154/8163	0.00121415	0.0121415	0.00843517	6262/111/3708/5579/775/112/4846/6261/4638/115/779	11
hsa04728	Dopaminergic synapse	10/197	0.0508	132/8163	0.00129371	0.0124395	0.00864219	111/3708/5579/775/6531/4129/774/6323/3800/1816	10
hsa05205	Proteoglycans in cancer	13/197	0.066	205/8163	0.00134577	0.0124608	0.008657	1278/287/3708/5579/3339/286/7097/4318/7409/7472/3673/3480/2316	13
hsa04270	Vascular smooth muscle contraction	10/197	0.0508	134/8163	0.00145014	0.0129477	0.00899525	72/111/3708/5579/775/112/4638/115/779/157855	10
hsa04724	Glutamatergic synapse	9/197	0.0457	114/8163	0.00168691	0.0144577	0.0100443	111/3708/5579/775/112/2918/2917/115/2913	9
hsa04912	GnRH signaling pathway	8/197	0.0406	93/8163	0.00175946	0.0144577	0.0100443	1958/111/3708/5579/775/112/115/779	8
hsa04726	Serotonergic synapse	9/197	0.0457	115/8163	0.00179275	0.0144577	0.0100443	111/3708/5579/775/2561/3363/4129/774/779	9
hsa04923	Regulation of lipolysis in adipocytes	6/197	0.0305	57/8163	0.00238674	0.0176621	0.0122705	111/5593/3667/112/3643/115	6
hsa04935	Growth hormone synthesis, secretion and action	9/197	0.0457	120/8163	0.0024046	0.0176621	0.0122705	111/3708/5579/775/3667/112/115/55811/779	9
hsa01522	Endocrine resistance	8/197	0.0406	98/8163	0.00245453	0.0176621	0.0122705	111/182/112/4318/4854/115/3480/4855	8
hsa05140	Leishmaniasis	7/197	0.0355	77/8163	0.00247269	0.0176621	0.0122705	5579/3689/7097/3458/718/3684/6885	7
hsa05165	Human papillomavirus infection	17/197	0.0863	331/8163	0.002621	0.0182014	0.0126452	1278/5649/7297/182/4600/7450/3066/8638/3908/1293/7472/4854/10297/3673/4855/1284/284217	17
hsa04730	Long-term depression	6/197	0.0305	60/8163	0.00310214	0.0209604	0.0145619	3708/5579/4842/5593/6261/3480	6
hsa04145	Phagosome	10/197	0.0508	152/8163	0.00366994	0.0241443	0.0167739	30835/10382/4842/3689/7097/718/3684/200576/3673/7278	10
hsa05217	Basal cell carcinoma	6/197	0.0305	63/8163	0.0039667	0.0249415	0.0173278	650/2736/2735/7472/10297/2737	6
hsa05171	Coronavirus disease - COVID-19	13/197	0.066	232/8163	0.00399064	0.0249415	0.0173278	7297/5579/4600/7450/7097/51284/4939/2147/718/1636/6885/834/4314	13
hsa04610	Complement and coagulation cascades	7/197	0.0355	85/8163	0.0043188	0.0263342	0.0182953	3687/7450/3689/2147/718/3684/2153	7
hsa04927	Cortisol synthesis and secretion	6/197	0.0305	65/8163	0.00463465	0.0275872	0.0191658	111/3708/775/112/115/779	6
hsa04930	Type II diabetes mellitus	5/197	0.0254	46/8163	0.0047779	0.0277785	0.0192987	775/3667/3643/774/777	5
hsa04151	PI3K-Akt signaling pathway	17/197	0.0863	354/8163	0.00518644	0.0294684	0.0204728	2321/1278/5649/7450/7097/3667/3643/3908/7010/4846/5105/1293/3673/3480/3566/1284/284217	17
hsa04211	Longevity regulating pathway	7/197	0.0355	89/8163	0.00556247	0.0302308	0.0210025	111/3667/112/3643/10919/115/3480	7
hsa04976	Bile secretion	7/197	0.0355	89/8163	0.00556247	0.0302308	0.0210025	111/112/9429/5244/115/1080/10257	7
hsa04613	Neutrophil extracellular trap formation	11/197	0.0558	190/8163	0.00620257	0.0323649	0.0224851	5579/7450/3689/7097/51284/3066/718/3684/6885/9734/834	11
hsa05031	Amphetamine addiction	6/197	0.0305	69/8163	0.00621405	0.0323649	0.0224851	111/5579/775/3066/6531/4129	6
hsa04970	Salivary secretion	7/197	0.0355	92/8163	0.00665839	0.0339714	0.0236012	111/3708/5579/4842/5593/112/115	7
hsa05144	Malaria	5/197	0.0254	50/8163	0.00683474	0.0341737	0.0237417	4035/3689/7097/3458/54106	5
hsa04913	Ovarian steroidogenesis	5/197	0.0254	51/8163	0.00743256	0.0364341	0.0253121	111/112/3643/115/3480	5
hsa04152	AMPK signaling pathway	8/197	0.0406	121/8163	0.00878496	0.0422354	0.0293425	3172/32/3667/3643/5105/6885/1080/3480	8
hsa04925	Aldosterone synthesis and secretion	7/197	0.0355	98/8163	0.00932175	0.0438762	0.0304824	111/3708/5579/775/112/115/779	7
hsa04723	Retrograde endocannabinoid signaling	9/197	0.0457	148/8163	0.00947727	0.0438762	0.0304824	111/3708/5579/775/112/2561/774/115/779	9
hsa05415	Diabetic cardiomyopathy	11/197	0.0558	203/8163	0.00999654	0.0454388	0.031568	6262/1278/5579/489/3667/487/3643/4318/4846/1636/5972	11
hsa04261	Adrenergic signaling in cardiomyocytes	9/197	0.0457	150/8163	0.0102999	0.0459817	0.0319451	6262/111/489/775/112/487/115/779/6331	9

## Sheet: STAD_GAD
Category	Term	Count	%	PValue	Genes	List Total	Pop Hits	Pop Total	Fold Enrichment	Bonferroni	Benjamini	FDR
GAD_DISEASE	Tobacco Use Disorder	228	40.6417	3.41579e-29	EHMT1, ABCA12, ABCA13, HERC2, RPS6KA2, TNS3, EPHB1, EYS, SOX5, DYNC2H1, EPHA5, CUBN, UNC13C, EPHA7, EPHA6, DAPK1, ACTN2, PRKCB, PRKCE, ANK2, PRKCA, ANK3, ANK1, TIAM1, SCN10A, HECW2, KCNQ5, PRKCQ, ZFPM2, MACF1, SPTBN5, PCDH10, PRKDC, PCDH15, MED12L, TTBK2, PKHD1, C3, MAP2, MYO6, EPB41L3, APOB, SCN3A, NTNG1, COL24A1, CADM1, LRRN3, SPHKAP, LRBA, EIF2AK3, SMARCA2, DCLK1, TF, TG, WNK1, ZFAT, MYO5C, DC…	496	3030	12925	1.96084	9.64619e-26	9.64278e-26	9.51298e-26
GAD_DISEASE_CLASS	CHEMDEPENDENCY	256	45.6328	4.81181e-29	EHMT2, EHMT1, ABCA12, ABCA13, MYLK, HERC2, RPS6KA2, TNS3, EPHB1, EYS, SOX5, DYNC2H1, EPHA5, CUBN, UNC13C, EPHA7, EPHA6, DAPK1, ACTN2, PRKCB, PRKCE, ANK2, PRKCA, ANK3, ANK1, TIAM1, SCN10A, HECW2, HECW1, KCNQ5, PRKCQ, ZFPM2, CFTR, MACF1, SPTBN5, PCDH10, PRKDC, PCDH15, MED12L, TTBK2, PKHD1, C3, MAP2, MYO6, EPB41L3, HIVEP1, APOB, SCN3A, NTNG1, JAG1, COL24A1, CADM1, LRRN3, SPHKAP, LRBA, EIF2AK3, SMARC…	498	3636	12942	1.82973	8.18007e-28	8.66125e-28	8.66125e-28
GAD_DISEASE_CLASS	CARDIOVASCULAR	258	45.9893	4.74355e-19	ITSN2, COL12A1, TONSL, MKI67, ABCA13, MYLK, EDNRB, SCN11A, RPS6KA2, AKT3, HMCN1, EPHB1, EYS, EPHB3, SOX5, SCN1A, TNS1, DYNC2H1, EPHA5, CUBN, UNC13C, EPHA4, EPHA7, EPHA6, MUSK, ACTN2, PRKCB, PRKCE, ANK2, ANK3, HSPG2, ANK1, TIAM1, SCN10A, TEP1, HECW1, PRKCQ, PRKD1, ZFPM2, CFTR, FREM2, SPTBN5, PCDH10, ABCB4, PCDH15, PCDH19, PRDM10, MED12L, PKHD1, C3, MAP2, CMYA5, EPB41L3, HIVEP1, MAGEC1, A2M, APOB, …	498	4257	12942	1.57503	8.06404e-18	4.2692e-18	4.2692e-18
GAD_DISEASE	Type 2 Diabetes| edema | rosiglitazone	151	26.9162	7.08635e-14	SEMA5A, IRS1, HDLBP, ZBTB20, NR3C1, RXFP1, MYLK, IGF1R, EDNRB, HERC2, AKT3, KAT8, EPHB2, PRKCG, CUBN, CASR, PRKCB, KCNH8, ANK2, HSPG2, FOXP2, ERN2, COL4A2, COL4A1, MSH3, TEP1, ROR1, PGR, KCNQ5, PRKCQ, CFTR, MACF1, NOTCH3, ABCB4, NPR3, PCDH15, CACNA1C, MED12L, KNG1, PLD2, C3, MAP2, MYO6, UBC, A2M, APOB, PLXNA4, NTNG1, MYH7B, JAG1, FANCM, ATP8B2, COL24A1, CADM1, BDNF, INSR, PDE2A, EIF2AK3, ZFHX4, E…	496	2198	12925	1.79019	2.0003e-10	1.00024e-10	9.86774e-11
GAD_DISEASE_CLASS	PHARMACOGENOMIC	174	31.016	2.65711e-13	SEMA5A, IRS1, HDLBP, ZBTB20, NR3C1, MKI67, RXFP1, CDH9, MYLK, IGF1R, EDNRB, HERC2, AKT3, KAT8, EPHB2, RAG2, SOX5, SCN1A, PRKCG, CUBN, CASR, PRKCB, KCNH8, ANK2, HSPG2, FOXP2, ERN2, COL4A2, COL4A1, MSH3, TEP1, ROR1, PGR, KCNQ5, PRKCQ, CFTR, MACF1, NOTCH3, PRKDC, ABCB4, NPR3, PCDH15, CACNA1C, ACACB, PRDM10, MED12L, KNG1, RHOBTB2, PLD2, C3, MAP2, MYO6, UBC, HIVEP1, A2M, APOB, MDN1, PLXNA4, NTNG1, MYH…	498	2717	12942	1.6643	4.5165e-12	1.59427e-12	1.59427e-12
GAD_DISEASE_CLASS	UNKNOWN	118	21.0339	2.61176e-12	IRS1, COL12A1, TNC, NR3C1, ACTG2, MYLK, IGF1R, EDNRB, HERC2, HERC1, HMCN1, RAG2, EPHB4, TECTA, SCN1A, PRKCG, CASR, ACTN2, PRKCB, PRKCA, HSPG2, FOXP2, SCN10A, COL4A1, PGR, CFTR, FLG, NOTCH3, ABCB4, FOXG1, NPR3, CACNA1A, CACNA1C, KNG1, TTBK2, PKHD1, C3, TPO, OTOF, CACNA1S, APOB, JAG1, BDNF, INSR, ESR2, IGF2R, TF, TG, DLG2, COL1A2, COL5A1, WNK1, ZFAT, CNTN3, SCN2A, FBN1, RYR1, ROBO2, RYR2, CNTNAP2, …	498	1613	12942	1.90116	4.44006e-11	1.17529e-11	1.17529e-11
GAD_DISEASE_CLASS	METABOLIC	277	49.3761	5.99781e-12	ABCA13, SMC2, EDNRB, RPS6KA2, AKT3, KIF21B, EPHB2, EPHB1, SOX5, SCN1A, TNS1, DYNC2H1, CUBN, UNC13C, EPHA4, EPHA6, MUSK, PRKCB, EPHA8, PRKCE, ANK2, PRKCA, ANK3, ANK1, TIAM1, HECW2, KCNQ5, PRKCQ, ZNF831, PRKD1, ZFPM2, CFTR, FREM2, EPHA3, EPHA2, FLG, MACF1, PCDH10, PRKDC, ABCB4, ABCB5, PCDH15, PCDH19, MED12L, PKHD1, C3, MAP2, CMYA5, EPB41L3, HIVEP1, MAGEC1, A2M, APOB, NTNG1, JAG1, COL24A1, CADM1, LR…	498	5258	12942	1.36909	1.01962e-10	2.15921e-11	2.15921e-11
GAD_DISEASE_CLASS	NEUROLOGICAL	175	31.1943	2.89341e-11	SEMA5A, ITSN2, PRDM9, ZFAND4, IRS1, ABCA12, NR3C1, MKI67, CDH8, IGF1R, EDNRB, SCN9A, HMCN1, EPHB2, MAP3K7, EPHB1, SCN1A, PRKCG, CUBN, UNC13C, EPHA4, CASR, DAPK1, PRKCB, PRKCE, DYRK1A, ANK3, CDYL, HSPG2, ANK1, TIAM1, COL4A1, PGR, PRKCQ, ZNF831, PRKD1, GRIA1, NOTCH3, FOXG1, NOTCH4, PCDH15, CACNA1A, PRDM13, CACNA1C, PCDH19, CACNA1E, ACACB, TTBK2, CACNA1G, PKHD1, C3, CACNA1I, CMYA5, EPB41L3, HIVEP1, …	498	2886	12942	1.57585	4.91879e-10	8.68022e-11	8.68022e-11
GAD_DISEASE_CLASS	PSYCH	132	23.5294	4.6123e-11	SEMA5A, IRS1, CTNND2, ZBTB20, ARID4B, NR3C1, ABCA13, CDH9, IGF1R, SCN9A, BSN, EPHB1, PRKCG, EPHA6, DSCAM, ACTN2, PRKCB, PRKCA, ANK3, FOXP2, COL4A2, COL4A1, MAP1B, ROR1, PGR, PPIG, UTRN, FLG, GRIA1, GRIA2, NOTCH3, NOTCH4, NPR3, CACNA1B, CACNA1A, CACNA1C, ACACB, NALCN, KNG1, CACNA1G, PLD2, CMYA5, CDH23, A2M, ZNF423, APOB, NTNG1, JAG1, BDNF, CNTN6, INSR, SMARCA2, ESR2, DCLK1, TF, DLG1, DLG2, NBEA, C…	498	1972	12942	1.73956	7.84091e-10	1.18602e-10	1.18602e-10
GAD_DISEASE_CLASS	OTHER	113	20.1426	6.14813e-11	SEMA5A, IRS1, NR3C1, MKI67, CDH9, IGF1R, EDNRB, HERC2, SACS, ZNF568, HMCN1, EPHB1, TECTA, SCN1A, CUBN, CASR, MUSK, PRKCB, ANK1, TIAM1, MSH3, TEP1, PGR, ZNF831, ZFPM2, CFTR, EPHA2, FLG, GRIA1, NOTCH3, PRKDC, ABCB4, PCDH15, CACNA1A, C3, MYO6, CDH23, OTOF, A2M, APOB, BDNF, CNTN6, INSR, PLK1, HSPA2, SMARCA2, ESR2, IGF2R, TF, TG, DLG2, COL1A2, COL5A1, CNTN1, ZNF536, FBN1, RYR1, INVS, RYR2, CNTNAP2, BM…	498	1592	12942	1.84462	1.04518e-09	1.38333e-10	1.38333e-10
GAD_DISEASE_CLASS	HEMATOLOGICAL	109	19.4296	1.10401e-10	SEMA5A, CTNND2, ABCA12, ABCA13, CDH9, CDH8, WDR88, CDH2, RPS6KA2, AKT3, SACS, MAP3K7, EPHB1, EYS, EPHB3, SOX5, DYNC2H1, CUBN, EPHA7, DSCAM, KCNH8, MYH15, PRKCE, ANK1, COL4A1, PGR, PRKCQ, ZFPM2, UTRN, FREM2, GRIA1, GRIA2, PCDH10, NOTCH4, ITPR1, PCDH15, CACNA1C, KNG1, CACNA1I, MAP2, A2M, ZNF423, APOB, MYH7B, COL24A1, SMARCA2, ESR2, LRFN2, TF, DLG1, DLG2, NBEA, CPS1, ZFP64, CNTN1, CNTN3, PLCH1, CNTN…	498	1527	12942	1.85507	1.87682e-09	2.20802e-10	2.20802e-10
GAD_DISEASE	Cholesterol, HDL	46	8.19964	3.13429e-10	ROBO2, INVS, GRIA2, FLT1, LAMA2, NRXN1, DNAH5, PCDH15, ITPR1, ZBTB20, PTPRM, GRIK2, TRPS1, HECTD4, CMYA5, ZNF568, SLIT2, A2M, APOB, GRID2, EPHA6, SPHKAP, COL22A1, F2, SMARCA2, USH2A, MYO16, TANC1, DLG1, LRFN5, DLG2, PDE10A, OAS3, DLC1, KIF26B, ZNF536, CNTN3, PIK3C3, CNTN4, ZNF236, ZNF257, DSCAML1, FREM2, EPHA3, PDZRN4, FBN1	496	418	12925	2.86768	8.85123e-07	2.80848e-07	2.77068e-07
GAD_DISEASE	Hip	42	7.48663	3.97943e-10	SEMA5A, OCA2, FLT1, PRDM9, DNAH8, CTNND2, CHD7, PCDH15, PTPRM, CACNA1E, CDH9, SMC2, TTN, C3, RELN, CDH2, CDH23, PRKG2, CSMD3, PRKG1, TECTA, SCN1A, DYNC2H1, EPHA6, COL24A1, DCC, CNTN6, PLCL1, KCNH8, SNCAIP, ANK1, USH2A, LRFN2, TIAM1, DLG2, KCNMA1, ZNF536, PKN2, PRKCQ, UTRN, ZFPM2, TLR4	496	361	12925	3.03173	1.12379e-06	2.80848e-07	2.77068e-07
GAD_DISEASE_CLASS	DEVELOPMENTAL	105	18.7166	7.30121e-10	PRDM9, IRS1, TNC, NR3C1, ABCA13, MYLK, IGF1R, EDNRB, SALL1, HERC2, CDH2, SCN9A, KIF21A, EPHB2, MAP3K7, EPHB3, SOX5, TNS1, PRKCG, CUBN, CASR, PRKCB, ANK1, FOXP2, SRRM1, ROR1, PRKCQ, CFTR, GRIA1, NOTCH3, NPR3, CACNA1B, CACNA1S, APOB, JAG1, LRRN3, BDNF, INSR, EIF2AK3, ZFHX4, ESR2, DCLK1, DLG2, COL1A2, ZFAT, SNAI2, CNTN4, LHX8, FBN1, RYR2, DOCK3, BMPR2, CHD7, PCSK5, GLI3, GLI2, NIPBL, GRM7, CHL1, TRP…	498	1497	12942	1.8228	1.24121e-08	1.31422e-09	1.31422e-09
GAD_DISEASE_CLASS	AGING	71	12.656	7.27804e-08	ITSN2, ROBO2, SEMA5A, TOP2A, CNTNAP2, DIDO1, TOP2B, IRS1, CHD7, LRRK1, DIRAS2, ZBTB20, EHMT1, LAMC1, MKI67, ABCA13, CDH9, IGF1R, EDNRB, TRPS1, NOS1, ARHGEF11, DST, KCND2, PEG3, DCC, MMP9, ACLY, TEP1, HECW2, CDH10, PXDN, ZNF516, KCNMA1, COL6A3, PIK3C3, PRKCQ, BIRC6, ZFPM2, GAPDH, TLR4, PDZRN4, FLG, NRXN1, LAMA3, PCDH15, LRP2, HDAC9, DLL1, TTN, C3, TPO, HECTD4, PTK2B, A2M, APOB, PCNT, NOS2, NOS3, B…	498	948	12942	1.94636	1.23727e-06	1.19095e-07	1.19095e-07
GAD_DISEASE_CLASS	RENAL	93	16.5775	2.13575e-07	PIGR, RYR2, FLT1, IRS1, CHD7, TNC, GRIK2, NR3C1, PKD1, CDH9, SYNE2, IGF1R, MYLK, GLI2, PPP3CA, EXO1, TRPS1, MYO18B, REV3L, KIF21B, NOS1, PRKG1, SLC13A2, CASR, CR1, VWF, MUSK, ABCC8, PRKCB, DCC, VPS13B, ANK2, ANK3, PASK, F2, HSPG2, MMP9, TGFBR1, GAK, MSH3, CDH10, DPYD, MYO3A, PXDN, KCNMA1, PRKCQ, PGR, ZNF236, TLR4, STK40, PHLPP1, LRP1, LAMA2, DNAH7, NRXN1, NOTCH4, ABCB4, LAMA3, ADCY4, ADCY2, LRP2,…	498	1415	12942	1.70804	3.63077e-06	3.20363e-07	3.20363e-07
GAD_DISEASE	Schizophrenia	36	6.41711	2.80638e-07	ROBO2, RERE, HDAC4, GRIA2, HDAC3, NRXN1, NOTCH4, CACNA1B, ARID4B, CACNA1C, PIK3C2A, NALCN, GRM2, ARVCF, RELN, GRM7, PTPRZ1, CNR1, CMYA5, NOS1, APOB, TRPA1, NOS3, BDNF, VPS13C, PRKCA, ANK3, FOXP2, ESR2, DLG1, TF, RIT2, CPS1, PIK3C3, UTRN, TLR4	496	355	12925	2.64255	0.000792209	0.000158448	0.000156316
GAD_DISEASE	Echocardiography	37	6.59537	6.52695e-07	CNTNAP2, LRGUK, LAMA2, CHD7, COL12A1, DNAH9, GRIK2, CACNA1E, CDH9, GRM1, PIK3C2B, GRM7, CDH2, ZNF569, SLIT2, PLXNA4, EYS, ZNF366, EPHA5, EPHA7, DSCAM, SPHKAP, CNTN6, PRKCE, COL22A1, GBF1, SNCAIP, TANC1, DLG2, PDE10A, KIF26B, CNTN1, ZNF536, PIK3C3, RGS12, CNTN4, CNTNAP5	496	384	12925	2.51084	0.00184151	0.000301208	0.000297153
GAD_DISEASE	Alcoholism	43	7.66488	7.46884e-07	ROBO2, TOP2B, NRXN1, PCDH15, PTPRM, LRP2, CACNA1C, PKD1, IGF1R, PIK3C2B, GLI2, GRM5, PCLO, GRM7, PTPRZ1, TNN, MYO6, GRM8, HIVEP1, PRKG2, FLNB, NOS1, BUB1, PRKG1, SOX5, MUC6, EPHA7, VWF, KCND2, ACTN2, DCC, ANK2, MMP9, MYO16, DLG1, VCAN, PDE10A, COL4A2, KCNMA1, HECW1, CNTN4, DSCAML1, HCN1	496	488	12925	2.29614	0.00210698	0.000301208	0.000297153
GAD_DISEASE	schizophrenia	47	8.3779	9.10943e-07	GRIA1, ROBO2, GRIA2, NOTCH3, ROCK1, IRS1, CTNND2, NRXN1, NOTCH4, CACNA1A, ZBTB20, HTT, GRIK2, NR3C1, ROBO1, IGF1R, GRM2, GRM5, RELN, GRM7, PTPRZ1, CHL1, CNR1, GRM8, FLNB, NOS1, BSN, PCNT, NTNG1, EPHA6, LAMB2, DCC, BDNF, PRKCA, ATP2B2, ANK3, SMARCA2, MMP9, SREBF2, FOXP2, ACLY, DLG1, TF, COL7A1, MAP1B, PIK3C3, PAFAH1B1	496	562	12925	2.17927	0.0025692	0.000321449	0.000317122
GAD_DISEASE	Body Height	47	8.3779	1.35977e-06	GRIA1, RYR2, DOCK3, PRDM9, CHD7, CACNA1B, PLG, PCSK5, ABCA13, IGF1R, NIPBL, LRRTM1, MYO18B, PRKG2, SLIT3, MAP3K7, PRKG1, TNS1, PRKCG, ZNF462, CUBN, SVIL, NLGN4X, LRRN3, VWF, PRKCB, INSR, EIF2AK3, CDC5L, SULF1, ANK1, ZFHX4, USH2A, DCLK1, SRRM1, REST, TTLL5, DLG2, PDE10A, LRRC7, ZFAT, KIF26B, CDH10, COL6A3, PRKCQ, PIK3C3, MYO1F	496	570	12925	2.14868	0.00383263	0.000426515	0.000420774
GAD_DISEASE	Blood Pressure	38	6.77362	2.01327e-06	ROBO2, SEMA5A, RYR2, LRGUK, DNAH8, NRXN1, DNAH5, GRIK2, HDAC9, CDH9, MED12L, RPTOR, RELN, GRM7, TRPS1, HECTD4, CMYA5, EPB41L3, ZNF667, APOB, PLXNA4, PRKG1, SCN1A, UNC13C, CUBN, LRRN3, TRPA1, ANK2, DLG5, KCNMA1, HECW1, PIK3C3, CNTN4, PRKD1, MYH4, CDK14, CNTNAP5, SHANK2	496	420	12925	2.35767	0.00566934	0.000568345	0.000560694
GAD_DISEASE_CLASS	VISION	53	9.44742	2.16558e-06	RERE, EHMT2, CTNND2, EHMT1, LAMC1, NR3C1, ROBO1, PPP3CA, HERC2, EDNRB, HERC1, MYO18B, KIF21B, HMCN1, EYS, CR1, DCC, F2, MMP9, RP1, OBSCN, SCN4A, ZNF831, LCT, GART, TLR4, EPHA2, PAFAH1B1, OCA2, NOTCH4, PCDH15, CRX, C3, MAP2, CDH23, RHO, PDE6B, PDE6A, A2M, NOS2, LAMB2, NOS3, BDNF, PLCL1, USH2A, ESR2, DCLK1, MYO16, REST, TF, COL5A1, ERCC6, FBN1	498	689	12942	1.99907	3.68143e-05	2.9985e-06	2.9985e-06
GAD_DISEASE	Creatinine	21	3.74332	3.43029e-06	GRID2, DNAH7, LRRN3, DCC, COL22A1, DYSF, ANK3, CACNA1C, CDH9, CDH8, MYO16, IGSF10, GRM7, CPS1, KIF4B, TRPS1, CNTN1, KIF21B, PRKG1, SHANK2, PDZRN4	496	161	12925	3.39893	0.0096404	0.000880338	0.000868488
GAD_DISEASE	hypertension	38	6.77362	5.99818e-06	DIDO1, RYR2, SPTBN5, BMPR2, IRS1, LAMA3, NPR3, KCNA5, ATP10A, CACNA1C, NR3C1, HDAC9, IGF1R, PLD2, ARVCF, EDNRB, PTK2B, SLIT2, NOS1, APOB, PRKG1, CASR, CR1, KCND2, NOS3, BDNF, INSR, SLC12A1, F2, MMP9, ESR2, COL4A1, WNK1, DNAJC6, PXDN, COL6A3, PRKCQ, RGS12	496	440	12925	2.2505	0.0167962	0.00133646	0.00131847
GAD_DISEASE	Cholesterol, LDL	40	7.13012	6.15442e-06	ROBO2, SEMA5A, CNTNAP2, NRXN1, PCDH15, ZNF43, GRIK2, PCDH19, CDH9, MED12L, GRM1, PIK3C2B, PKHD1, GRM7, PTPRZ1, LRRTM1, TRPS1, HECTD4, APOB, ZNF366, SOX5, UNC13C, JAG1, COL24A1, TRPA1, MUSK, VPS13B, ANK2, ANK3, ANK1, PIKFYVE, HECW2, PRKCQ, KCNQ5, PIK3C3, ROR1, CNTN4, ZNF257, TLR4, CNTNAP5	496	476	12925	2.18979	0.01723	0.00133646	0.00131847
GAD_DISEASE_CLASS	CANCER	166	29.59	7.89598e-06	IRS1, EHMT2, COL12A1, TNC, ZBTB20, EHMT1, ABCA12, NR3C1, MKI67, IGF1R, EDNRB, HERC2, CDH2, RPS6KA2, AKT3, SACS, EPHB2, RAG2, EPHB1, EYS, DYNC2H1, CUBN, CASR, DSCAM, DAPK1, KCNH8, ANK2, PRKCA, CDYL, ANK1, TIAM1, COL4A2, KIF16B, MSH3, TEP1, PGR, ZNF831, ZNF676, CFTR, EPHA3, GRIA1, NOTCH3, PRKDC, ABCB4, ITPR1, NID1, PRDM10, MED12L, RHOBTB2, PLD2, PKHD1, C3, TPO, MAGEC1, APOB, MYH7B, JAG1, MUC16, FAN…	498	3192	12942	1.3515	0.000134223	1.0152e-05	1.0152e-05
GAD_DISEASE	Fibrinogen	19	3.38681	1.06365e-05	ROBO2, NLGN4X, PCDH10, CTNND2, PTPRM, GRIK2, ABCA12, CCNA1, PIKFYVE, CUX2, CPS1, COL4A1, CDH10, KCNMA1, CNTN3, PLCH1, CNTN4, ZNF423, CNTNAP5	496	145	12925	3.41456	0.0295909	0.00214477	0.0021159
GAD_DISEASE	Hepatopulmonary Syndrome|Liver Cirrhosis	15	2.6738	1.27039e-05	PRKCG, BMPR2, NOS2, VWF, PRKCB, NOS3, TIE1, TNC, PRKCA, PLG, KCNA5, THBS1, MMP9, ESR2, EDNRB	496	94	12925	4.15827	0.0352401	0.00239087	0.00235869
GAD_DISEASE	Stroke	41	7.30838	1.44712e-05	GRIA1, CNTNAP2, PHLPP1, ATP10A, ADCY2, CACNA1C, GRIK2, PCDH19, HDAC9, GRM5, TRPS1, HIVEP1, SLIT2, HMCN1, APOB, EPHB1, PRKG1, TRPA1, SPHKAP, NOS3, COL22A1, ATP2B2, F2, SMARCA2, SPTB, DCLK1, MYO16, ESR2, DLG2, COL1A2, NBEA, KIF4B, DLC1, KIF26B, CDH10, PRKCQ, ZNF831, TEK, DSCAML1, CNTNAP5, PDZRN4	496	512	12925	2.08671	0.0400431	0.00255326	0.00251889
GAD_DISEASE	colorectal cancer	36	6.41711	1.75576e-05	FLT1, BMPR2, IRS1, COL11A1, EHMT2, EHMT1, NR3C1, HDAC9, THBS1, GLI3, IGF1R, PLD2, EXO1, CNR1, EPHB2, CUBN, CASR, NOS2, DAPK1, DCC, NOS3, INSR, F2, MMP9, TGFBR1, ESR2, MYH1, MSH3, DLG5, DPYD, MYO3A, PGR, ERCC6, LCT, GART, TLR4	496	426	12925	2.20212	0.0483738	0.00291559	0.00287634
GAD_DISEASE	Body Weight	35	6.23886	1.9073e-05	FLG, GRIA1, ROBO2, SEMA5A, HDAC4, CNTNAP2, FLT1, LAMA2, PRKDC, CHD7, PCDH15, PTPRM, HDAC9, CDH9, SMC2, GRM7, NRIP1, MYO18B, CMYA5, APOB, MDN1, TNS1, UNC13C, SPHKAP, BDNF, LRBA, DLG2, RIT2, NBEA, DNAJC6, DPYD, ZNF536, CNTN3, PRKCQ, PIK3C3	496	410	12925	2.2245	0.0524379	0.00299129	0.00295102
GAD_DISEASE	osteoporosis	9	1.60428	2.04121e-05	CASR, COL1A2, CNR1, STAT1, VPS13B, PGR, FLNB, ESR2, CFTR	496	32	12925	7.32894	0.0560145	0.00303282	0.00299199
GAD_DISEASE	Chorioamnionitis|Fetal Membranes, Premature Rupture|Infection of amniotic sac and membranes	21	3.74332	3.00834e-05	FLT1, NOS2, VWF, NOS3, IRS1, F2, HSPG2, THBS1, MMP9, ESR2, IGF2R, IGF1R, COL3A1, VCAN, COL1A2, COL4A2, COL5A1, COL4A1, APOB, TLR4, PAFAH1B1	496	186	12925	2.94209	0.0814479	0.00424627	0.00418911
GAD_DISEASE	Chorioamnionitis|Fetal Membranes, Premature Rupture|Infection of amniotic sac and membranes|Obstetric Labor, Premature|Pre-Eclampsia|Premature Birth	21	3.74332	3.25128e-05	FLT1, NOS2, VWF, NOS3, IRS1, F2, HSPG2, THBS1, MMP9, ESR2, IGF2R, IGF1R, COL3A1, VCAN, COL1A2, COL4A2, COL5A1, COL4A1, APOB, TLR4, PAFAH1B1	496	187	12925	2.92635	0.0877284	0.00437064	0.00431181
GAD_DISEASE_CLASS	IMMUNE	152	27.0945	7.37969e-05	IRS1, EHMT2, CTNND2, TNC, HDLBP, ZBTB20, NR3C1, MYLK, HERC5, EDNRB, HERC2, AKT3, SACS, KIF21B, ZNF567, RAG2, BSN, MAP3K7, SOX5, TNS1, DYNC2H1, CUBN, UNC13C, DSCAM, PRKCB, EPHA8, PRKCE, PRKCA, HSPG2, ANK1, FOXP2, COL4A1, HECW1, PGR, PRKCQ, CFTR, FLG, NOTCH3, PRKDC, NOTCH4, ABCB5, ITPR1, PCDH15, CACNA1C, C3, CACNA1I, TPO, EPB41L3, MYH13, CDH23, A2M, ZNF423, APOB, PLXNA4, NTNG1, JAG1, CADM1, SPHKAP,…	498	2983	12942	1.32423	0.00125381	8.85563e-05	8.85563e-05
GAD_DISEASE	several psychiatric disorders	27	4.81283	8.4667e-05	GRIA1, GRIA2, CNTNAP2, NRXN1, NPR3, ATP10A, GRIK2, NR3C1, KNG1, PLD2, GRM2, GRM5, RELN, GRM7, CNR1, NOS1, NOS2, ACTN2, NOS3, BDNF, CNTN6, PRKCA, DLG1, DLG2, NBEA, CNTN1, CNTN3	496	299	12925	2.35311	0.212671	0.0108643	0.0107181
GAD_DISEASE	Asthma	25	4.45633	8.90768e-05	FLG, CTNND2, NOTCH4, PCDH15, KCNA5, ADCY2, HERC5, HERC2, TUBA3C, EDNRB, LRRTM1, CDH23, NOS1, ZNF423, PLXNA4, PRKG1, ARFGEF1, TRPA1, NOS2, NOS3, PRKCE, PRKCA, ANK1, CFTR, PAFAH1B1	496	266	12925	2.4491	0.222416	0.0109332	0.010786
GAD_DISEASE	abdominal aortic aneurysm	8	1.42602	0.000109465	COL3A1, VCAN, NOS3, PGR, HSPG2, MMP9, ESR2, TGFBR1	496	30	12925	6.94892	0.265926	0.0128758	0.0127025
GAD_DISEASE	Triglycerides	33	5.88235	0.000122537	HDAC4, PRKAA2, COL11A1, NRXN1, NOTCH4, CHD7, PCDH15, ITPR1, LAMC1, GRIK2, TTN, PKHD1, GRM7, LRRTM1, NRIP1, GRM8, APOB, PCNT, MAP3K7, SOX5, DYNC2H1, EPHA4, MUSK, ANK3, MYO16, PDE10A, DPYD, TEK, DSCAML1, TLR4, CNTNAP5, PFKP, EPHA3	496	413	12925	2.08215	0.292533	0.0131596	0.0129824
GAD_DISEASE	Cleft Lip|Cleft Palate	32	5.7041	0.000123756	NOTCH3, BMPR2, COL11A1, CHD7, TNC, NR3C1, GLI3, GLI2, ARVCF, NIPBL, CUX2, SALL1, CDH2, CHL1, TRPS1, FLNB, EPHB2, APOB, EPHB3, SOX5, DSP, CASR, JAG1, MMP9, TGFBR1, FOXP2, ESR2, SNAI2, ROR1, GART, LHX8, PAFAH1B1	496	395	12925	2.11107	0.294965	0.0131596	0.0129824
GAD_DISEASE	Amyotrophic Lateral Sclerosis	18	3.20856	0.000125862	CUBN, LAMA2, LRRC4, CDC5L, GRIK2, KLF3, SPTB, MMP9, PKHD1, TIAM1, PDE10A, CDH10, LRRTM1, EPB41L3, KCNMA1, ZFP64, CNTN4, PDZRN4	496	159	12925	2.95002	0.299147	0.0131596	0.0129824
GAD_DISEASE	Intervertebral Disk Displacement	8	1.42602	0.000136773	ACAN, COL3A1, COL1A2, DCT, COL5A1, COL11A1, THBS2, MMP9	496	31	12925	6.72477	0.320416	0.0137897	0.0136041
GAD_DISEASE	Carotid Artery Diseases	12	2.13904	0.000157704	ROBO2, SEMA5A, CNTNAP2, LRGUK, NOS3, GRM8, ZBTB20, DNAH9, PLG, APOB, TLR4, PLXNA4	496	77	12925	4.06106	0.359426	0.0153516	0.015145
GAD_DISEASE	Body Mass Index	35	6.23886	0.000202913	FLG, KMT2E, CNTNAP2, LAMA2, CTNND2, ADCY3, ATP10A, ABCA13, CDH9, GLI3, SMC2, ARVCF, GRM7, LRRTM4, NRIP1, CMYA5, GRM8, SLIT3, MAP3K7, SOX5, NTNG1, UNC13C, BDNF, LRBA, RIT2, COL4A2, KIF4B, DPYD, ZNF536, PLCH1, PIK3C3, CNTN4, PRKD1, CNTNAP5, FBN1	496	462	12925	1.97413	0.436216	0.0190226	0.0187666
GAD_DISEASE	Respiratory Function Tests	23	4.09982	0.000208892	DSCAM, LRP1, CADM1, PCDH10, CTNND2, ITPR1, ADCY8, PCDH19, ATP12A, ABCA13, MYO16, GRM1, IGF1R, TPO, DLG1, COL1A2, RPS6KA2, TRPS1, ZNF536, PKN2, MAGEC1, TLR4, TNS1	496	247	12925	2.4265	0.445657	0.0190226	0.0187666
GAD_DISEASE	Psychiatric Disorders	11	1.96078	0.000244659	GRIA1, GRIA2, GRM5, DLG1, DLG2, GRM7, NOS2, CNTN6, ACTN2, NPR3, GRM8	496	68	12925	4.21534	0.498926	0.0212402	0.0209543
GAD_DISEASE	Hand Strength	6	1.06952	0.000248291	EDNRB, PCDH15, CNTN1, SMARCA2, CDH9, PDZRN4	496	16	12925	9.77193	0.504041	0.0212402	0.0209543
GAD_DISEASE	Myocardial Infarction	37	6.59537	0.000270638	ROBO2, SEMA5A, CTNND2, PCDH15, GRIK2, THBS2, ADCY8, THBS1, CDH8, ROBO1, CDH2, NRIP1, GRM8, CDH23, FLNB, APOB, MAP3K7, VWF, TRPA1, MUSK, PRKCB, DCC, NOS3, CNTN6, F2, SMARCA2, MMP9, ESR2, DLG2, PDE10A, COL4A1, KCNMA1, CNTN1, PRKCQ, PIK3C3, ROR1, TLR4	496	507	12925	1.9017	0.53438	0.0224709	0.0221685
GAD_DISEASE	Retinitis Pigmentosa	7	1.24777	0.000291102	RP1, RHO, CRX, PDE6B, PDE6A, USH2A, EYS	496	25	12925	7.29637	0.560533	0.0234795	0.0231634
GAD_DISEASE	Parkinson's disease	16	2.85205	0.000353731	NTNG1, SEMA5A, EPHA4, NOS3, BDNF, DCC, CACNA1A, HTT, SNCAIP, ESR2, PPP3CA, DLG2, SLIT3, NOS1, EPHB2, EPHB1	496	142	12925	2.93617	0.631795	0.0277384	0.0273651
GAD_DISEASE	Iron	23	4.09982	0.000428917	PTPRM, GRIK2, NALCN, ABCA13, CDH9, SPTB, GLI3, GRM1, IGF1R, NFASC, TF, GRM7, NBEA, LRRTM4, DLC1, EPB41L3, KCNMA1, PRKCQ, KCNQ5, UTRN, APOB, MAP3K7, CNTNAP5	496	260	12925	2.30517	0.702256	0.0327252	0.0322847
GAD_DISEASE	Hypertension	29	5.16934	0.000584462	KDM5B, DNAH8, NPR3, CACNA1C, CHD2, IPO7, CDH9, MED12L, KNG1, IGF1R, MYLK, PIK3C2B, RHOBTB2, EDNRB, TRPS1, APOB, PRKG1, CUBN, NOS2, NOS3, BDNF, PRKCE, SLC12A1, ADCY10, KIF4B, LRRC7, WNK1, PRKCQ, UTRN	496	375	12925	2.01519	0.808143	0.0434194	0.0428349
GAD_DISEASE_CLASS	REPRODUCTION	58	10.3387	0.000617363	FLT1, PRDM9, IRS1, CHD7, GRIK2, NR3C1, IGF1R, GLI2, SALL1, HEPH, EXO1, LRRTM1, VWF, DSCAM, DCC, F2, HSPG2, MMP9, TGFBR1, CCNA1, VCAN, COL4A2, COL4A1, PGR, LCT, GART, TLR4, CFTR, PAFAH1B1, GRIA1, PRKAA2, DNAH5, NOTCH4, ABCB4, NPR3, PRDM13, PLG, THBS1, NRIP1, APOB, ZNF462, DYNC1H1, NOS2, USP9X, NOS3, BDNF, INSR, PLCL1, HSPA6, IGF2R, ESR2, COL3A1, TF, COL1A2, COL5A1, NBEA, CPS1, LHX8	498	959	12942	1.57174	0.0104435	0.000694534	0.000694534
GAD_DISEASE	protein quantitative trait loci	9	1.60428	0.000652385	DLG2, ANKRD30A, COL11A1, DIRAS2, DYSF, SACS, CNTN1, PDZRN4, ROBO1	496	51	12925	4.59855	0.841648	0.0472226	0.046587
GAD_DISEASE	Exercise Test	14	2.49554	0.000856095	RYR2, FLT1, PRDM9, LAMA2, PCDH15, VPS13B, ADCY8, CDH10, CNTN1, PIK3C3, PRKCQ, CNTN4, TLR4, PDZRN4	496	123	12925	2.966	0.910958	0.0604189	0.0596056
GAD_DISEASE	esophageal adenocarcinoma	27	4.81283	0.00101995	DIDO1, FLT1, IRS1, EHMT2, ABCB4, COL12A1, TNC, EHMT1, PIK3C2A, THBS1, IGF1R, EXO1, NRIP1, REV3L, NOS2, NOS3, ABCC8, PRKCA, MMP9, TGFBR1, IGF2R, MSH3, DPYD, PIK3C3, PGR, ERCC6, CFTR	496	351	12925	2.0045	0.943967	0.0672337	0.0663287
GAD_DISEASE	Uterine Prolapse	4	0.713012	0.0010241	COL3A1, PGR, LAMC1, ESR2	496	6	12925	17.3723	0.944621	0.0672337	0.0663287
GAD_DISEASE	cluster headache	4	0.713012	0.0010241	NOS2, NOS3, CACNA1A, NOS1	496	6	12925	17.3723	0.944621	0.0672337	0.0663287
GAD_DISEASE	longevity	28	4.99109	0.00163712	FLG, TOP2A, DIDO1, TOP2B, IRS1, CHD7, EHMT1, LRP2, MKI67, IGF1R, C3, TPO, PTK2B, A2M, APOB, ARHGEF11, DST, DCC, BDNF, INSR, EIF2AK3, F2, ACLY, TEP1, PXDN, BIRC6, GAPDH, TLR4	496	382	12925	1.91004	0.990216	0.105036	0.103622
GAD_DISEASE	migraine	7	1.24777	0.00192884	NOTCH3, DIDO1, EDNRB, NOS2, INSR, CACNA1A, PGR	496	35	12925	5.21169	0.995714	0.121002	0.119374
GAD_DISEASE	Electrocardiography	15	2.6738	0.00223116	TOP2B, RYR2, COL22A1, ADCY8, SMARCA2, HDAC9, CACNA1G, PKHD1, SCN10A, CNOT1, GRM8, AKT3, HMCN1, SCN5A, SCN1A	496	153	12925	2.55475	0.998178	0.136707	0.134867
GAD_DISEASE	Migraine Disorders	11	1.96078	0.00227603	GRIA1, C3, LRP1, NOS2, BDNF, CNR1, NOS3, NRIP1, PGR, F2, ESR2	496	90	12925	3.18492	0.998395	0.136707	0.134867
GAD_DISEASE	Weight Gain	13	2.31729	0.00303164	GRIA1, GRIA2, BDNF, NOTCH4, NR3C1, SREBF2, GRM1, GRM2, GRM5, RELN, GRM7, CNR1, GRM8	496	125	12925	2.71008	0.999811	0.177381	0.174993
GAD_DISEASE	Hypercholesterolemia|LDLC levels	17	3.0303	0.00307887	FLT1, PRKAA2, NOS3, ABCC8, IRS1, BDNF, NOTCH4, INSR, PIK3CD, F2, NR3C1, ACACB, PIK3C2B, PIK3C3, TEK, APOB, PFKP	496	193	12925	2.29531	0.999835	0.177381	0.174993
GAD_DISEASE	Alzheimer Disease	14	2.49554	0.00355184	RYR2, CUBN, CNTNAP2, CR1, TRPA1, COL22A1, VPS13B, ABCC9, ADCY8, ANK1, GLI2, EDNRB, CMYA5, PRKCQ	496	144	12925	2.53346	0.999957	0.200537	0.197837
GAD_DISEASE	diabetic neuropathy	4	0.713012	0.00394585	NOS2, NOS3, NOS1, APOB	496	9	12925	11.5815	0.999986	0.218415	0.215475
GAD_DISEASE	autism	12	2.13904	0.00427782	CNTNAP2, RELN, NLGN4X, PTPRZ1, BDNF, PRKCB, GRM8, ATP10A, GRIK2, FOXP2, CNTNAP5, SHANK2	496	114	12925	2.743	0.999994	0.225644	0.222607
GAD_DISEASE	achalasia	3	0.534759	0.00427994	NOS2, NOS3, NOS1	496	3	12925	26.0585	0.999995	0.225644	0.222607
GAD_DISEASE	Cholesterol	28	4.99109	0.00437621	ROBO2, SEMA5A, CNTNAP2, DNAH2, NRXN1, ITPR1, ZNF43, LRP2, ATP12A, MED12L, GRM1, SMC2, C3, GRM7, CDH2, TRPS1, HECTD4, HIVEP1, SLIT3, APOB, UNC13C, ATP2B2, MYO16, KCNMA1, PIK3C3, ROR1, ZNF257, FBN1	496	411	12925	1.77527	0.999996	0.225644	0.222607
GAD_DISEASE	Celiac Disease|	22	3.92157	0.00442251	NTNG1, ROBO2, UNC13C, DSCAM, DNAH17, DCC, EPHA8, CTNND2, PCDH15, ZBTB20, CDC5L, FOXP2, IGF2R, HDAC7, TG, SLITRK1, DLC1, MYH13, PRKCQ, SLIT3, ZNF236, TNS1	496	293	12925	1.95661	0.999996	0.225644	0.222607
GAD_DISEASE	Intracranial Aneurysm	6	1.06952	0.00447611	ARHGEF11, COL3A1, VCAN, COL1A2, COL4A1, HSPG2	496	29	12925	5.39141	0.999997	0.225644	0.222607
GAD_DISEASE	Parkinson's Disease	4	0.713012	0.00547783	NOS2, BDNF, NOS1, A2M	496	10	12925	10.4234	1	0.271297	0.267645
GAD_DISEASE	Glomerular Filtration Rate	9	1.60428	0.0060961	NTNG1, DNAH7, DCC, TRPS1, PKN2, ANK3, KIF21B, PCNT, CDH9	496	72	12925	3.25731	1	0.296712	0.292718
GAD_DISEASE	Body Weight Changes	8	1.42602	0.00642849	ARFGEF1, GRIA1, VCAN, DCC, DNAH9, SMARCA2, CNTNAP5, FBN1	496	58	12925	3.59427	1	0.307587	0.303446
GAD_DISEASE	Leukocyte Count	9	1.60428	0.00662363	RYR2, NOS2, COL22A1, CTNND2, NRIP1, SPAG1, UTRN, CDK14, SPTB	496	73	12925	3.21269	1	0.309645	0.305477
GAD_DISEASE	Bone Density	12	2.13904	0.00669088	TANC1, CNTNAP2, JAG1, DNAJC6, PCDH10, NOTCH4, DLC1, PRKCE, PRKG2, PCNT, CKAP5, HDAC9	496	121	12925	2.58431	1	0.309645	0.305477
GAD_DISEASE	Crohn's disease ulcerative colitis	7	1.24777	0.00701546	NOS2, NOS3, DLG5, HSPA2, F2, TLR4, MMP9	496	45	12925	4.05354	1	0.3105	0.30632
GAD_DISEASE	Marijuana Abuse|Psychoses, Substance-Induced	7	1.24777	0.00701546	BDNF, CNR1, LRRTM1, EHMT2, EHMT1, NOS1, ROBO1	496	45	12925	4.05354	1	0.3105	0.30632
GAD_DISEASE	Erythrocyte Count	16	2.85205	0.00703932	PRKCE, PCDH15, SMARCA2, USH2A, ABCA13, LRFN2, NFASC, DLG1, GRM7, CDH2, DLC1, ZFP64, CSMD3, CNTN4, ZNF423, PRKG1	496	192	12925	2.17154	1	0.3105	0.30632
GAD_DISEASE	Apoplexy|Cerebral Hemorrhage|Cerebral Hemorrhages|Intracranial Hemorrhages|Stroke|Subarachnoid Hemorrhage	13	2.31729	0.00750866	DIDO1, SPTBN5, LAMA3, ATP10A, ARVCF, COL4A1, DNAJC6, PXDN, COL6A3, RGS12, PRKCQ, SLIT2, PRKG1	496	140	12925	2.41971	1	0.322634	0.318291
GAD_DISEASE	Parkinson Disease	17	3.0303	0.00757303	SEMA5A, ITSN2, UNC13C, COL22A1, PRDM13, PLG, CDH8, FOSL2, GAK, DLG2, RIT2, COL4A1, ZNF646, SCN2A, TLR4, PDZRN4, FBN1	496	212	12925	2.08959	1	0.322634	0.318291
GAD_DISEASE	Autism	21	3.74332	0.00765726	SEMA5A, DOCK3, NLGN4X, KCND2, NOS2, BDNF, NRXN1, ABCA13, CDH9, FOXP2, ESR2, CACNA1G, RELN, CUX2, CNR1, CDH10, GRM8, NOS1, PPIG, SCN2A, CDK14	496	288	12925	1.9001	1	0.322634	0.318291
GAD_DISEASE	BMI- Edema rosiglitazone or pioglitazone	11	1.96078	0.00787123	PRKAA2, ABCC8, IRS1, INSR, PIK3CD, PIK3C3, TEK, NR3C1, ACACB, PFKP, PIK3C2B	496	107	12925	2.67891	1	0.326772	0.322373
GAD_DISEASE	Aortic Aneurysm, Thoracic|Aortic Rupture	3	0.534759	0.00834288	COL3A1, TGFBR1, FBN1	496	4	12925	19.5439	1	0.341333	0.336738
GAD_DISEASE	Retinal Diseases	10	1.78253	0.00856785	OCA2, RP1, PCDH15, CDH23, RHO, CRX, PDE6B, PDE6A, NR3C1, USH2A	496	92	12925	2.83244	1	0.345529	0.340878
GAD_DISEASE	breast cancer	32	5.7041	0.00912915	TOP2A, IRS1, PRKDC, IGF1R, EXO1, NRIP1, REV3L, ITGAV, NOS1, MUC6, POLQ, MYH7B, SETDB1, FANCM, DAPK1, NOS3, STAT1, PLK1, PRKCA, F2, SMARCA2, MMP9, TGFBR1, IGF2R, ESR2, ESPL1, MSH3, TEP1, PGR, ERCC6, TLR4, HCN1	496	518	12925	1.60979	1	0.359725	0.354883
GAD_DISEASE	Neutrophils	10	1.78253	0.00917471	DYNC2H1, UNC13C, IGSF10, CACNA1I, ZNF461, RELN, DSCAM, PLCL1, DPYD, ZNF567	496	93	12925	2.80199	1	0.359725	0.354883
GAD_DISEASE	Pre-Eclampsia	9	1.60428	0.00979522	FLT1, VWF, NOS2, IRS1, NOS3, INSR, F2, TLR4, MMP9	496	78	12925	3.00675	1	0.37442	0.36938
GAD_DISEASE	Insulin Resistance	13	2.31729	0.00981477	RYR2, ABCC8, ITPR1, ANK2, NR3C1, ANK1, LRRTM4, TRPS1, PTK2B, ZNF536, EPHB2, APOB, PFKP	496	145	12925	2.33628	1	0.37442	0.36938
GAD_DISEASE	Insulin	13	2.31729	0.0103357	CTNND2, PCDH15, ITPR1, ANK1, MAP2, LRRTM4, KIF26B, GRM8, SCN9A, CDH23, EPHB2, PRKG1, PFKP	496	146	12925	2.32027	1	0.389035	0.383798
GAD_DISEASE	Narcolepsy	16	2.85205	0.010522	DYNC1H1, PHLPP1, CADM1, DAPK1, DCC, PRKCE, CACNA1C, SULF1, ADCY8, PCLO, TRPS1, KCNMA1, PRKCQ, PRKD1, MAP3K7, MYH10	496	201	12925	2.07431	1	0.390838	0.385577
GAD_DISEASE	Potassium	7	1.24777	0.0116644	DNAH5, ATP1A4, PRKG2, DNAH9, CDYL, GRIK2, PRKD1	496	50	12925	3.64819	1	0.427645	0.421889
GAD_DISEASE	Bipolar Disorder	21	3.74332	0.0123847	GRIA1, GRIA2, CNTNAP2, BDNF, NCAN, ATP1A3, ANK3, CACNA1C, NR3C1, NALCN, RELN, CUX2, PDE10A, GRM7, PIK3C3, ROR1, NOS1, BRWD1, BSN, TLR4, PDZRN4	496	302	12925	1.81201	1	0.441838	0.43589
GAD_DISEASE	Premature Birth	10	1.78253	0.0127087	COL3A1, COL1A2, COL5A1, CPS1, HSPA6, PGR, PLG, NR3C1, TLR4, PAFAH1B1	496	98	12925	2.65903	1	0.441838	0.43589
GAD_DISEASE	atherosclerosis	23	4.09982	0.0127297	PRKAA2, LRP1, VWF, NOS3, INSR, TONSL, F2, THBS2, NR3C1, THBS1, MMP9, SREBF2, ESR2, C3, TPO, COL4A1, AXL, MSH3, HMCN1, ERCC6, LCT, APOB, TLR4	496	343	12925	1.74736	1	0.441838	0.43589
GAD_DISEASE	Chronic Lymphocytic Leukemia|Leukemia, Lymphocytic, Chronic, B-Cell|Lymphoma|Syndrome	6	1.06952	0.0127948	HIPK4, ESPL1, LAMA2, LRP2, ERCC6, THBS1	496	37	12925	4.2257	1	0.441838	0.43589
GAD_DISEASE	Cell Adhesion Molecules	8	1.42602	0.0128341	ROBO2, SVIL, ATP8B2, PRKCQ, PRKD1, ZNF423, CNTNAP5, TNS1	496	66	12925	3.1586	1	0.441838	0.43589
GAD_DISEASE	mitral valve prolapse	3	0.534759	0.0135534	COL3A1, HSPG2, FBN1	496	5	12925	15.6351	1	0.455492	0.449361
GAD_DISEASE	pulmonary hypertension	3	0.534759	0.0135534	BMPR2, CPS1, NOS3	496	5	12925	15.6351	1	0.455492	0.449361
GAD_DISEASE	smoking cessation	13	2.31729	0.0139244	DAPK1, LAMA1, PCDH15, SNCAIP, USH2A, AKAP13, GRM5, RELN, GRM7, MYO18B, ROR1, TEK, MAP3K7	496	152	12925	2.22868	1	0.462452	0.456227
GAD_DISEASE	Erectile Dysfunction	5	0.891266	0.0141866	HEPH, NOS3, PGR, APOB, GLI2	496	25	12925	5.21169	1	0.465682	0.459414
GAD_DISEASE	Macular Degeneration	17	3.0303	0.0144296	CR1, NOS2, DCC, EHMT2, NOTCH4, EHMT1, MYO16, ROBO1, C3, REST, OBSCN, MAP2, MYO18B, SCN4A, KIF21B, GART, TLR4	496	228	12925	1.94296	1	0.468215	0.461913
GAD_DISEASE	cystic fibrosis	6	1.06952	0.0158814	EDNRB, NOS2, NOS3, NOS1, TLR4, CFTR	496	39	12925	4.009	1	0.503158	0.496385
GAD_DISEASE	Mental Disorders	6	1.06952	0.0158814	CNTNAP2, COL4A2, COL4A1, MYO18B, NALCN, TLR4	496	39	12925	4.009	1	0.503158	0.496385
GAD_DISEASE	atherosclerosis, coronary	13	2.31729	0.0160412	LRP1, NOS2, VWF, NOS3, IRS1, INSR, F2, NR3C1, MMP9, ESR2, APOB, TLR4, PAFAH1B1	496	155	12925	2.18555	1	0.503158	0.496385
GAD_DISEASE	Subcutaneous Fat	4	0.713012	0.0180156	FLT1, PLCL1, TLR4, PIK3C2B	496	15	12925	6.94892	1	0.55888	0.551357
GAD_DISEASE	Prostatic Neoplasms	13	2.31729	0.0183927	JAG1, CNTN6, PLCL1, DYSF, TNC, PTPRM, HTT, ANK2, USH2A, ANK1, PKHD1, COL6A3, EYS	496	158	12925	2.14405	1	0.562678	0.555104
GAD_DISEASE	Crohn Disease|Rectal Fistula	5	0.891266	0.0185367	HERC2, DLG5, LCT, BSN, TLR4	496	27	12925	4.82564	1	0.562678	0.555104
GAD_DISEASE	Heart Diseases|Inflammation|Myocardial Infarction	3	0.534759	0.0198181	VWF, CNR1, CACNA1C	496	6	12925	13.0292	1	0.595175	0.587164
GAD_DISEASE	Alzheimer's disease	17	3.0303	0.0209403	CR1, LRP1, DAPK1, NOS3, BDNF, NOTCH4, PCDH15, PLG, ANK3, LRP2, HSPG2, PPP3CA, TF, NOS1, A2M, PRKG1, PAFAH1B1	496	238	12925	1.86132	1	0.622257	0.613881
GAD_DISEASE	Erythrocytes	9	1.60428	0.0218346	CUBN, DCC, TRPS1, CTNND2, ATP2B2, CNTN4, SNCAIP, GRM1, WDR88	496	90	12925	2.60585	1	0.642074	0.633431
GAD_DISEASE	Hemoglobins	18	3.20856	0.0225377	EPHA7, PCDH10, COL22A1, CTNND2, CACNA1C, GRIK2, USH2A, CDH9, CACNA1I, LRFN2, NFASC, DLG2, NBEA, NRIP1, AKT3, CNTN1, CNTN4, A2M	496	260	12925	1.80405	1	0.655916	0.647087
GAD_DISEASE	Coronary Disease|Coronary heart disease|Inflammation|Insulin Resistance	7	1.24777	0.0248475	CUBN, IRS1, NOS3, INSR, ABCB4, ZNF568, APOB	496	59	12925	3.09168	1	0.709861	0.700306
GAD_DISEASE	Inflammation|Premature Birth	11	1.96078	0.0251456	COL3A1, COL1A2, COL5A1, NOS3, HSPA6, PGR, F2, NR3C1, TLR4, MMP9, PAFAH1B1	496	128	12925	2.2394	1	0.709861	0.700306
GAD_DISEASE	Connective Tissue Diseases|Fetal Diseases|Inflammation|Musculoskeletal Diseases|Pregnancy Complications, Hematologic|Premature Birth|Skin Diseases	11	1.96078	0.0251456	COL3A1, COL1A2, COL5A1, NOS3, HSPA6, PGR, F2, NR3C1, TLR4, MMP9, PAFAH1B1	496	128	12925	2.2394	1	0.709861	0.700306
GAD_DISEASE	Hematocrit	10	1.78253	0.0265268	LRFN2, CACNA1I, PRKCE, CTNND2, AKT3, PGR, CACNA1C, CDH9, EPHB3, SOX5	496	111	12925	2.34761	1	0.741437	0.731457
GAD_DISEASE	Blood Coagulation Factor Inhibitors	3	0.534759	0.0270488	MYH7B, DNAJC6, EPHB1	496	7	12925	11.1679	1	0.748616	0.738539
GAD_DISEASE	Waist Circumference	17	3.0303	0.0274362	RYR2, CUBN, PLCL1, LRBA, HDAC9, CDH9, TANC1, LRFN2, DLG2, COL4A1, ZFAT, NRIP1, MYO18B, CDH23, SLIT3, CSMD3, PFKP	496	246	12925	1.80079	1	0.751965	0.741843
GAD_DISEASE	Uric Acid	8	1.42602	0.0277755	LAMA2, CDH10, MYO18B, VPS13B, ATP2B2, ANK2, LRP2, CDH9	496	77	12925	2.70737	1	0.753944	0.743795
GAD_DISEASE	Tunica Media	13	2.31729	0.0292558	SEMA5A, DYSF, ATP10A, ATP2B2, CACNA1C, CDH9, CCNA1, TG, COL5A1, CNTN3, EYS, CNTNAP5, PAFAH1B1	496	169	12925	2.0045	1	0.764051	0.753767
GAD_DISEASE	nephropathy	5	0.891266	0.0294956	PIGR, CR1, VWF, NOS3, MMP9	496	31	12925	4.20298	1	0.764051	0.753767
GAD_DISEASE	Spinocerebellar Ataxias	4	0.713012	0.029687	CACNA1A, CNTN4, SPTBN2, TTBK2	496	18	12925	5.79077	1	0.764051	0.753767
GAD_DISEASE	Migraine with Aura	4	0.713012	0.029687	EDNRB, INSR, CACNA1A, CACNA1E	496	18	12925	5.79077	1	0.764051	0.753767
GAD_DISEASE	Cardiovascular Diseases	14	2.49554	0.0299632	UNC13C, BMPR2, VWF, NOS3, IRS1, COL22A1, F2, NR3C1, MMP9, ESR2, ZNF536, SCN5A, APOB, TLR4	496	189	12925	1.93026	1	0.764051	0.753767
GAD_DISEASE	plasma HDL cholesterol (HDL-C) levels	17	3.0303	0.0302187	NOS3, IRS1, STAT1, INSR, ABCB4, INSRR, PRKCA, NR3C1, SMARCA2, MMP9, SREBF2, IGF1R, ACLY, PPP3CA, EDNRB, NRIP1, APOB	496	249	12925	1.77909	1	0.764051	0.753767
GAD_DISEASE	epithelial ovarian cancer	13	2.31729	0.0304334	MUC16, NOS2, INSR, F2, ESR2, IGF2R, IGF1R, CHL1, EXO1, MSH3, NRIP1, PGR, ERCC6	496	170	12925	1.99271	1	0.764051	0.753767
GAD_DISEASE	Kidney Failure, Chronic	13	2.31729	0.0304334	NOS3, ABCC8, IRS1, INSR, THBS2, NR3C1, MMP9, IGF2R, PLD2, COL3A1, COL1A2, TLR4, FBN1	496	170	12925	1.99271	1	0.764051	0.753767
GAD_DISEASE	Heart Failure	23	4.09982	0.0306337	UNC13C, CNTNAP2, GRID2, MUC16, TRPA1, NOS3, NPR3, PCDH15, ITPR1, ANK2, NALCN, GLI3, MYO16, IGSF10, ARVCF, DLG2, CDH2, CDH10, RPS6KA2, ROR1, TLR4, FREM2, TNS1	496	374	12925	1.60253	1	0.764051	0.753767
GAD_DISEASE	smoking	8	1.42602	0.0313957	BDNF, EXO1, NOS3, NRXN1, GRM8, CDH23, GRIK2, NR3C1	496	79	12925	2.63883	1	0.764051	0.753767
GAD_DISEASE	coronary artery disease	8	1.42602	0.0313957	COL3A1, NOS2, IRS1, NOS3, APOB, F2, NR3C1, MMP9	496	79	12925	2.63883	1	0.764051	0.753767
GAD_DISEASE	Cleft Lip|Cleft Palate|Tooth Abnormalities	8	1.42602	0.0313957	ZNF462, CDH2, PKN2, GART, TLR4, TGFBR1, EPHB3, LHX8	496	79	12925	2.63883	1	0.764051	0.753767
GAD_DISEASE	thyrotoxic periodic paralysis	3	0.534759	0.0351627	SCN4A, SCN5A, CACNA1S	496	8	12925	9.77193	1	0.834154	0.822926
GAD_DISEASE	Essential Hypertension	3	0.534759	0.0351627	NOS2, WNK1, NOS3	496	8	12925	9.77193	1	0.834154	0.822926
GAD_DISEASE	priapism	3	0.534759	0.0351627	NOS2, NOS3, ITGAV	496	8	12925	9.77193	1	0.834154	0.822926
[truncated: 88 more rows]

[truncated: 1 more sheets: STAD_KEGG]
