# Supplementary material for: A novel hypergraph model for identifying and prioritizing personalized drivers in cancer
Source: PLoS Comput Biol. 2024 Apr 29;20(4):e1012068. doi: 10.1371/journal.pcbi.1012068 (PMC11081510; doi:10.1371/journal.pcbi.1012068)
Supplement: S5 Table — (XLSX) [file pcbi.1012068.s016.xlsx]

## Sheet: Known driver genes
Supplementary data used in result analysis
CGC	HCD	HiConf	Mut-driver	Reference driver gene set	IntOGen
					UCEC	BRCA	THCA	OV	LAML	COADREAD	LIHC	STAD	HNSC	CESC	PRAD	UVM	CHOL	LUSC	BLCA	DLBC	ESCA	LGG	LUAD	PAAD	KIRC	KIRP	UCS	SKCM	ACC	GBM	SARC	MESO	THYM	TGCT	PCPG	KICH
ABI1	AARS2	ABL1	ABL1	AARS2	ABL1	ABL2	ABL2	ACKR3	ACSL3	ACVR2A	ACVR2A	ACVR2A	AJUBA	AKT1	AKT1	APC	ARAF	ARHGAP35	ARID1A	ARID1A	ARID1A	ARID1A	ARID1A	ARID1A	ARID1A	ARID1A	ARID1A	ARID2	ATRX	ATRX	ATRX	BAP1	BCOR	BIRC6	BIRC6	CDKN1A
ABL1	ABCB1	AKT1	ACVR1B	ABCB1	ABL2	AKT1	AKT1	ARID1A	ASXL1	AMER1	ARID1A	APC	ARID2	ARID1A	APC	BAP1	BAP1	ARID1A	ARID1B	B2M	ASXL1	ARID1B	ARID2	ATM	ASXL1	BAP1	BCOR	BCL2L12	BCOR	AXIN1	NF1	LATS2	CYLD	FAT4	EPAS1	CHD4
ABL2	ABL1	AKT2	AKT1	ABL1	ACVR1	ARID1A	ARID2	BRCA1	DNMT3A	APC	ARID1B	ARHGEF1L	ASXL1	B2M	ATM	CYSLTR2	BIRC6	BRAF	ARID2	BCL1	ATM	ARID2	ATF7IP	CDKN2A	ATG7	BRAF	CHD4	BRAF	CTNNB1	BCL11B	PIK3CA	NCOR1	EIF1AX	KIT	FGFR1	MTOR
ACKR3	ACVR1B	ALK	ALK	ACVR1B	ACVR2A	BRCA1	ATM	BRCA2	ELF4	ARID1A	ARID2	ARID1A	B2M	BAP1	BRAF	EIF1AX	CDKN2A	CDH1	ASXL2	BCL11B	BIRC6	ATRX	ATM	FAM135B	ATM	CHD2	ERBB3	BRD7	DAXX	BCOR	PTEN	NF2	GTF2I	KRAS	HRAS	PTEN
ACSL3	ADAM10	BCL6	APC	ADAM10	AKT1	BRCA2	BRAF	CACNA1D	FAT4	ARID1B	ATM	ARID2	BIRC6	CASP8	CDK12	FAT1	ELF3	CDKN2A	ATM	BTG1	CDH11	CDKN2A	BRAF	FAT3	BAP1	CUL3	FAM135B	CDK4	FAT4	BRAF	RB1	NIN	HRAS	LRP1B	KMT2C	TP53
ACSL6	ADCY1	BRAF	AR	ADCY1	ARID1A	CASP8	CHEK2	CDK12	FLT3	ATM	AXIN1	BCOR	CASP8	CDK12	CDKN1B	GNA11	EPHA2	CUL3	BIRC6	CARD11	CDKN2A	CDKN2C	BTK	GNAS	KDM5C	DNMT3A	FBXW7	CDKN2A	GNAS	CACNA1D	RET	PIK3CA	NRAS	NOTCH1	NF1	TSC2
ACVR1	ADORA2A	CARD11	ARID1A	ADORA2A	ATF7IP	CBFB	CUX1	ERBB2	GATA2	BCL9	BAP1	BMPR1A	CDKN2A	CLIP1	CTNNB1	GNAQ	FGFR2	DROSHA	BRCA2	CD79B	EML4	CIC	CDKN2A	IRS4	MAX	ERBB2	HIP1	CNOT9	KMT2A	CDKN2A	TET2	PTCH1	SF3B1	NRAS	RANBP2	UBR5
ACVR2A	AHNAK2	CCNE1	ARID1B	AHNAK2	ATM	CDH1	DGCR8	ERG	IDH1	BCL9L	BRD7	BMPR2	CREBBP	COL1A1	CUL3	LRP1B	IDH1	EP3	CDH1	CREBBP	EP3	DNMT3A	CIC	KDM6A	MTOR	KAT6A	KRAS	CRNKL1	MEN1	DCAF12L2	TP53	SETD2	SMARCA4	PIK3CA	RET
AFF1	AJUBA	CTNNB1	ARID2	AJUBA	BCOR	CDKN1B	DNMT3A	FGFR1	IDH2	BCOR	CACNA1D	CASP8	CUL3	EIF3E	ERBB3	PLCB4	IDH2	FAT1	CDKN1A	DDX3X	EPHA3	EGFR	CMTR2	KRAS	NF1	KDM6A	LPP	DDX3X	NF1	EGFR		SETDB1	TP53	PTMA	SETBP1
AFF3	AKAP9	EGFR	ASXL1	AKAP9	BRAF	CREBBP	EIF1AX	KMT2A	KIT	BRAF	CDH11	CDH1	CYLD	EP3	FOXA1	PPP2R1A	KEAP1	FBXW7	CDKN2A	DGCR8	ERBB2	FUBP1	CTNNB1	LATS1	NF2	KMT2C	LRP1B	FANCD2	PRKAR1A	FAT4		SRGAP3	VHL
AFF4	AK9	ERBB2	ATM	AK9	CCND1	CTCF	HRAS	KRAS	KRAS	CTNNB1	CDKN1A	CDH11	ELL	ERBB2	HRAS	SF3B1	KMT2C	FGFR2	CREBBP	HLA-B	FAT3	IDH1	EGFR	MAP2K4	PBRM1	KRAS	NSD1	FAT3	RB1	FGFR4		TP53	ZFHX3
AKAP9	AKT1	EZH2	ATRX	AKT1	CHD4	ERBB2	HSP9AA1	MYH9	LRP1B	DUSP16	CDKN2A	CDKN2A	EP3	ERBB3	IDH1		KRAS	FGFR3	ELF3	ID3	FBXW7	IDH2	EZH2	PIK3CA	PIK3CA	MET	PDGFRB	GNA11	SETBP1	IDH1
AKT1	AMPH	FAS	AXIN1	AMPH	CTCF	ERBB3	KMT2A	NF1	LY75-CD32	EP3	CTNNB1	CTNNB1	FAM135B	FAS	KDM6A		PBRM1	FN1	EP3	IRF4	GNAS	KEL	FLT4	RNF43	PTEN	NF2	PIK3CA	HRAS	TP53	LRP1B
AKT2	ANAPC1	FGFR2	B2M	ANAPC1	CTNNB1	FAT3	KMT2C	NRAS	MTOR	EPHA3	DHX9	DCSTAMP	FAT1	FAT1	KMT2C		PIK3CA	HLA-A	ERBB2	KDR	HLA-B	KIT	KDR	SMAD4	RANBP2	NFE2L2	PIK3R1	IDH1	ZNRF3	LZTR1
ALDH2	ANKRD12	FGFR3	BAP1	ANKRD12	CUX1	FBXW7	KRAS	PIK3CA	MYC	ERBB2	GMPS	ERBB2	FAT3	FBXW7	KMT2D		TP53	HRAS	ERBB3	KMT2D	KDM6A	MAX	KEAP1	SPEN	RAP1GDS1	NUP214	PPP2R1A	KDM5A		MAP3K1
ALK	APAF1	FLT3	BCL2	APAF1	DICER1	FGFR2	MAP3K1	PPP2R1A	MYH11	ERBB3	GNAS	ERBB3	FBXW7	HLA-A	LRP1B			KDM6A	ERCC2	MYD88	KMT2A	MED12	KRAS	TGFBR2	SETBP1	PBRM1	PTEN	KIT		NF1
AMER1	APC	GNA11	BCOR	APC	EIF1AX	FOXA1	NRAS	PTEN	NF1	FAT4	HNF1A	FBXW7	FGFR3	HLA-B	MECOM			KEAP1	FAT1	NFKB2	KMT2D	MET	MAP2K1	TP53	SETD2	PIK3CA	RB1	KRAS		NRAS
APC	AR	GNAQ	BRAF	AR	ERBB3	GATA3	PPP2R1A	RB1	NKTR	FBXW7	IDH1	KMT2D	HLA-A	IFNGR1	MYH11			KLF5	FBXW7	NFKBIE	NFE2L2	MTOR	MB21D2	U2AF1	SF3B1	PRDM2	SPOP	MAP2K1		PIK3CA
APOBEC3B	ARHGAP32	GNAS	BRCA1	ARHGAP32	ESR1	HIST1H3B	PTEN	STAT5B	NPM1	GNAS	KEAP1	KRAS	HLA-B	KLF5	PIK3CA			KMT2C	FGFR3	NOTCH2	NOTCH1	MYH11	MGA		SPEN	PTEN	TP53	NF1		PIK3CB
AR	ARHGAP35	HRAS	BRCA2	ARHGAP35	FAT1	HRAS	SETBP1	TP53	PTPN11	KMT2C	KMT2D	MAP2K7	HRAS	KMT2C	PTEN			KMT2D	GNA13	P2RY8	NSD1	NF1	NF1		STAG2	SETD2	U2AF1	NRAS		PIK3R1
ARHGAP26	ARHGEF6	IDH1	CARD11	ARHGEF6	FBXW7	KMT2C	TP53		RUNX1	KRAS	KRAS	NIN	KDM6A	KMT2D	RHOA			LATS2	GRIN2A	PIM1	PIK3CA	NIPBL	NRAS		TP53	SMARCA4	ZBTB7B	PBRM1		PTEN
ARHGEF12	ARID1A	JUN	CASP8	ARID1A	FGFR2	KRAS	USP6		SF3B1	LRP1B	NBEA	PIK3CA	KIF5B	KRAS	RNF43			MAML2	HIST1H3B	PTPN6	PREX2	NKX2-1	PIK3CA		VHL	STAG2		POLQ		PTPN11
ARID1A	ARID2	KDR	CBL	ARID2	FOXA2	MAP2K4	WNK2		TNC	MAP2K4	NF2	PPP3CA	KMT2C	LATS1	SETD2			MB21D2	HRAS	RHOA	PTCH1	NOTCH1	RB1			TET1		PPP6C		RB1
ARID1B	ARID5B	KIT	CDC73	ARID5B	HOXA11	MAP3K1	SMAD4		TP53	MAP3K1	NFE2L2	PRF1	KMT2D	MAPK1	SMAD4			NF1	KDM6A	SOCS1	PTEN	NRAS	RBM1			TP53		PRKCB		STAG2
ARID2	ASPM	KRAS	CDH1	ASPM	ING1	NCOR1	SMARCA4		U2AF1	MTCP1	NRAS	PRKCB	LPAR4	MED12	SPOP			NFE2L2	KLF5	SPEN	PTPRD	PDGFRA	RET					PTEN		TET1
ARNT	ASXL1	MAP2K1	CDKN2A	ASXL1	JAK1	NCOR2	TGFBR2		ZCRB1	MTOR	PIK3CA	PRRX1	LRP1B	NF2	TP53			NOTCH1	KMT2A	STAT3	RB1	PIK3CA	RGS7					PTPRB		TP53
ASPSCR1	ATG13	MAP2K2	CEBPA	ATG13	KMT2C	NF1	TP53		TNC	MYH9	RB1	PTEN	MAPK1	NFE2L2	ZFHX3			NRAS	KMT2C	STAT6	SMAD4	PIK3R1	SETD2					QKI
ASXL1	ATM	MAP2K4	CIC	ATM	KMT2D	PIK3CA	TP63		TP53	NIN	RPS6KA3	RHOA	MB21D2	NOTCH1				NSD1	KMT2D	TP53	SMARCA4	PLCG1	SMARCA4					RAC1
ATF1	ATR	MDM2	CREBBP	ATR	KRAS	PIK3R1	TRRAP		USP6	NRAS	SMARCA4	RNF43	MYH9	PIK3CA				PIK3CA	KRAS	UBE2A	TGFBR2	POT1	STK11					RAF1
ATIC	ATRX	MDM4	CRLF2	ATRX	LZTR1	PREX2	USP9X		USP8	PCBP1	TP53	SDC4	NCOR1	POLE				PRKCB	NFE2L2	UBR5	TP53	PTEN	TP53					RB1
ATM	AXIN2	MET	CSF1R	AXIN2	MAP3K1	PTEN			ZNF521	PIK3CA	TSC2	SMAD4	NF2	POLQ				PTEN	PIK3CA	XPO1	TRRAP	PTPN11	U2AF1					RGPD3
ATP1A1	B2M	MITF	CTNNB1	B2M	MAX	RB1				PTEN		SOHLH2	NFE2L2	PTEN				RAD21	PIK3CB			RUNX1T1						SETD2
ATP2B3	BAP1	MLL	CYLD	BAP1	MECOM	RGS7				PTPN11		TOP2A	NOTCH1	RB1				RASA1	PSIP1			SETD2						SF3B1
ATR	BARD1	MYC	DAXX	BARD1	MTOR	RUNX1				RBM1		TP53	NOTCH2	SIRPA				RB1	PTEN			SMARCA4						SRGAP3
ATRX	BCLAF1	MYCL1	DNMT1	BCLAF1	MYCN	SF3B1				RNF43		TRIM49C	NSD1	SMAD4				TP53	RAF1			TP53						TCIRG1
AXIN1	BCOR	MYCN	DNMT3A	BCOR	NFE2L2	SMAD4				RNF6			PIK3CA	STK11					RB1			ZBTB2						TP53
AXIN2	BLM	MYD88	EGFR	BLM	NOTCH1	TBX3				SMAD2			PTEN	TGFBR2					RHOA									TRRAP
B2M	BRAF	NFE2L2	EP300	BRAF	NRAS	TP53				SMAD3			RAC1	TP53					RXRA									UBR5
BAP1	BRCA1	NKX2-1	ERBB2	BRCA1	NSD1	ZXDB				SMAD4			RASA1						SF3B1									ZFX
BCL10	BRCA2	NRAS	EZH2	BRCA2	PBRM1					SMARCA4			RB1						STAG2
BCL11A	BUB1B	PDGFRA	FAM123B	BUB1B	PIK3CA					SOX9			RHOA						TP53
BCL11B	CAD	PIK3CA	FBXW7	CAD	PIK3R1					TBX3			SMAD4						TRRAP
BCL2	CARM1	REL	FGFR2	CARM1	PPP2R1A					TCF7L2			TGFBR2						TSC1
BCL3	CASP8	RET	FGFR3	CASP8	PTEN					TGIF1			TP53						ZFP36L1
BCL5	CAST	RNF43	FLT3	CAST	RB1					TP53			TRRAP
BCL6	CBFB	SMO	FOXL2	CBFB	RBM39					RRAS2
BCL7A	CCAR1	SOX2	FUBP1	CCAR1	RNF43					SOS1
BCL9	CCND1	STAT3	GATA1	CCND1	RRAS2					SOX17
BCL9L	CDC73	TERT	GATA2	CDC73	SOS1					SPOP
BCOR	CDH1	TRAF7	GATA3	CDH1	SOX17					TCF7L2
BCORL1	CDK12	TSHR	GNA11	CDK12	SPOP					TEC
BCR	CDKN1A	AMER1	GNAQ	CDKN1A	TP53					TP53
BIRC3	CDKN1B	APC	GNAS	CDKN1B	TP63					TP63
BLM	CDKN2A	ATM	H3F3A	CDKN2A	U2AF1					U2AF1
BMPR1A	CDKN2C	AXIN1	HIST1H3B	CDKN2C	ZFHX3					USP44
BRAF	CEBPA	BAP1	HNF1A	CEBPA	LRP1B					ZFHX3
BRCA1	CFH	BRCA1	HRAS	CFH	MAP2K4
BRCA2	CHD4	BRCA2	IDH1	CHD4	MAP3K1
BRD3	CHD8	CDH1	IDH2	CHD8	MAX
BRD4	CHEK2	CDKN2A	JAK1	CHEK2	MDM4
BRIP1	CIC	CDKN2C	JAK2	CIC	MEN1
BTG1	CLIP1	CEBPA	JAK3	CLIP1	MTOR
BTK	CLTC	CREBBP	KDM5C	CLTC	MYH11
BUB1B	CLTCL1	CYLD	KDM6A	CLTCL1	MYH9
C12orf9	COL18A1	DICER1	KIT	COL18A1	MYO5A
C15orf65	CREB1	EP300	KLF4	CREB1	NCOA1
C2orf44	CRTC1	FBXW7	KRAS	CRTC1	NCOR1
CACNA1D	CRTC3	GATA3	MAP2K1	CRTC3	NCOR2
CALR	CSDE1	HNF1A	MAP3K1	CSDE1	NF1
CAMTA1	CTCF	KDM6A	MED12	CTCF	NIN
CANT1	CTNNB1	MAX	MEN1	CTNNB1	NONO
CARD11	CTNND1	MEN1	MET	CTNND1	NOTCH2
CARS	CTTN	MLH1	MLH1	CTTN	NTRK1
CASC5	CUL1	MSH2	MLL2	CUL1	NUMA1
CASP8	CYLD	MSH6	MLL3	CYLD	PDGFRB
CBFA2T3	DDX5	NF1	MPL	DDX5	PIK3CA
CBFB	DHX9	NF2	MSH2	DHX9	PIK3R1
CBL	DICER1	NOTCH1	MSH6	DICER1	PLAG1
CBLB	DMD	NOTCH2	MYD88	DMD	POLD1
CBLC	DNMT3A	PAX5	NCOR1	DNMT3A	PREX2
CCDC6	DOCK2	PIK3R1	NF1	DOCK2	PTEN
CCNB1IP1	EEF1A1	PRKAR1A	NF2	EEF1A1	PTPN13
CCND1	EGFR	PTCH1	NFE2L2	EGFR	PTPRD
CCND2	EIF4A2	PTEN	NOTCH1	EIF4A2	RB1
CCND3	ELF3	RB1	NOTCH2	ELF3	RGS7
CCNE1	EP300	SETD2	NPM1	EP300	RHPN2
CD274	ERBB2	SMAD4	NRAS	ERBB2	RUNX1
CD74	ERBIN	SMARCA4	PAX5	ERBIN	SALL4
CD79A	ERCC2	SMARCB1	PBRM1	ERCC2	SF3B1
CD79B	ESR1	SOCS1	PDGFRA	ESR1	SMAD2
CDC73	EWSR1	STK11	PHF6	EWSR1	SMAD4
CDH1	EZH2	SUFU	PIK3CA	EZH2	SMARCD1
CDH11	FANCA	TET2	PIK3R1	FANCA	SPEN
CDK12	FBN2	TNFAIP3	PPP2R1A	FBN2	TBX3
CDK4	FBXO11	TP53	PRDM1	FBXO11	TP53
CDK6	FBXW7	TSC1	PTCH1	FBXW7	USP6
CDKN1B	FES	TSC2	PTEN	FES	ZBTB16
CDKN2A	FGFR2	VHL	PTPN11	FGFR2	ZFHX3
CDKN2A(p14)	FGFR3	WT1	RB1	FGFR3	ZXDB
CDKN2C	FLT3		RET	FLT3
CDX2	FN1		RNF43	FN1
CEBPA	FOXA1		RUNX1	FOXA1
CEP89	FOXA2		SETD2	FOXA2
CHCHD7	FRG1BP		SETBP1	FRG1BP
CHD4	GATA3		SF3B1	GATA3
CHEK2	GNAI1		SMAD2	GNAI1
CHIC2	GNAS		SMAD4	GNAS
CIC	GOLGA5		SMARCA4	GOLGA5
CIITA	GOT2		SMARCB1	GOT2
CLIP1	GPHN		SMO	GPHN
CLP1	GPS2		SOCS1	GPS2
CLTC	GTF2H1		SOX9	GTF2H1
CLTCL1	H3F3C		SPOP	H3F3C
CNBP	HGF		SRSF2	HGF
CNOT3	HLA-A		STAG2	HLA-A
CNTRL	HLA-B		STK11	HLA-B
COL1A1	HMGXB4		TET2	HMGXB4
COL2A1	HRAS		TNFAIP3	HRAS
COX6C	HSP90AB1		TRAF7	HSP90AB1
CREB1	HSPA8		TP53	HSPA8
CREB3L1	HUWE1		TSC1	HUWE1
CREB3L2	IDH1		TSHR	IDH1
CREBBP	IDH2		U2AF1	IDH2
CRLF2	IRS2		VHL	IRS2
CRTC1	ITGA6		WT1	ITGA6
CRTC3	JAK2			JAK2
CSF3R	KALRN			KALRN
CTCF	KDM5C			KDM5C
CTNNB1	KDM6A			KDM6A
CUX1	KEAP1			KEAP1
CXCR4	KIAA1109			KIAA1109
CYLD	KIFC3			KIFC3
DAXX	KIT			KIT
DCTN1	KRAS			KRAS
DDB2	LCP1			LCP1
DDIT3	LEPR			LEPR
DDR2	LIFR			LIFR
DDX10	LPP			LPP
DDX3X	LRRK2			LRRK2
DDX5	LUM			LUM
DDX6	LYN			LYN
DEK	LZTR1			LZTR1
DICER1	MALAT1			MALAT1
DNAJB1	MAP2K4			MAP2K4
DNM2	MAP3K1			MAP3K1
DNMT3A	MAP3K3			MAP3K3
DROSHA	MAP3K4			MAP3K4
DUX4L1	MAPK8IP1			MAPK8IP1
EBF1	MAST2			MAST2
ECT2L	MATK			MATK
EGFR	MAX			MAX
EIF3E	MDC1			MDC1
EIF4A2	MECOM			MECOM
ELF4	MED12			MED12
ELK4	MED13			MED13
ELL	MED17			MED17
ELN	MEF2A			MEF2A
EML4	METTL14			METTL14
EP300	KMT2A			KMT2A
EPAS1	KMT2D			KMT2D
EPS15	KMT2C			KMT2C
ERBB2	MLLT10			MLLT10
ERBB3	MLLT3			MLLT3
ERBB4	AFDN			AFDN
ERC1	MMP2			MMP2
ERCC2	MN1			MN1
ERCC3	MSN			MSN
ERCC4	MST1			MST1
ERCC5	MTOR			MTOR
ERG	MYB			MYB
ESR1	MYH9			MYH9
ETNK1	NAV3			NAV3
ETV1	NBPF10			NBPF10
ETV4	NCOA3			NCOA3
ETV5	NCOA4			NCOA4
ETV6	NCOR1			NCOR1
EWSR1	NCOR2			NCOR2
EXT1	NEB			NEB
EXT2	NEDD4L			NEDD4L
EZH2	NF1			NF1
EZR	NFE2L2			NFE2L2
FAM131B	NIN			NIN
FAM46C	NLRP3			NLRP3
FANCA	NONO			NONO
FANCC	NOTCH1			NOTCH1
FANCD2	NPM1			NPM1
FANCE	NR1H2			NR1H2
FANCF	NR4A2			NR4A2
FANCG	NRAS			NRAS
FAS	NSD1			NSD1
FAT1	NUMA1			NUMA1
FAT4	NUP214			NUP214
FBXO11	NUP93			NUP93
FBXW7	NUP98			NUP98
FCGR2B	PABPC1			PABPC1
FCRL4	PBRM1			PBRM1
FES	PCBP1			PCBP1
FEV	PCM1			PCM1
FGFR1	PDGFRA			PDGFRA
FGFR1OP	PHF6			PHF6
FGFR2	PHLDA1			PHLDA1
FGFR3	PIK3CA			PIK3CA
FGFR4	PIK3CB			PIK3CB
FH	PIK3CG			PIK3CG
FHIT	PIK3R1			PIK3R1
FIP1L1	PIP5K1A			PIP5K1A
FLCN	PLCG1			PLCG1
FLI1	PLEC			PLEC
FLT3	POTEF			POTEF
FLT4	PPP2R1A			PPP2R1A
FNBP1	PRKAR1A			PRKAR1A
FOXA1	PRKCD			PRKCD
FOXL2	PRPF8			PRPF8
FOXO1	PSEN1			PSEN1
FOXO3	PTEN			PTEN
FOXO4	PTPN11			PTPN11
FOXP1	RAC1			RAC1
FSTL3	RAD21			RAD21
FUBP1	RANBP2			RANBP2
FUS	RANBP3			RANBP3
GAS7	RASA1			RASA1
GATA1	RB1			RB1
GATA2	RBMX			RBMX
GATA3	RHEB			RHEB
GMPS	RHOA			RHOA
GNA11	RNF213			RNF213
GNAQ	RNF43			RNF43
GNAS	RPGR			RPGR
GOLGA5	RPL22			RPL22
GOPC	RPL5			RPL5
GPC3	RPSAP58			RPSAP58
GPHN	RUNX1			RUNX1
GRIN2A	RXRA			RXRA
H3F3A	SETD2			SETD2
H3F3B	SF3B1			SF3B1
HERPUD1	SGK1			SGK1
HEY1	SIN3A			SIN3A
HIF1A	SMAD2			SMAD2
HIP1	SMAD4			SMAD4
HIST1H3B	SMARCA4			SMARCA4
HIST1H4I	SMC1A			SMC1A
HLA-A	SMC3			SMC3
HLF	SOS1			SOS1
HMGA1	SOX17			SOX17
HMGA2	SPATA6			SPATA6
HMGN2P46	SPEN			SPEN
HNF1A	SPOP			SPOP
HNRNPA2B1	STAG2			STAG2
HOOK3	STAT3			STAT3
HOXA11	STK11			STK11
HOXA13	SUZ12			SUZ12
HOXA9	SYNE1			SYNE1
HOXC11	TAF1			TAF1
HOXC13	TBL1XR1			TBL1XR1
HOXD11	TBX3			TBX3
HOXD13	TCF12			TCF12
HRAS	TCF7			TCF7
HSP90AA1	TCF7L2			TCF7L2
HSP90AB1	TET2			TET2
IDH1	TFDP1			TFDP1
IDH2	TGFBR2			TGFBR2
IGH	TGIF1			TGIF1
IGK	TJP2			TJP2
IGL	TNFRSF10C			TNFRSF10C
IKBKB	TOM1			TOM1
IKZF1	TOP3A			TOP3A
IL2	TP53			TP53
IL21R	TP53BP1			TP53BP1
IL6ST	TPR			TPR
IL7R	TRIM7			TRIM7
IRF4	TRIO			TRIO
ITK	TRIP11			TRIP11
JAK1	TSC2			TSC2
JAK2	TUBA1A			TUBA1A
JAK3	TXNIP			TXNIP
JAZF1	U2AF1			U2AF1
JUN	UHRF1BP1L			UHRF1BP1L
KAT6A	VHL			VHL
KAT6B	NSD2			NSD2
KCNJ5	NSD3			NSD3
KDM5A	WRN			WRN
KDM5C	WT1			WT1
KDM6A	ZFHX3			ZFHX3
KDR	ZFP36L1			ZFP36L1
KDSR	ZFP36L2			ZFP36L2
KEAP1	ZMYM2			ZMYM2
KIAA1549	ZNF132			ZNF132
KIAA1598	ZNF300			ZNF300
KIF5B	ZNF814			ZNF814
KIT	ZNF844			ZNF844
KLF4	ZNF91			ZNF91
KLF6				ABI1
KLK2				ABL2
KMT2A				ACKR3
KMT2C				ACSL3
KMT2D				ACSL6
KRAS				ACVR1
KTN1				ACVR2A
LASP1				AFF1
LCK				AFF3
LCP1				AFF4
LEF1				AKT2
LHFP				ALDH2
LIFR				ALK
LMNA				AMER1
LMO1				APOBEC3B
LMO2				ARHGAP26
LPP				ARHGEF12
LRIG3				ARID1B
LRP1B				ARNT
LSM14A				ASPSCR1
LYL1				ATF1
LZTR1				ATIC
MAF				ATP1A1
MAFB				ATP2B3
MALAT1				AXIN1
MALT1				BCL10
MAML2				BCL11A
MAP2K1				BCL11B
MAP2K2				BCL2
MAP2K4				BCL3
MAP3K1				BCL5
MAP3K13				BCL6
MAPK1				BCL7A
MAX				BCL9
MDM2				BCL9L
MDM4				BCORL1
MDS2				BCR
MECOM				BIRC3
MED12				BMPR1A
MEN1				BRD3
MET				BRD4
MITF				BRIP1
MKL1				BTG1
MLF1				BTK
MLH1				C12orf9
MLLT1				C15orf65
MLLT10				C2orf44
MLLT11				CACNA1D
MLLT3				CALR
MLLT4				CAMTA1
MLLT6				CANT1
MN1				CARD11
MNX1				CARS
MPL				CASC5
MSH2				CBFA2T3
MSH6				CBL
MSI2				CBLB
MSN				CBLC
MTCP1				CCDC6
MTOR				CCNB1IP1
MUC1				CCND2
MUTYH				CCND3
MYB				CCNE1
MYC				CD274
MYCL				CD74
MYCN				CD79A
MYD88				CD79B
MYH11				CDH11
MYH9				CDK4
MYO5A				CDK6
MYOD1				CDKN2A(p14)
NAB2				CDX2
NACA				CEP89
NBN				CHCHD7
NCKIPSD				CHIC2
NCOA1				CIITA
NCOA2				CLP1
NCOA4				CNBP
NCOR1				CNOT3
NCOR2				CNTRL
NDRG1				COL1A1
NF1				COL2A1
NF2				COX6C
NFATC2				CREB3L1
NFE2L2				CREB3L2
NFIB				CREBBP
NFKB2				CRLF2
NFKBIE				CSF3R
NIN				CUX1
NKX2-1				CXCR4
NONO				DAXX
NOTCH1				DCTN1
NOTCH2				DDB2
NPM1				DDIT3
NR4A3				DDR2
NRAS				DDX10
NRG1				DDX3X
NSD1				DDX6
NT5C2				DEK
NTRK1				DNAJB1
NTRK3				DNM2
NUMA1				DROSHA
NUP214				DUX4L1
NUP98				EBF1
NUTM1				ECT2L
NUTM2A				EIF3E
NUTM2B				ELF4
OLIG2				ELK4
OMD				ELL
P2RY8				ELN
PAFAH1B2				EML4
PALB2				EPAS1
PAX3				EPS15
PAX5				ERBB3
PAX7				ERBB4
PAX8				ERC1
PBRM1				ERCC3
PBX1				ERCC4
PCM1				ERCC5
PCSK7				ERG
PDCD1LG2				ETNK1
PDE4DIP				ETV1
PDGFB				ETV4
PDGFRA				ETV5
PDGFRB				ETV6
PER1				EXT1
PHF6				EXT2
PHOX2B				EZR
PICALM				FAM131B
PIK3CA				FAM46C
PIK3R1				FANCC
PIM1				FANCD2
PLAG1				FANCE
PLCG1				FANCF
PML				FANCG
PMS1				FAS
PMS2				FAT1
POLE				FAT4
POT1				FCGR2B
POU2AF1				FCRL4
POU5F1				FEV
PPARG				FGFR1
PPFIBP1				FGFR1OP
PPM1D				FGFR4
PPP2R1A				FH
PPP6C				FHIT
PRCC				FIP1L1
PRDM1				FLCN
PRDM16				FLI1
PREX2				FLT4
PRF1				FNBP1
PRKACA				FOXL2
PRKAR1A				FOXO1
PRRX1				FOXO3
PSIP1				FOXO4
PTCH1				FOXP1
PTEN				FSTL3
PTK6				FUBP1
PTPN11				FUS
PTPN13				GAS7
PTPRB				GATA1
PTPRC				GATA2
PTPRK				GMPS
PTPRT				GNA11
PWWP2A				GNAQ
QKI				GOPC
RABEP1				GPC3
RAC1				GRIN2A
RAD21				H3F3A
RAD51B				H3F3B
RAF1				HERPUD1
RALGDS				HEY1
RANBP17				HIF1A
RANBP2				HIP1
RAP1GDS1				HIST1H3B
RARA				HIST1H4I
RB1				HLF
RBM10				HMGA1
RBM15				HMGA2
RECQL4				HMGN2P46
REL				HNF1A
RET				HNRNPA2B1
RHOA				HOOK3
RHOH				HOXA11
RMI2				HOXA13
RNF213				HOXA9
RNF217-AS1				HOXC11
RNF43				HOXC13
ROS1				HOXD11
RPL10				HOXD13
RPL22				HSP90AA1
RPL5				IGH
RPN1				IGK
RSPO2				IGL
RSPO3				IKBKB
RUNDC2A				IKZF1
RUNX1				IL2
RUNX1T1				IL21R
SALL4				IL6ST
SBDS				IL7R
SDC4				IRF4
SDHA				ITK
SDHAF2				JAK1
SDHB				JAK3
SDHC				JAZF1
SDHD				JUN
SEPT5				KAT6A
SEPT6				KAT6B
SEPT9				KCNJ5
SET				KDM5A
SETBP1				KDR
SETD2				KDSR
SF3B1				KIAA1549
SFPQ				KIAA1598
SFRP4				KIF5B
SH2B3				KLF4
SH3GL1				KLF6
SLC34A2				KLK2
SLC45A3				KTN1
SMAD2				LASP1
SMAD3				LCK
SMAD4				LEF1
SMARCA4				LHFP
SMARCB1				LMNA
SMARCD1				LMO1
SMARCE1				LMO2
SMO				LRIG3
SND1				LRP1B
SOCS1				LSM14A
SOX2				LYL1
SPECC1				MAF
SPEN				MAFB
SPOP				MALT1
SRC				MAML2
SRGAP3				MAP2K1
SRSF2				MAP2K2
SRSF3				MAP3K13
SS18				MAPK1
SS18L1				MDM2
SSX1				MDM4
SSX2				MDS2
SSX4				MEN1
STAG2				MET
STAT3				MITF
STAT5B				MKL1
STAT6				MLF1
STIL				MLH1
STK11				MLLT1
STRN				MLLT11
SUFU				MLLT4
SUZ12				MLLT6
SYK				MNX1
TAF15				MPL
TAL1				MSH2
TAL2				MSH6
TBL1XR1				MSI2
TBX3				MTCP1
TCEA1				MUC1
TCF12				MUTYH
TCF3				MYC
TCF7L2				MYCL
TCL1A				MYCN
TCL6				MYD88
TERT				MYH11
TET1				MYO5A
TET2				MYOD1
TFE3				NAB2
TFEB				NACA
TFG				NBN
TFPT				NCKIPSD
TFRC				NCOA1
TGFBR2				NCOA2
THRAP3				NDRG1
TLX1				NF2
TLX3				NFATC2
TMEM127				NFIB
TMPRSS2				NFKB2
TNFAIP3				NFKBIE
TNFRSF14				NKX2-1
TNFRSF17				NOTCH2
TOP1				NR4A3
TP53				NRG1
TP63				NT5C2
TPM3				NTRK1
TPM4				NTRK3
TPR				NUTM1
TRA				NUTM2A
TRAF7				NUTM2B
TRB				OLIG2
TRD				OMD
TRIM24				P2RY8
TRIM27				PAFAH1B2
TRIM33				PALB2
TRIP11				PAX3
TRRAP				PAX5
TSC1				PAX7
TSC2				PAX8
TSHR				PBX1
TTL				PCSK7
U2AF1				PDCD1LG2
UBR5				PDE4DIP
USP6				PDGFB
USP8				PDGFRB
VHL				PER1
VTI1A				PHOX2B
WAS				PICALM
WHSC1				PIM1
WHSC1L1				PLAG1
WIF1				PML
WRN				PMS1
WT1				PMS2
WWTR1				POLE
XPA				POT1
XPC				POU2AF1
XPO1				POU5F1
YWHAE				PPARG
ZBTB16				PPFIBP1
ZCCHC8				PPM1D
ZFHX3				PPP6C
ZNF198				PRCC
ZNF278				PRDM1
ZNF331				PRDM16
ZNF384				PREX2
ZNF521				PRF1
ZRSR2				PRKACA
				PRRX1
				PSIP1
				PTCH1
				PTK6
				PTPN13
				PTPRB
				PTPRC
				PTPRK
				PTPRT
				PWWP2A
				QKI
				RABEP1
				RAD51B
				RAF1
				RALGDS
				RANBP17
				RAP1GDS1
				RARA
				RBM10
				RBM15
				RECQL4
				REL
				RET
				RHOH
				RMI2
				RNF217-AS1
				ROS1
				RPL10
				RPN1
				RSPO2
				RSPO3
				RUNDC2A
				RUNX1T1
				SALL4
				SBDS
				SDC4
				SDHA
				SDHAF2
				SDHB
				SDHC
				SDHD
				SEPT5
				SEPT6
				SEPT9
				SET
				SETBP1
				SFPQ
				SFRP4
				SH2B3
				SH3GL1
				SLC34A2
				SLC45A3
				SMAD3
				SMARCB1
				SMARCD1
				SMARCE1
				SMO
				SND1
				SOCS1
				SOX2
				SPECC1
				SRC
				SRGAP3
				SRSF2
				SRSF3
				SS18
				SS18L1
				SSX1
				SSX2
				SSX4
				STAT5B
				STAT6
				STIL
				STRN
				SUFU
				SYK
				TAF15
				TAL1
				TAL2
				TCEA1
				TCF3
				TCL1A
				TCL6
				TERT
				TET1
				TFE3
				TFEB
				TFG
				TFPT
				TFRC
				THRAP3
				TLX1
				TLX3
				TMEM127
				TMPRSS2
				TNFAIP3
				TNFRSF14
				TNFRSF17
				TOP1
				TP63
				TPM3
				TPM4
				TRA
				TRAF7
				TRB
				TRD
				TRIM24
				TRIM27
				TRIM33
				TRRAP
				TSC1
				TSHR
				TTL
				UBR5
				USP6
				USP8
				VTI1A
				WAS
				WHSC1
				WHSC1L1
				WIF1
				WWTR1
				XPA
				XPC
				XPO1
				YWHAE
				ZBTB16
				ZCCHC8
				ZNF198
				ZNF278
				ZNF331
				ZNF384
				ZNF521
				ZRSR2
				CSF1R
				DNMT1
				FAM123B
				MLL2
				MLL3
				SOX9
				MLL
				MYCL1

## Sheet: Actionable genes
actionable genes with genetic therapy downloaded from TARGET database
Gene	Rationale	Types_of_recurrent_alterations	Examples of Therapeutic Agents	Champion	Champion contact
ABL1	Translocations predict sensitivity to tyrosine kinase inhibitors such as imatinib, dasatinib, and nilotinib. Secondary mutations can cause resistance to these agents.	Rearrangement; Mutation	Imatinib, Dasatinib, Nilotinib, ABL1 inhibitors
AKT1	Mutations may predict sensitivity to AKT/MTOR inhibitors	Mutation	AKT/MTOR inhibitors
AKT2	Mutations may predict sensitivity to AKT/MTOR inhibitors	Mutation; Amplification	AKT/MTOR inhibitors
AKT3	Mutations may predict sensitivity to AKT/MTOR inhibitors	Rearrangement; Mutation	AKT/MTOR inhibitors
ALK	Translocations predict sensitivity to ALK-inhibitors such as crizotinib. Secondary mutations can cause resistance. Amplification and activating mutations may also be sensitive to these agents.	Rearrangement; Mutation; Amplification	Crizotinib, ALK inhibitors
APC	Biallelic inactivation may predict sensitivity to inhibitors of WNT signaling or anti-TRAIL antibodies. May signal the presence of a germline mutation.	Biallelic Inactivation	WNT inhibitors
AR	Amplification may predict resistance to androgen deprivation in prostate cancer and may predict sensitivity to second generation androgen deprivation or direct androgen inhibitors	Amplification	Androgen Deprivation Enzalutamide
ARAF	Activating mutations may predict sensitivity to sorafenib or other RAF inhibitors	Mutation	Sorafenib, Vemurafenib, Dabrafenib, RAF inhibitors
ASXL1	Prognostic in myelodysplastic syndromes (MDS)	Mutations
ATM	Biallelic inactivation may predict sensitivity to PARP inhibitors	Biallelic Inactivation	PARP Inhibitors
ATR	Biallelic inactivation may predict sensitivity to PARP inhibitors	Biallelic Inactivation	PARP Inhibitors
AURKA	Amplifications are prognostic in colon cancer. It is also the target of AURKA inhibitors	Amplification	AURKA Inhibitors
BAP1	Biallelic inactivation may predict sensitivity to HDAC inhibitors. May signal the presence of a germline mutation.	Biallelic inactivation	HDAC Inhibitors
BCL2	Translocation is prognostic/diagnostic in some hematologic cancers and activating alterations may be sensitive to BCL2 inhibitors	Rearrangement	BCL2 inhibitors
BRAF	Mutations predict sensitivity to RAF inhibitors. Amplification may predict resistance to MEK inhibitors.	Mutation; Amplification; Rearrangement	Vemurafenib, Dabrafenib, RAF inhibitors MEK inhibitors
BRCA1	Biallelic inactivation predict sensitivity to PARP inhibitors. May signal the presence of a germline mutation.	Biallelic Inactivation	PARP Inhibitor
BRCA2	Biallelic inactivation predict sensitivity to PARP inhibitors. May signal the presence of a germline mutation.	Biallelic Inactivation	PARP Inhibitor
BRD2	Alterations may preict sensitivity to HDAC inhibitors, bromodomain inhibitors	Rearrangement	HDAC Inhibitors Bromodomain inhibitors
BRD3	Alterations may preict sensitivity to HDAC inhibitors, bromodomain inhibitors	Rearrangement	HDAC Inhibitors Bromodomain inhibitors
BRD4	Alterations may preict sensitivity to HDAC inhibitors, bromodomain inhibitors	Rearrangement	HDAC Inhibitors Bromodomain inhibitors
c15orf55	Sensitivity to HDAC inhibitors, bromodomain inhibitors	Rearrangement	HDAC Inhibitors Bromodomain inhibitors
CCND1	Amplification may predict resistance to hormone therapy in breast cancer. Amplification may be prognostic in breast cancer. Amplification may predict sensitivity to CDK4/6 inhibitors. Translocations are diagnostic/prognostic in some hematologic cancers.	Amplification; Rearrangement	Hormone therapy CDK4/6 inhibitors
CCND2	Amplification may predict sensitivity to CDK4/6 inhibitors.	Amplification; Rearrangement	CDK4/6 inhibitors
CCND3	Amplification may predict sensitivity to CDK4/6 inhibitors.	Amplification; Rearrangement	CDK4/6 inhibitors
CCNE1	Amplification may predict sensitivity to CDK2 inhibitors.	Amplification	CDK2 inhibitor
CDH1	Diagnostic in lobular breast carcinoma. In gastric cancer, may signal the presence of a germline mutation.	Mutation
CDK12	Mutations may predict sensitivity to PARP inhibitors	Mutation, Biallelic inactivation	PARP inhibitors, Platinum chemotherapy
CDK4	Amplification may predict sensitivity to CDK4/6 inhibitors.	Amplification; Mutation	CDK4/6 inhibitors
CDK6	Amplification may predict sensitivity to CDK4/6 inhibitors.	Amplification; Rearrangement	CDK4/6 inhibitors
CDKN1A	Deletion may predict sensitivty to CDK inhibitors	Biallelic Inactivation	CDK inhibitors
CDKN1B	Deletion may predict sensitivty to CDK inhibitors	Biallelic Inactivation	CDK inhibitors
CDKN2A	Biallelic inactivation may predict sensitivity to CDK4/6 inhibitors.	Biallelic Inactivation	CDK4/6 inhibitors
CDKN2B	Biallelic inactivation may predict sensitivity to CDK4/6 inhibitors.	Biallelic Inactivation	CDK4/6 inhibitors
CEBPA	Biallelic inactiavtion is an indication for transplant in AML.	Biallelic Inactivation	Transplant
CREBBP	Biallelic inactivation is Prognostic / Diagnostic in leukemia	Biallelic Inactivation
CRKL	Amplification may result in resistance to EGFR inhibition and RAF inhibition. Amplification may predict sensitivity to SRC inhibitors.	Amplification	Gefitinib, Erlotinib, EGFR inhibitors Vemurafenib, Dabrafenib, RAF inhibitors Dasatinib, SRC inhibitors
CTNNB1	Some prognostic effects in colon cancer and gastric cancer. Activation may mediate resistance to EGFR TKIs, PI3K inhibitors, and AKT inhibitors. Activation may predict sensitivity to inhibitors of WNT signaling	Mutations	WNT inhibitors
DDR2	Mutations may predict sensitivity to dasatinib	Mutations	Dasatinib
DNMT3A	May predict sensitivity to DNA methylransferace inhibitors. May be prognostic in leukemia	Mutations	DNAMT inhibitors
EGFR	Mutations targetable with TKIs (both FDA approved and novel). Other mutations predict resistance to TKIs. Amplification associated with response to anti-EGFR Abs in colon cancer. Amplification also associated with resistance to TKIs in some cancers. Rearangement is prognostic in GBM, HNSCC	Mutation; Amplification; Rearrangement	Erlotinib, Gefitinib, EGFR Inhibitors
EPHA3	Alterations may predict sensitivity to dasatinib or novel ephrin inhibitors. Alterations may be prognostic in lung cancer	Mutation; Amplification	Dasatinib Ephrin inhibitors
ERBB2	Amplifications and mutations predict sensitivity to anti-Her2 therapy.	Amplification; Mutations	Trastuzumab, Lapatinib, TDM1, Pertuzumab
ERBB3	Alterations may be sensitive to pertuzumab or novel HER3 inhibitors	Mutations	Pertuzumab
ERBB4	Mutations may predict sensitivity to Lapatinib and other anti-EGF family inhibitors	Mutation	Lapatinib
ERCC2	Mutations may predict sensitivity to cisplatin	Mutation	Cisplatin
ERG	Fusion with TMPRSS2 shown to potentiate sensitivity to PARP inhibitors	Rearrangement	PARP Inhibitor
ERRFI1	Deletion may predict sensitivity to EGFR inhibitors	Biallelic Inactivation	Erlotinib, Gefitinib, EGFR Inhibitors
ESR1	Amplification may predict ER positivity in breast cancer. Mutation may predict resistance to endocrine therapy in breast cancer.	Amplification; Mutations	Hormonal therapy
ETV1	Diagnostic in prostate cancer	Rearrangement
ETV4	Diagnostic in prostate cancer	Rearrangement
ETV5	Diagnostic in prostate cancer	Rearrangement
ETV6	Diagnostic in prostate cancer	Rearrangement
EWSR1	Diagnostic in Ewing sarcoma	Rearrangement
EZH2	Negative prognostic factor in MDS. May predict sensitivity to EZH2 inhibitors	Mutations	EZH2 inhibitors
FBXW7	Mutation or loss may predict sensitivity to MTOR inhibitors. Mutations or loss may predict resistance to anti-tubulin chemotherapy	Biallelic Inactivation	MTOR inhibitors Tubulins
FGFR1	Amplification may predict resistance to hormonal therapy in breast cancer. Amplification may predict sensitivity to FGFR inhibitors	Amplification	FGFR Inhibitors
FGFR2	Alterations may predict sensitivity to FGFR inhibitors	Mutations; Rearrangement	FGFR Inhibitors
FGFR3	Alterations may predict sensitivity to FGFR inhibitors	Mutations; Rearrangement	FGFR Inhibitors
FLCN	May predict sensitivity to MTOR inhibitors.	Biallelic inactivation	Everolimus, Temsirolimus, MTOR inhibitors
FLT3	Mutations predict sensitivity to FLT3 inhibitors, sunitinib. Secondary mutations predict resistance.	Mutation	Sunitinib, FLT3 inhibitors
GNA11	Mutations may predict sensitivity to MAPK pathway inhibitors	Mutation	MAPK pathway inhibitors
GNAQ	Mutations may predict sensitivity to MAPK pathway inhibitors	Mutation	MAPK pathway inhibitors
GNAS	Mutations may be diagnostic of tumors arising in McCune-Albright syndrome, and may be targetable with JAK inhibitors	Mutation	JAK inhibitors
HRAS	Mutations may predict sensitivity to MAPK pathway inhibitors. Mutations may predict resistance to TKIs.	Mutation	MAPK pathway inhibitors
IDH1	Prognostic in GBM. Mutations may predict sensitivity to IDH inhibitors	Mutation	IDH inhibitorss
IDH2	Prognostic in GBM. Mutations may predict sensitivity to IDH inhibitors	Mutation	IDH inhibitorss
IGF1R	Amplification may predict senitivity to IGFR1-R inhibitors	Amplification	IFG1-R Inhibitor
JAK2	Mutations may predict sensitivity to JAK2 inhibitors	Mutation	ruxolitinib, JAK inhibitors
JAK3	Mutations may predict sensitivity to JAK3 inhibitors	Mutation	tofacitinib, JAK inhibitors
KDR	Activating mutations may predict sensitivity to specific inhibitors	Mutations	KDR inhibitors
KIT	Mutations targetable with TKIs (both FDA approved and novel). Secondary mutations predict resistance to TKIs. Amplification also associated with resistance to TKIs.	Mutation; Amplification	Imatinib, Sunitinib Novel KIT Inhibitors
KRAS	Mutations may predict resistance to anti-EGFR therapies (cetuximab, ant-EGFR TKIs). Mutations may predict sensitivity to MEK inhibitors. Mutations may be directly targetable by some therapies (immunotherapies, viruses). Prognostic in some cancer types.	Mutation	Cetuximab MEK inhibitors
MAP2K1	Mutations predict resistance to RAF- and MEK- inhibitor	Mutation	Vemurafenib, MEK inhibitors
MAP2K2	Activating mutations may predict sensitivty to MEK2 inhibitors	Mutations	MEK inhibitors
MAP2K4	Possibly prognostic in breast cancer	Mutations
MAP3K1	Possibly prognostic in breast cancer
MAPK1	Amplification may predict resistance to EGFR inhibition.	Amplification	Erlotinib, Gefitinib, EGFR Inhibitors
MAPK3	Amplification may predict resistance to EGFR inhibition.	Amplification	Erlotinib, Gefitinib, EGFR Inhibitors
MCL1	Amplification may predict resistance to anti-tubulin chemotherapy	Amplification	Tubulins
MDM2	Amplification may predict sensitivity to Nutlins and MDM2 inhibitors	Amplification	Nutlin, MDM2 inhibitors
MDM4	Amplification may predict sensitivity to Nutlins and MDM4 inhibitors	Amplification	MDM4 inhibitors
MED12	May predict resistance to targeted therapies	Biallelic inactivation
MEN1	May be prognostic / diagnostic in some cancer types. May signal the presence of a germline mutation.	Biallelic Inactivation
MET	Amplification may cause resistance to anti-EGFR TKIs. Amplification may predict sensitivity to MET-inhibitors	Amplification	Gefitinib, Erlotinib, EGFR inhibitors Crizotinib, MET inhibitors
MITF	Alterations may be involved in resistance to RAF inhibition in melanoma. May signal the presence of a germline mutation.	Mutation	Vemurafenib, Dabrafenib, RAF inhibitors
MLH1	Prognostic / Diagnostic in colon cancer	Biallelic Inactivation
MLL	Translocations are prognostic / diagnostic in some hematologic malignancies. Alterations may be sensitive to HDAC inhibitors or novel inhibitors in development	Rearrangement	HDAC Inhibitors
MPL	Mutation may predict sensitivity to JAK2 inhibitors	Mutation	Ruxolitinib, JAK2 inhibitors
MSH2	Prognostic / Diagnostic in colon cancer	Biallelic Inactivation
MSH6	Prognostic / Diagnostic in colon cancer	Biallelic Inactivation
MTOR	Activating mutations may predict sensitivity to MTOR inhibitors. Secondary mutations may predict resistance to MTOR inhibitors	Mutation	Everolimus, Temsirolimus, MTOR inhibitors
MYC	May be prognostic / diagnostic in some cancer types	Amplification; Rearrangement
MYD88	Mutations may predict sensitivity to BTK inhibitors in Waldenstrom macroglobulinemia. Mutation may be diagnostic for Waldenstrom macroglobulinemia.	Mutation	BTK inhibitors
NF1	Biallelic inactivation may predict sensitivity to PI3K pathway inhibitors (PI3K/AKT/MTOR). Biallelic inactivation mapy predict resistance to RAF and MEK inhibitors.	Biallelic Inactivation	PI3K/AKT/MTOR inhibitors RAF inhibitors MEK inhibitors
NF2	Biallelic inactivation may predict sensitivity to PI3K pathway inhibitors (PI3K/AKT/MTOR)	Biallelic Inactivation	PI3K/AKT/MTOR inhibitors
NFKBIA	Deletion is prognostic in GBM	Deletions
NKX2-1	Diagnostic in lung cancer	Amplification
NOTCH1	Activating mutations and rearrangements may predict sensitivity to Notch inhibitors	Mutation; Rearrangement	Notch Inhibitors
NOTCH2	Activating mutations may predict sensitivity to Notch inhibitors	Mutation	Notch Inhibitors
NPM1	Mutations are an indication for transplant in AML	Mutations; Rearrangement	Transplant
NRAS	Mutations predict resistance to RAF- inhibitors. Mutations may be sensitive to MEK inhibitors.	Mutation	Vemurafenib, Dabrafenib, RAF inhibitors MEK inhibitors
NTRK3	Fusion with ETS factors (in secretory breast cancer, for example) may predict sensitivity to PI3K pathway inhibitors, SRC inhibitors, and/or IGF1-R inhibitors	Rearrangement	PI3K/AKT/MTOR inhibitors Dasatinib. src inhibitors IGF1-R inhibitors
PDGFRA	Alterations may predict sensitivity to imatinib and other TKIs	Mutation; Rearrangement	Imatininb
PDGFRB	Alterations may predict sensitivity to imatinib and other TKIs	Rearrangement	Imatininb
PIK3CA	Mutations may predict sensitivity to PI3K pathway inhibitors -- PI3K inhibitors, AKT inhibitors, and MTOR inhibitors. Mutations may predict resistance to anti-RTK therapy, including cetuximab, anti-EGFR TKIs, and trastuzumab and lapatinib	Mutations	PI3K/AKT/MTOR inhibitors
PIK3CB	Mutations may predict sensitivity to PI3K pathway inhibitors -- PI3K inhibitors, AKT inhibitors, and MTOR inhibitors.	Mutation	PI3K/AKT/MTOR inhibitors
PIK3R1	Mutations may predict sensitivity to PI3K pathway inhibitors -- PI3K inhibitors, AKT inhibitors, and MTOR inhibitors.	Mutations	PI3K/AKT/MTOR inhibitors
PTCH1	Mutations may predict sensitivity to hedgehog inhibitors	Mutations	Vismodegib, hedgehog inhibitors
PTEN	Biallelic inactivation may predict sensitivity to PI3K pathway inhibitors -- PI3K inhibitors, AKT inhibitors, and MTOR inhibitors. Biallelic inactivation may predict resistance to anti-RTK therapy, including cetuximab, anti-EGFR TKIs, and trastuzumab and lapatinib. Biallelic inactivation may predict sensitivity to PARP inhibitors	Biallelic Inactivation	PI3K/AKT/MTOR inhibitors PARP inhinitors
RAB35	Mutations may predict sensitivity to WNT inhibitors in breast cancer.	Mutation	WNT inhibitors
RAF1	Alterations may predict sensitivity to RAF inhibitors. Amplification may predict resistance to mutant-specific RAF inhibitors (like vemurafenib).	Mutation; Amplification; Rearrangement	Sorafenib RAF inhibitors
RARA	Transloactions predict sensitivity to ATRA and arsenic	Rearrangement; mutation	ATRA, Arsenic
RB1	May be prognostic or diagnostic in some tumor types. Loss may predict resistance to CDK inhibitors.	Biallelic Inactivation	CDK inhibitors
RET	Mutations and fusion may predict sensitivity to RET inhibitors	Mutation; Rearrangement	Sorafenib, vandetinib, RET Inhibitors
RHEB	Mutations may predict sensitivity to MTOR inhibitors	Mutation	MTOR inhibitors
RNF43	Mutations may predict sensitivity to porcupine inhibitors	Mutation	Porcupine inhibitors
ROS1	Translocations predict sensitivity to crizotinib.	Rearrangement	Crizotinib
RSPO2	Fusion may predict sensitivity to Wnt signalling targeted therapies	Fusion	WNT inhibitors
RUNX1	May be prognostic / diagnostic in some hematologic malginancies.	Rearrangement
SMAD2	May be prognostic in some GI tumors	Biallelic Inactivation
SMAD4	May be prognostic in some GI tumors	Biallelic Inactivation
SMARCA4	Inactivation may predict sensitivity to HDAC inhibitors	Biallelic Inactivation	HDAC
SMARCB1	Inactivation may predict sensitivity to CDK Inhibitors, Hedgehog Inhibitors, and/or HDAC Inhibitors	Biallelic Inactivation	CDK inhibitors Vismodegib, Hedgehog inhibitors HDAC inhibitors
SMO	Mutations may predict sensitivity to hedgehog inhibitors	Mutations	Vismodegib, hedgehog inhibitors
STK11	Biallelic inactivation may predict sensitivity to MTOR inhibitors. Biallelic inactiavtion may predict sensitivity to SRC inhibitors, FAK inhibitors, or phenformin.	Biallelic Inactivation	Everlolims, Temsirolimus, MTOR inhibitors Dasatinib, src inhibitors FAK inhibitors Phenformin
SYK	Activating mutations may predict sensitivity to Syk inhibitors	Mutation	SYK inhibitors
TET2	Prognostic in MDS	Mutations
TMPRSS2	Fusion with ERG shown to potentiate sensitivity to PARP inhibitors. Diagnostic in prostate cancer	Rearrangement	PARP Inhibitors
TP53	Biallelic inactivation or mutation may be prognostic in some tumor types. They may also predict sensitivity to some cell cycle inhibitors and p53 specific gene therapies or immunotherapies. May signal the presence of a germline mutation.	Biallelic Inactivation	Wee1 inhibitors Chk1 inhibitors kevetrin APR-246 nutlins gene therapy
TSC1	Biallelic inactivation may predict sensitivity to MTOR inhibitors	Biallelic Inactivation	Everolimus, Temsirolimus, MTOR inhibitors
TSC2	Biallelic inactivation may predict sensitivity to MTOR inhibitors	Biallelic Inactivation	Everolimus, Temsirolimus, MTOR inhibitors
VHL	May signal the presence of a germline mutation.	Biallelic Inactivation
WT1	May signal the presence of a germline mutation.	Biallelic Inactivation
XPO1	Mutations may predict sensitivity to small molecule selective inhibitors of nuclear export (SINE)	Mutation	SINE agents
ZNRF3	Mutations may predict sensitivity to porcupine inhibitors; mutations may be diagnostic for adrenocortical carcinoma	Mutation	Porcupine inhibitors

## Sheet: Druggable genes
druggable genes with pharmacotherapy downloaded from DGIdb database
CX3CL1 CX3CL1 6376 CIViC
HSP90AA1 HSP90AA1 3320 MyCancerGenome
SLC2A5 SLC2A5 6518 NCI
CCR6 CCR6 1235 NCI
NRAS NRAS 4893 NCI
TBXAS1 TBXAS1 6916 NCI
ALK ALK 238 TALC
ANG-2 ANGPT2 285 TALC
UMOD UMOD 7369 NCI
VAMP2 VAMP2 6844 NCI
CSF1R CSF1R 1436 DoCM
NRAS NRAS 4893 DoCM
ALDH2 ALDH2 217 NCI
MT-CO1 MT-CO1 4512 NCI
GABBR1 GABBR1 2550 NCI
XIAP XIAP 331 ClearityFoundationClinicalTrial
NLRP3 NLRP3 114548 NCI
GNAQ GNAQ 2776 DoCM
BRCA2 BRCA2 675 ClearityFoundationBiomarkers
GRIN2C GRIN2C 2905 NCI
PTGS1 PTGS1 5742 NCI
FGR FGR 2268 NCI
ATM ATM 472 ClearityFoundationBiomarkers
HK1 HK1 3098 NCI
PTEN PTEN 5728 CIViC
SP7 SP7 121340 NCI
CDK2 CDK2 1017 CancerCommons
AGER AGER 177 NCI
BRAF BRAF 673 ClearityFoundationBiomarkers
GSR GSR 2936 NCI
VEGFA VEGFA 7422 MyCancerGenome
EGFR EGFR 1956 ClearityFoundationBiomarkers
CANX CANX 821 NCI
CDX2 CDX2 1045 NCI
MMP13 MMP13 4322 TALC
PRLR PRLR 5618 NCI
CDH17 CDH17 1015 NCI
CX3CL1 CX3CL1 6376 NCI
BCL-XL BCL2L1 598 TALC
GUCA2B GUCA2B 2981 NCI
PSMC1 PSMC1 5700 MyCancerGenome
NOTCH2 NOTCH2 4853 MyCancerGenome
TSHR TSHR 7253 NCI
KRT20 KRT20 54474 NCI
CHUK CHUK 1147 NCI
WT1 WT1 7490 NCI
KDR KDR 3791 ClearityFoundationClinicalTrial
INHBE INHBE 83729 NCI
DNMT1 DNMT1 1786 CIViC
RPS6KA3 RPS6KA3 6197 NCI
VEGFA VEGFA 7422 NCI
FPGS FPGS 2356 NCI
FHIT FHIT 2272 NCI
FGFR3 FGFR3 2261 DoCM
GYPA GYPA 2993 NCI
BCL2 BCL2 596 MyCancerGenome
BCL2 BCL2 596 CIViC
KRT18 KRT18 3875 NCI
GSTT1 GSTT1 2952 NCI
PSMC1P1 PSMC1P1 151645 MyCancerGenome
PSMD1 PSMD1 5707 MyCancerGenome
MTOR MTOR 2475 ClearityFoundationClinicalTrial
ROS1 ROS1 6098 CancerCommons
PRKCH PRKCH 5583 MyCancerGenome
FCGR1C FCGR1CP 100132417 NCI
PPARG PPARG 5468 TALC
FRK FRK 2444 TALC
CEACAM5 CEACAM5 1048 NCI
ATF3 ATF3 467 NCI
BTK BTK 695 DoCM
FGFR3 FGFR3 2261 ClearityFoundationClinicalTrial
PPAR PPARA 5465 TALC
CXCR4 CXCR4 7852 CIViC
P2RX1 P2RX1 5023 NCI
SGK1 SGK1 6446 CIViC
P2RY2 P2RY2 5029 NCI
ERCC2 ERCC2 2068 NCI
GATA2 GATA2 2624 NCI
EIF4E EIF4E 1977 NCI
POU5F1 POU5F1 5460 NCI
TNFSF10 TNFSF10 8743 NCI
PER1 PER1 5187 NCI
KRT17 KRT17 3872 NCI
CDK6 CDK6 1021 MyCancerGenome
CTSB CTSB 1508 NCI
RARG RARG 5916 NCI
CTSC CTSC 1075 NCI
GSTP1 GSTP1 2950 CIViC
TGFB1 TGFB1 7040 TALC
PAX5 PAX5 5079 NCI
SLC1A5 SLC1A5 6510 NCI
PEBP1 PEBP1 5037 NCI
PVT1 PVT1 5820 NCI
CSF3R CSF3R 1441 DoCM
SDC1 SDC1 6382 NCI
ERBB2 ERBB2 2064 MyCancerGenome
KIT KIT 3815 CancerCommons
PSMD6 PSMD6 9861 MyCancerGenome
CHEK1 CHEK1 1111 NCI
MET MET 4233 MyCancerGenomeClinicalTrial
TNFRSF10A TNFRSF10A 8797 MyCancerGenome
ICAM2 ICAM2 3384 NCI
UGT1A9 UGT1A9 54600 NCI
KCNJ11 KCNJ11 3767 NCI
TACSTD2 TACSTD2 4070 ClearityFoundationClinicalTrial
TSPYL2 TSPYL2 64061 NCI
APH1B APH1B 83464 ClearityFoundationClinicalTrial
FGFR-2 FGFR2 2263 TALC
IVL IVL 3713 NCI
PTEN PTEN 5728 ClearityFoundationBiomarkers
PIK3C2A PIK3C2A 5286 NCI
APRT APRT 353 NCI
PKN2 PKN2 5586 MyCancerGenome
KRT10 KRT10 3858 NCI
MBD4 MBD4 8930 CIViC
PDGFB PDGFB 5155 CIViC
GNA11 GNA11 2767 DoCM
PARP1 PARP1 142 MyCancerGenomeClinicalTrial
GRIA4 GRIA4 2893 NCI
CDK1 CDK1 983 MyCancerGenomeClinicalTrial
SOCS1 SOCS1 8651 NCI
NAT1 NAT1 9 NCI
SOCS6 SOCS6 9306 NCI
DDR2 DDR2 4921 CIViC
RAF1 RAF1 5894 MyCancerGenome
ADH1C ADH1C 126 NCI
CCNE1 CCNE1 898 CIViC
TNF TNF 7124 NCI
NFKBIL1 NFKBIL1 4795 NCI
NFE2 NFE2 4778 NCI
GTF2B GTF2B 2959 NCI
ABL2 ABL2 27 CIViC
FGFR1 FGFR1 2260 CancerCommons
OPLAH OPLAH 26873 NCI
SAG SAG 6295 NCI
CDK6 CDK6 1021 ClearityFoundationClinicalTrial
MMP-2 MMP2 4313 TALC
PIK3CD PIK3CD 5293 MyCancerGenomeClinicalTrial
PIK3R5 PIK3R5 23533 MyCancerGenome
RANKL TNFSF11 8600 MyCancerGenome
SV2A SV2A 9900 NCI
CYP19A1 CYP19A1 1588 NCI
NCF2 NCF2 4688 NCI
KRT19 KRT19 3880 NCI
HOXD1 HOXD1 3231 NCI
FASLG FASLG 356 NCI
ABCC1 ABCC1 4363 NCI
KCNJ3 KCNJ3 3760 NCI
DEFB4 NA NCI
GNAQ GNAQ 2776 CIViC
PPY PPY 5539 NCI
FOXO1 FOXO1 2308 CIViC
THPO THPO 7066 NCI
PSMD9 PSMD9 5715 MyCancerGenome
NUDT15 NUDT15 55270 CIViC
GABPA GABPA 2551 NCI
RALA RALA 5898 NCI
LTF LTF 4057 NCI
KMT2D KMT2D 8085 CIViC
FGF3 FGF3 2248 CIViC
MGMT MGMT 4255 NCI
ADSS ADSS2 159 NCI
MTHFR MTHFR 4524 CIViC
CD86 CD86 942 NCI
JAG1 JAG1 182 NCI
MMP2 MMP2 4313 NCI
MAPKAP1 MAPKAP1 79109 MyCancerGenome
ACE ACE 1636 NCI
PML PML 5371 NCI
GHRL GHRL 51738 NCI
ERBB3 ERBB3 2065 MyCancerGenomeClinicalTrial
FGFR4 FGFR4 2264 NCI
CYP2B NA NCI
APP APP 351 NCI
JUN JUN 3725 NCI
CTAG1B CTAG1B 1485 CIViC
TYMS TYMS 7298 CIViC
MYOD1 MYOD1 4654 NCI
FGF19 FGF19 9965 CIViC
NR6A1 NR6A1 2649 NCI
HMOX2 HMOX2 3163 NCI
MTOR MTOR 2475 CancerCommons
SPHINGOSINE-1-PHOSPHATE NA TALC
TNF TNF 7124 ClearityFoundationClinicalTrial
THBS2 THBS2 7058 NCI
EREG EREG 2069 NCI
CYP2D6 CYP2D6 1565 NCI
MDM2 MDM2 4193 CIViC
CDK4 CDK4 1019 ClearityFoundationClinicalTrial
MGEA5 OGA 10724 NCI
NPY NPY 4852 NCI
NPPA NPPA 4878 NCI
IGF2 IGF2 3481 NCI
FXN FXN 2395 NCI
MAPK14 MAPK14 1432 NCI
IHH IHH 3549 NCI
PD-L2 PDCD1LG2 80380 TALC
HIF1A HIF1A 3091 ClearityFoundationClinicalTrial
ERBB4 ERBB4 2066 MyCancerGenome
UGCG UGCG 7357 NCI
SLC29A1 SLC29A1 2030 NCI
SLC6A3 SLC6A3 6531 NCI
UBE2D1 UBE2D1 7321 NCI
MS4A1 MS4A1 931 NCI
KDR KDR 3791 MyCancerGenomeClinicalTrial
PSMD4 PSMD4 5710 NCI
CDKN1A CDKN1A 1026 CIViC
CYP3A43 CYP3A43 64816 NCI
PLAUR PLAUR 5329 NCI
VIP VIP 7432 NCI
S100A10 S100A10 6281 NCI
VEGFR KDR 3791 TALC
VEGFR-1 FLT1 2321 TALC
GFAP GFAP 2670 NCI
DEFA4 DEFA4 1669 NCI
PLAU PLAU 5328 NCI
VHL VHL 7428 NCI
HDAC7 HDAC7 51564 TALC
SPINT1 SPINT1 6692 NCI
JUNB JUNB 3726 NCI
PDGFC PDGFC 56034 MyCancerGenomeClinicalTrial
PRKAR2B PRKAR2B 5577 NCI
CD44 CD44 960 CIViC
RPE65 RPE65 6121 NCI
HCK HCK 3055 TALC
CDK6 CDK6 1021 CIViC
PTK2 PTK2 5747 MyCancerGenome
AKR1C1 AKR1C1 1645 NCI
FGFR3 FGFR3 2261 MyCancerGenomeClinicalTrial
GJA1 GJA1 2697 NCI
H2AFX H2AX 3014 NCI
ABL1 ABL1 25 DoCM
HSPA8 HSPA8 3312 NCI
IGF1R IGF1R 3480 ClearityFoundationClinicalTrial
SMN1 SMN1 6606 NCI
NOTCH3 NOTCH3 4854 MyCancerGenome
HSP-90 NA TALC
MT2A MT2A 4502 NCI
WEE1 WEE1 7465 TALC
CSF1R CSF1R 1436 MyCancerGenome
PTCH1 PTCH1 5727 CIViC
LAMP1 LAMP1 3916 NCI
GALP GALP 85569 NCI
CD34 CD34 947 NCI
VEGFB VEGFB 7423 ClearityFoundationClinicalTrial
PLD1 PLD1 5337 NCI
UGT1A7 UGT1A7 54577 NCI
PLK1 PLK1 5347 MyCancerGenome
ZAP70 ZAP70 7535 NCI
EPOR EPOR 2057 NCI
PIK3CA PIK3CA 5290 CancerCommons
BRCA1 BRCA1 672 ClearityFoundationBiomarkers
MT1H MT1H 4496 NCI
TNFRSF8 TNFRSF8 943 NCI
NFE2L2 NFE2L2 4780 CIViC
AIP AIP 9049 NCI
C-SRC SRC 6714 TALC
PPIA PPIA 5478 NCI
STAT3 STAT3 6774 NCI
HSP90AA1 HSP90AA1 3320 CancerCommons
PIK3R1 PIK3R1 5295 MyCancerGenomeClinicalTrial
IFNG IFNG 3458 NCI
APOD APOD 347 NCI
OGG1 OGG1 4968 NCI
SMO SMO 6608 DoCM
EZH2 EZH2 2146 CIViC
VEGFR2 KDR 3791 MyCancerGenomeClinicalTrial
FOS FOS 2353 NCI
RRM1 RRM1 6240 ClearityFoundationBiomarkers
IL1B IL1B 3553 NCI
CCL28 CCL28 56477 NCI
PSMD11 PSMD11 5717 MyCancerGenome
CAMK2B CAMK2B 816 NCI
GCLC GCLC 2729 NCI
RALBP1 RALBP1 10928 NCI
ABCC6 ABCC6 368 NCI
DEFA5 DEFA5 1670 NCI
CALR CALR 811 NCI
FGFR3 FGFR3 2261 CancerCommons
PSMB3 PSMB3 5691 MyCancerGenome
JAK2 JAK2 3717 TALC
KIT KIT 3815 MyCancerGenomeClinicalTrial
GDF2 GDF2 2658 ClearityFoundationClinicalTrial
ITGAX ITGAX 3687 NCI
CD40LG CD40LG 959 NCI
SLCO1B1 SLCO1B1 10599 CIViC
NTRK3 NTRK3 4916 CIViC
PRRT2 PRRT2 112476 MyCancerGenomeClinicalTrial
HERC2 HERC2 8924 DoCM
TG TG 7038 NCI
CCND2 CCND2 894 ClearityFoundationBiomarkers
CDKN2B CDKN2B 1030 CIViC
SRI SRI 6717 NCI
CDK9 CDK9 1025 ClearityFoundationClinicalTrial
CCL3 CCL3 6348 NCI
CDK4 CDK4 1019 MyCancerGenome
MMP9 MMP9 4318 TALC
PARP1 PARP1 142 CancerCommons
CD27 CD27 939 ClearityFoundationClinicalTrial
CYP20A1 CYP20A1 57404 NCI
GALR1 GALR1 2587 NCI
FLT4 FLT4 2324 MyCancerGenome
PRKCI PRKCI 5584 MyCancerGenome
NOS2 NOS2 4843 NCI
CD59 CD59 966 NCI
TGM2 TGM2 7052 NCI
CYP11B2 CYP11B2 1585 NCI
GAS6 GAS6 2621 CIViC
PIK3R1 PIK3R1 5295 MyCancerGenome
AANAT AANAT 15 NCI
TOP1 TOP1 7150 ClearityFoundationClinicalTrial
AKT1S1 AKT1S1 84335 MyCancerGenome
RPTOR RPTOR 57521 MyCancerGenome
FGF6 FGF6 2251 NCI
XPA XPA 7507 NCI
FGFR1 FGFR1 2260 ClearityFoundationClinicalTrial
IL1RN IL1RN 3557 NCI
YWHAE YWHAE 7531 NCI
CTLA4 CTLA4 1493 MyCancerGenome
NOTCH3 NOTCH3 4854 CIViC
PARP2 PARP2 10038 MyCancerGenomeClinicalTrial
EZR EZR 7430 NCI
ST14 ST14 6768 NCI
PAPOLA PAPOLA 10914 NCI
HDAC2 HDAC2 3066 CIViC
CHK1 CHEK1 1111 TALC
LTB4R LTB4R 1241 NCI
ABL1 ABL1 25 NCI
ERCC1 ERCC1 2067 CIViC
SMAD3 SMAD3 4088 NCI
GATA2 GATA2 2624 CIViC
PPT1 PPT1 5538 NCI
TERT TERT 7015 NCI
IDO1 IDO1 3620 ClearityFoundationClinicalTrial
NBN NBN 4683 CIViC
ESR2 ESR2 2100 TALC
CSF2 CSF2 1437 NCI
CAST CAST 831 NCI
APOE APOE 348 NCI
EGFR EGFR 1956 CancerCommons
IL17A IL17A 3605 NCI
PSME1 PSME1 5720 MyCancerGenome
TIE-2 TEK 7010 TALC
BRAF BRAF 673 CIViC
UGDH UGDH 7358 NCI
APEX1 APEX1 328 NCI
JAK3 JAK3 3718 MyCancerGenome
HSP90AA2 HSP90AA2P 3324 MyCancerGenome
C-IAP1 BIRC2 329 TALC
RAMP3 RAMP3 10268 NCI
CIP2A CIP2A 57650 CIViC
LPO LPO 4025 NCI
PDYN PDYN 5173 NCI
ITGB2 ITGB2 3689 NCI
BHLHB2 BHLHE40 8553 NCI
USP9Y USP9Y 8287 NCI
ERBB3 ERBB3 2065 DoCM
APOB APOB 338 NCI
FLT3 FLT3 2322 TALC
CCL17 CCL17 6361 NCI
KRAS KRAS 3845 CancerCommons
TP73 TP73 7161 NCI
BCHE BCHE 590 NCI
HGF HGF 3082 CancerCommons
MEK1 MAP2K1 5604 TALC
BRAF BRAF 673 DoCM
DDR2 DDR2 4921 DoCM
CA2 CA2 760 NCI
AURKA AURKA 6790 CIViC
DOCK10 DOCK10 55619 NCI
PGR PGR 5241 NCI
VHL VHL 7428 CIViC
TOP2B TOP2B 7155 ClearityFoundationClinicalTrial
BRAF BRAF 673 TALC
MT1IP MT1IP 644314 NCI
IGF1R IGF1R 3480 MyCancerGenome
SLC15A1 SLC15A1 6564 NCI
ABCC3 ABCC3 8714 CIViC
PLA2G7 PLA2G7 7941 NCI
APC APC 324 CIViC
CDK3 CDK3 1018 ClearityFoundationClinicalTrial
MAP2 MAP2 4133 NCI
TJP1 TJP1 7082 NCI
RUNX2 RUNX2 860 NCI
RB1 RB1 5925 NCI
MBP MBP 4155 NCI
CSF1R CSF1R 1436 ClearityFoundationClinicalTrial
LIPA LIPA 3988 NCI
LIPE LIPE 3991 NCI
TRPC1 TRPC1 7220 NCI
GSK3B GSK3B 2932 TALC
RIPK1 RIPK1 8737 NCI
HBEGF HBEGF 1839 NCI
CYP2E1 CYP2E1 1571 NCI
EPHX1 EPHX1 2052 NCI
NR3C1 NR3C1 2908 NCI
CD2 CD2 914 NCI
UTRN UTRN 7402 NCI
AURORA NA TALC
CASP3 CASP3 836 ClearityFoundationClinicalTrial
DBP DBP 1628 NCI
PSMD12 PSMD12 5718 MyCancerGenome
NTRK2 NTRK2 4915 NCI
HDAC4 HDAC4 9759 TALC
ATR ATR 545 NCI
ASNS ASNS 440 NCI
CSH1 CSH1 1442 NCI
PRKCG PRKCG 5582 MyCancerGenome
ILF3 ILF3 3609 NCI
FGFR4 FGFR4 2264 CIViC
SHH SHH 6469 NCI
SLC6A2 SLC6A2 6530 NCI
PGD PGD 5226 NCI
TOP1 TOP1 7150 NCI
MAZ MAZ 4150 NCI
OXTR OXTR 5021 NCI
GADD45G GADD45G 10912 NCI
CASP3 CASP3 836 NCI
FGF2 FGF2 2247 NCI
MXI1 MXI1 4601 NCI
MST1 MST1 4485 NCI
ADA ADA 100 NCI
NAT2 NAT2 10 NCI
CYP27A1 CYP27A1 1593 NCI
PIK3R4 PIK3R4 30849 MyCancerGenome
HER4 ERBB4 2066 TALC
MAP2K5 MAP2K5 5607 MyCancerGenomeClinicalTrial
DFFB DFFB 1677 NCI
MAP2K3 MAP2K3 5606 MyCancerGenomeClinicalTrial
RPSA RPSA 3921 NCI
RECQL RECQL 5965 NCI
GPI GPI 2821 NCI
CDK7 CDK7 1022 MyCancerGenome
ALK ALK 238 DoCM
CD40 CD40 958 NCI
S100B S100B 6285 NCI
TLK2 TLK2 11011 CIViC
CLU CLU 1191 NCI
ESRRG ESRRG 2104 NCI
P27 NA TALC
PCNA PCNA 5111 NCI
JAK3 JAK3 3718 TALC
SLC29A2 SLC29A2 3177 NCI
IGF2 IGF2 3481 CIViC
ACADM ACADM 34 NCI
FLT4 FLT4 2324 ClearityFoundationClinicalTrial
NT5E NT5E 4907 CIViC
MMP-9 MMP9 4318 TALC
CFTR CFTR 1080 NCI
C8orf4 TCIM 56892 NCI
HTR7 HTR7 3363 NCI
VCAM1 VCAM1 7412 NCI
HGF HGF 3082 NCI
SERPINH1 SERPINH1 871 NCI
BIRC5 BIRC5 332 ClearityFoundationBiomarkers
CPB2 CPB2 1361 NCI
TPK1 TPK1 27010 NCI
FGFR2 FGFR2 2263 CancerCommons
DKK1 DKK1 22943 NCI
KCNQ1 KCNQ1 3784 NCI
TH TH 7054 NCI
MET MET 4233 ClearityFoundationBiomarkers
ITGB3 ITGB3 3690 TALC
UGT1A1 UGT1A1 54658 CIViC
EIF4E EIF4E 1977 CancerCommons
BTK BTK 695 TALC
FBXW7 FBXW7 55294 CIViC
HDAC6 HDAC6 10013 TALC
RET RET 5979 MyCancerGenomeClinicalTrial
TRPV1 TRPV1 7442 NCI
DKK1 DKK1 22943 CIViC
BTF3L1 BTF3P11 690 NCI
GUCA2A GUCA2A 2980 NCI
KRAS KRAS 3845 CIViC
CRH CRH 1392 NCI
HPGD HPGD 3248 NCI
ROS1 ROS1 6098 TALC
AROMATASE CYP19A1 1588 TALC
PDGFRA PDGFRA 5156 DoCM
ABCC2 ABCC2 1244 NCI
EGFL7 EGFL7 51162 TALC
PHEX PHEX 5251 NCI
DNMT1 DNMT1 1786 NCI
CTSG CTSG 1511 NCI
CDK4 CDK4 1019 NCI
MDM4 MDM4 4194 CIViC
TNFRSF11B TNFRSF11B 4982 NCI
HDAC4 HDAC4 9759 MyCancerGenome
GFER GFER 2671 NCI
SMAD4 SMAD4 4089 CIViC
SMAD4 SMAD4 4089 NCI
SERPINA5 SERPINA5 5104 NCI
PRKCZ PRKCZ 5590 MyCancerGenome
DPEP1 DPEP1 1800 NCI
PDGFRA PDGFRA 5156 CIViC
VCAN VCAN 1462 NCI
GRB2 GRB2 2885 NCI
CD276 CD276 80381 ClearityFoundationClinicalTrial
CDK6 CDK6 1021 TALC
VEGFC VEGFC 7424 ClearityFoundationClinicalTrial
HLA-B HLA-B 3106 NCI
ACHE ACHE 43 NCI
SLC6A4 SLC6A4 6532 NCI
CCR3 CCR3 1232 NCI
TICAM1 TICAM1 148022 NCI
PSMC5 PSMC5 5705 MyCancerGenome
CSPG4 CSPG4 1464 NCI
MAGE3 MAGEA3 4102 TALC
MYO9B MYO9B 4650 NCI
FLT3 FLT3 2322 MyCancerGenome
DDX43 DDX43 55510 CIViC
INPP1 INPP1 3628 NCI
HIST4H4 H4-16 121504 NCI
IL11 IL11 3589 NCI
PRKAA2 PRKAA2 5563 ClearityFoundationClinicalTrial
FMS CSF1R 1436 TALC
TNFRSF10B TNFRSF10B 8795 MyCancerGenome
RPS2 RPS2 6187 NCI
AURKA AURKA 6790 ClearityFoundationClinicalTrial
PTPRB PTPRB 5787 CIViC
IL7 IL7 3574 NCI
TGFB3 TGFB3 7043 TALC
PDPK1 PDPK1 5170 NCI
PSMD4 PSMD4 5710 MyCancerGenome
DRD5 DRD5 1816 CIViC
BCL6 BCL6 604 NCI
GLI1 GLI1 2735 NCI
ALK ALK 238 MyCancerGenome
CYP24A1 CYP24A1 1591 NCI
SOS1 SOS1 6654 NCI
F8 F8 2157 NCI
LOH19CR1 LOH19CR1 8378 NCI
ARSB ARSB 411 NCI
IL6 IL6 3569 CIViC
STMN1 STMN1 3925 CIViC
CHEK1 CHEK1 1111 CIViC
HDAC10 HDAC10 83933 TALC
AFP AFP 174 NCI
CCL18 CCL18 6362 NCI
NME2 NME2 4831 NCI
MLANA MLANA 2315 NCI
THBS4 THBS4 7060 NCI
NT5E NT5E 4907 NCI
CDK2 CDK2 1017 ClearityFoundationClinicalTrial
PARP2 PARP2 10038 MyCancerGenome
KLK3 KLK3 354 NCI
CTLA4 CTLA4 1493 CIViC
CASR CASR 846 NCI
CRLF2 CRLF2 64109 CIViC
PSMD5 PSMD5 5711 MyCancerGenome
C-IAP2 BIRC3 330 TALC
TNFSF13B TNFSF13B 10673 NCI
CTLA4 CTLA4 1493 CancerCommons
PXN PXN 5829 NCI
SOCS3 SOCS3 9021 NCI
PRPS1 PRPS1 5631 CIViC
VEGFA VEGFA 7422 MyCancerGenomeClinicalTrial
MARCKSL1 MARCKSL1 65108 NCI
SLC9A3 SLC9A3 6550 NCI
HLA-A HLA-A 3105 NCI
CCL7 CCL7 6354 NCI
ZEB1 ZEB1 6935 CIViC
LMO2 LMO2 4005 NCI
JAK1 JAK1 3716 MyCancerGenome
ABCB4 ABCB4 5244 NCI
KIT KIT 3815 ClearityFoundationClinicalTrial
NME1 NME1 4830 NCI
HDAC1 HDAC1 3065 MyCancerGenome
PRKAA1 PRKAA1 5562 NCI
GRM5 GRM5 2915 NCI
APH1B APH1B 83464 MyCancerGenome
CBL CBL 867 CIViC
POSTN POSTN 10631 NCI
AURORA C AURKC 6795 TALC
CD1A CD1A 909 NCI
TYK2 TYK2 7297 NCI
CSF1R CSF1R 1436 CIViC
HSP90AB2 NA MyCancerGenomeClinicalTrial
CEBPA CEBPA 1050 CIViC
IL1A IL1A 3552 NCI
XIAP XIAP 331 NCI
PRTN3 PRTN3 5657 NCI
TCN1 TCN1 6947 NCI
NT5C2 NT5C2 22978 CIViC
AR AR 367 CancerCommons
CDC42 CDC42 998 NCI
IL6 IL6 3569 MyCancerGenome
DLG4 DLG4 1742 NCI
ATP7A ATP7A 538 NCI
KRAS KRAS 3845 DoCM
HAVCR2 HAVCR2 84868 CIViC
PI3K NA TALC
POLE POLE 5426 CIViC
AKT1 AKT1 207 MyCancerGenome
NOS2 NOS2 4843 MyCancerGenomeClinicalTrial
SPP1 SPP1 6696 NCI
APH1A APH1A 51107 MyCancerGenome
MAPK1 MAPK1 5594 CIViC
NTRK3 NTRK3 4916 NCI
MYD88 MYD88 4615 CIViC
BIRC5 BIRC5 332 NCI
RAD50 RAD50 10111 CIViC
SOX10 SOX10 6663 CIViC
MTORC2 NA TALC
PDGFB PDGFB 5155 MyCancerGenomeClinicalTrial
BRCA1 BRCA1 672 CIViC
VEGFC VEGFC 7424 MyCancerGenomeClinicalTrial
SLC28A2 SLC28A2 9153 NCI
CHAT CHAT 1103 NCI
CDK6 CDK6 1021 MyCancerGenomeClinicalTrial
JAK2 JAK2 3717 DoCM
LYN LYN 4067 MyCancerGenomeClinicalTrial
IGF1R IGF1R 3480 NCI
RBL2 RBL2 5934 NCI
CLU CLU 1191 CancerCommons
MLST8 MLST8 64223 MyCancerGenome
PIGF PIGF 5281 MyCancerGenome
IGFBP6 IGFBP6 3489 NCI
RET RET 5979 NCI
ACTR2 ACTR2 10097 NCI
FKBP4 FKBP4 2288 NCI
FOLH1 FOLH1 2346 ClearityFoundationClinicalTrial
PRKCB PRKCB 5579 MyCancerGenome
CD5 CD5 921 NCI
LIF LIF 3976 NCI
RAS NA TALC
PIM1 PIM1 5292 NCI
DPYS DPYS 1807 NCI
PIK3CG PIK3CG 5294 NCI
HSP90AB1 HSP90AB1 3326 MyCancerGenomeClinicalTrial
ESR1 ESR1 2099 CIViC
ACVR1 ACVR1 90 CIViC
CSF1R CSF1R 1436 CancerCommons
AURKA AURKA 6790 MyCancerGenomeClinicalTrial
AKT2 AKT2 208 CIViC
CSNK1A1 CSNK1A1 1452 NCI
SCD SCD 6319 NCI
ITGA2B ITGA2B 3674 NCI
CD3 NA TALC
B2M B2M 567 CIViC
MT1G MT1G 4495 NCI
COX-2 PTGS2 5743 TALC
MICA MICA 100507436 NCI
CPD CPD 1362 NCI
PKN3 PKN3 29941 MyCancerGenome
LAMB1 LAMB1 3912 NCI
PTK2 PTK2 5747 ClearityFoundationClinicalTrial
ABL NA MyCancerGenomeClinicalTrial
MET MET 4233 DoCM
RB1 RB1 5925 CIViC
MYCN MYCN 4613 CIViC
TRIT1 TRIT1 54802 NCI
RPL10 RPL10 6134 NCI
GSTP1 GSTP1 2950 NCI
DCN DCN 1634 NCI
IL2 IL2 3558 NCI
PDCD1 PDCD1 5133 ClearityFoundationClinicalTrial
NRAS NRAS 4893 CIViC
PTPRC PTPRC 5788 NCI
IL-1R1 NA ClearityFoundationClinicalTrial
PAPPA PAPPA 5069 NCI
REG3A REG3A 5068 NCI
CSF1R CSF1R 1436 TALC
CDK4 CDK4 1019 CIViC
PPP1R1A PPP1R1A 5502 NCI
VDAC2 VDAC2 7417 NCI
TYMS TYMS 7298 ClearityFoundationClinicalTrial
PTPN6 PTPN6 5777 NCI
CCL11 CCL11 6356 NCI
TOP2A TOP2A 7153 ClearityFoundationBiomarkers
CYP2B6 CYP2B6 1555 NCI
TNFRSF10A TNFRSF10A 8797 NCI
BARD1 BARD1 580 CIViC
GZMA GZMA 3001 NCI
PSMB8 PSMB8 5696 MyCancerGenome
GDNF GDNF 2668 NCI
MAP2K6 MAP2K6 5608 MyCancerGenomeClinicalTrial
DSP DSP 1832 NCI
HDAC5 HDAC5 10014 TALC
PRL PRL 5617 NCI
FGF4 FGF4 2249 NCI
IL17F IL17F 112744 NCI
PIK3CB PIK3CB 5291 MyCancerGenome
TGFBR3 TGFBR3 7049 NCI
MAT1A MAT1A 4143 NCI
SLC5A1 SLC5A1 6523 NCI
PEN-2 PSENEN 55851 TALC
PTHR1 PTH1R 5745 NCI
SLC2A4 SLC2A4 6517 NCI
SILV PMEL 6490 NCI
SRC SRC 6714 TALC
XRCC1 XRCC1 7515 CIViC
PIK3R2 PIK3R2 5296 CIViC
AKT1 AKT1 207 NCI
LCT LCT 3938 NCI
ACVRL1 ACVRL1 94 ClearityFoundationClinicalTrial
PRKAB1 PRKAB1 5564 ClearityFoundationClinicalTrial
HTT HTT 3064 NCI
SYK SYK 6850 MyCancerGenome
NPTN NPTN 27020 NCI
MAPK8 MAPK8 5599 NCI
BLK BLK 640 NCI
KSP NA TALC
LRP1 LRP1 4035 NCI
GSTO1 GSTO1 9446 NCI
ERBB6 NA ClearityFoundationClinicalTrial
HLA-DQA1 HLA-DQA1 3117 NCI
NFKB1 NFKB1 4790 ClearityFoundationClinicalTrial
CCNA2 CCNA2 890 NCI
CDKN1A CDKN1A 1026 NCI
MMP1 MMP1 4312 NCI
WRN WRN 7486 NCI
RNASEH2A RNASEH2A 10535 NCI
RUNX1 RUNX1 861 CIViC
FGFR3 FGFR3 2261 MyCancerGenome
UCP1 UCP1 7350 NCI
CFLAR CFLAR 8837 CIViC
MAPK3 MAPK3 5595 NCI
CD58 CD58 965 NCI
THRSP THRSP 7069 NCI
MYC MYC 4609 NCI
ROS1 ROS1 6098 CIViC
CALR CALR 811 CIViC
SLFN11 SLFN11 91607 CIViC
AR AR 367 TALC
SUFU SUFU 51684 CIViC
NEUROD1 NEUROD1 4760 NCI
HER2 ERBB2 2064 TALC
PKCB PRKCB 5579 TALC
HSP90AB1 HSP90AB1 3326 MyCancerGenome
ETV6 ETV6 2120 NCI
BRAF BRAF 673 ClearityFoundationClinicalTrial
FANCA FANCA 2175 CIViC
TRH TRH 7200 NCI
VEGFA VEGFA 7422 ClearityFoundationClinicalTrial
PTGS2 PTGS2 5743 MyCancerGenomeClinicalTrial
ERBB2 ERBB2 2064 MyCancerGenomeClinicalTrial
STAT5B STAT5B 6777 NCI
STAB2 STAB2 55576 NCI
SFTPA1 SFTPA1 653509 NCI
AQP8 AQP8 343 NCI
PSMA1 PSMA1 5682 MyCancerGenome
FGFR2 FGFR2 2263 CIViC
FLG FLG 2312 NCI
KCNH2 KCNH2 3757 NCI
PDGFRA PDGFRA 5156 ClearityFoundationClinicalTrial
MTOR MTOR 2475 CIViC
PRKCE PRKCE 5581 MyCancerGenome
PIK3R1 PIK3R1 5295 ClearityFoundationBiomarkers
PIK3CG PIK3CG 5294 MyCancerGenome
TPT1 TPT1 7178 NCI
PSMA3 PSMA3 5684 MyCancerGenome
INDO2 NA ClearityFoundationClinicalTrial
ROS1 ROS1 6098 DoCM
ABL NA TALC
SMO SMO 6608 CIViC
FGFR-3 FGFR3 2261 TALC
PARP1 PARP1 142 ClearityFoundationClinicalTrial
HSPB1 HSPB1 3315 CancerCommons
APLN APLN 8862 NCI
CTGF CCN2 1490 NCI
NR4A1 NR4A1 3164 NCI
C1S C1S 716 NCI
SLC1A1 SLC1A1 6505 NCI
SREBF1 SREBF1 6720 NCI
SMO SMO 6608 TALC
HDAC10 HDAC10 83933 ClearityFoundationClinicalTrial
CDK12 CDK12 51755 CIViC
HPRT1 HPRT1 3251 NCI
PDGFRA PDGFRA 5156 TALC
EGR2 EGR2 1959 NCI
EGFR EGFR 1956 NCI
SLCO1B1 SLCO1B1 10599 NCI
PIK3CA PIK3CA 5290 MyCancerGenome
HER3 ERBB3 2065 TALC
PSEN2 PSEN2 5664 MyCancerGenome
PTPRZ1 PTPRZ1 5803 NCI
NTRK1 NTRK1 4914 MyCancerGenomeClinicalTrial
APOA1 APOA1 335 NCI
AMH AMH 268 NCI
CTAG2 CTAG2 30848 CIViC
CEACAM6 CEACAM6 4680 NCI
DHPS DHPS 1725 NCI
ITGAV ITGAV 3685 NCI
LCAT LCAT 3931 NCI
ERBB5 NA ClearityFoundationClinicalTrial
MTHFR MTHFR 4524 NCI
PECAM1 PECAM1 5175 NCI
AQP1 AQP1 358 NCI
SRC SRC 6714 CancerCommons
HSPD1 HSPD1 3329 NCI
NR5A1 NR5A1 2516 NCI
FLT3 FLT3 2322 DoCM
ATXN1L ATXN1L 342371 CIViC
AHRR AHRR 57491 NCI
SMTN SMTN 6525 NCI
PTGER1 PTGER1 5731 NCI
DPYD DPYD 1806 NCI
NFKB NFKB2 4791 TALC
CXCR4 CXCR4 7852 NCI
CA3 CA3 761 NCI
CARTPT CARTPT 9607 NCI
VIM VIM 7431 NCI
PTPRD PTPRD 5789 CIViC
CDA CDA 978 NCI
EPOR EPOR 2057 CIViC
EIF4G1 EIF4G1 1981 NCI
ERBB4 ERBB4 2066 ClearityFoundationClinicalTrial
HLA-DRA HLA-DRA 3122 CIViC
FAS FAS 355 NCI
ANXA1 ANXA1 301 NCI
MGMT MGMT 4255 ClearityFoundationBiomarkers
ABCB1 ABCB1 5243 NCI
CASP8 CASP8 841 CIViC
CAMK4 CAMK4 814 NCI
BCL-W BCL2L2 599 TALC
CD28 CD28 940 NCI
PMS2 PMS2 5395 CIViC
MAP2K3 MAP2K3 5606 NCI
MAOB MAOB 4129 NCI
CSF1 CSF1 1435 CIViC
EPHA2 EPHA2 1969 MyCancerGenomeClinicalTrial
B2M B2M 567 NCI
DR4 NA TALC
GRB14 GRB14 2888 NCI
HPSE HPSE 10855 NCI
ERBB4 ERBB4 2066 CIViC
FGFR3 FGFR3 2261 CIViC
TNFRSF1B TNFRSF1B 7133 NCI
HER1 EGFR 1956 TALC
CTSD CTSD 1509 NCI
IL-12A IL12A 3592 ClearityFoundationClinicalTrial
PSEN1 PSEN1 5663 MyCancerGenome
FLT4 FLT4 2324 CancerCommons
INPPL1 INPPL1 3636 NCI
CREB1 CREB1 1385 NCI
PTH PTH 5741 NCI
CCL22 CCL22 6367 NCI
PSENEN PSENEN 55851 MyCancerGenome
HCK HCK 3055 NCI
CD27 CD27 939 NCI
HSPA5 HSPA5 3309 CIViC
CCK CCK 885 NCI
NA TALC
ROS1 ROS1 6098 MyCancerGenomeClinicalTrial
TXNIP TXNIP 10628 NCI
HRAS HRAS 3265 NCI
MYCN MYCN 4613 NCI
PIK3C3 PIK3C3 5289 MyCancerGenome
AKR1B1 AKR1B1 231 NCI
C-RAF RAF1 5894 TALC
EIF2B1 EIF2B1 1967 NCI
ABCB1 ABCB1 5243 CIViC
NECTIN4 NECTIN4 81607 CIViC
CCL21 CCL21 6366 NCI
CRBN CRBN 51185 CIViC
CRHR2 CRHR2 1395 NCI
F9 F9 2158 NCI
ANGPT2 ANGPT2 285 ClearityFoundationClinicalTrial
DIABLO DIABLO 56616 NCI
GDF15 GDF15 9518 NCI
EGFR EGFR 1956 MyCancerGenomeClinicalTrial
EPHA8 EPHA8 2046 NCI
S100A12 S100A12 6283 NCI
PSMD10P2 PSMD10P2 280644 MyCancerGenome
VDR VDR 7421 NCI
RAF1 RAF1 5894 MyCancerGenomeClinicalTrial
CDKN1B CDKN1B 1027 CIViC
AKT1 AKT1 207 CancerCommons
DDIT3 DDIT3 1649 NCI
TACR1 TACR1 6869 NCI
APOA2 APOA2 336 NCI
HDAC2 HDAC2 3066 TALC
YY1 YY1 7528 NCI
HMOX1 HMOX1 3162 NCI
TEC TEC 7006 NCI
FOSL1 FOSL1 8061 NCI
HPD HPD 3242 NCI
EGFR EGFR 1956 CIViC
SERPINE1 SERPINE1 5054 NCI
AQP9 AQP9 366 NCI
KIT KIT 3815 DoCM
NF1 NF1 4763 CIViC
RCSD1 RCSD1 92241 CIViC
CTSL1 CTSL 1514 NCI
MAP2K2 MAP2K2 5605 MyCancerGenomeClinicalTrial
ABCA1 ABCA1 19 NCI
KMT2A KMT2A 4297 CIViC
PPARD PPARD 5467 NCI
APH-1 APH1A 51107 TALC
BCR BCR 613 TALC
SRY SRY 6736 NCI
AKT2 AKT2 208 MyCancerGenomeClinicalTrial
TFF3 TFF3 7033 CIViC
THBD THBD 7056 NCI
SMO SMO 6608 MyCancerGenomeClinicalTrial
EEF1A1 EEF1A1 1915 NCI
SLC2A3 SLC2A3 6515 NCI
AURORA A AURKA 6790 TALC
STRAP STRAP 11171 NCI
MEK MAP2K7 5609 MyCancerGenome
IL-1R2 NA ClearityFoundationClinicalTrial
WT1 WT1 7490 CIViC
JAK1 JAK1 3716 CIViC
PIK3R6 PIK3R6 146850 MyCancerGenomeClinicalTrial
MET MET 4233 CancerCommons
PSMD10P3 PSMD10P3 338091 MyCancerGenome
RXRB RXRB 6257 TALC
CDK4 CDK4 1019 ClearityFoundationBiomarkers
IGFBP5 IGFBP5 3488 NCI
AKT3 AKT3 10000 ClearityFoundationClinicalTrial
CCL14 CCL14 6358 NCI
RPS19 RPS19 6223 NCI
IL5 IL5 3567 NCI
STAG3 STAG3 10734 CIViC
COIL COIL 8161 NCI
CDK5 CDK5 1020 ClearityFoundationClinicalTrial
PGP PGP 283871 ClearityFoundationBiomarkers
CYP3A4 CYP3A4 1576 NCI
PSMD4 PSMD4 5710 CIViC
SAMD3 SAMD3 154075 NCI
AKT AKT1 207 TALC
CD80 CD80 941 NCI
TYMS TYMS 7298 ClearityFoundationBiomarkers
CALCA CALCA 796 NCI
FCER2 FCER2 2208 NCI
HDC HDC 3067 NCI
SOAT1 SOAT1 6646 NCI
GRIA1 GRIA1 2890 NCI
IFIT2 IFIT2 3433 NCI
VEGFB VEGFB 7423 MyCancerGenome
ROS1 ROS1 6098 MyCancerGenome
PTK2 PTK2 5747 NCI
MET MET 4233 TALC
KIT KIT 3815 TALC
HOXB1 HOXB1 3211 NCI
PSMD2 PSMD2 5708 MyCancerGenome
FLT4 FLT4 2324 MyCancerGenomeClinicalTrial
TRK NA TALC
ITGAM ITGAM 3684 NCI
CDK2 CDK2 1017 MyCancerGenome
BCL2L11 BCL2L11 10018 CIViC
WEE1 WEE1 7465 MyCancerGenomeClinicalTrial
NTF4 NTF4 4909 NCI
PSMD14 PSMD14 10213 MyCancerGenome
EMP2 EMP2 2013 NCI
TUBB3 TUBB3 10381 ClearityFoundationBiomarkers
MT1E MT1E 4493 NCI
SULT2A1 SULT2A1 6822 NCI
CLUSTERIN CLU 1191 TALC
HIF1A HIF1A 3091 MyCancerGenomeClinicalTrial
ETV5 ETV5 2119 CIViC
DES DES 1674 NCI
GNA11 GNA11 2767 CIViC
GFRA1 GFRA1 2674 NCI
CDK7 CDK7 1022 CancerCommons
TNFSF11 TNFSF11 8600 ClearityFoundationClinicalTrial
MMP2 MMP2 4313 CIViC
CDKN2D CDKN2D 1032 NCI
FKBP1A FKBP1A 2280 ClearityFoundationClinicalTrial
CDH1 CDH1 999 NCI
C-MET MET 4233 ClearityFoundationClinicalTrial
P53 TP53 7157 TALC
UCP2 UCP2 7351 NCI
F2RL1 F2RL1 2150 NCI
NKX6-1 NKX6-1 4825 NCI
GCG GCG 2641 NCI
PIK3R2 PIK3R2 5296 MyCancerGenome
CDKN2A CDKN2A 1029 CIViC
CATHEPSIN K CTSK 1513 TALC
APC APC 324 NCI
PARP1 PARP1 142 MyCancerGenome
EREG EREG 2069 CIViC
ARAF ARAF 369 MyCancerGenomeClinicalTrial
LYN LYN 4067 TALC
CCND2 CCND2 894 NCI
CD-137 NA TALC
RON MST1R 4486 TALC
KIR2DL3 KIR2DL3 3804 NCI
TLR8 TLR8 51311 ClearityFoundationClinicalTrial
CYP17A1 CYP17A1 1586 CancerCommons
MAPK1 MAPK1 5594 NCI
RTN4 RTN4 57142 NCI
PIK3R3 PIK3R3 8503 MyCancerGenomeClinicalTrial
SDHB SDHB 6390 NCI
EPHB4 EPHB4 2050 TALC
CYR61 CCN1 3491 NCI
NF2 NF2 4771 CIViC
IRS2 IRS2 8660 NCI
TDO2 TDO2 6999 NCI
SERPINB3 SERPINB3 6317 NCI
FDFT1 FDFT1 2222 NCI
STAT6 STAT6 6778 NCI
RBL1 RBL1 5933 NCI
F11 F11 2160 NCI
CYSLTR1 CYSLTR1 10800 NCI
HMGCR HMGCR 3156 ClearityFoundationClinicalTrial
MAGE2 NA TALC
HTRA1 HTRA1 5654 NCI
NOTCH1 NOTCH1 4851 NCI
CDK4 CDK4 1019 CancerCommons
SLC28A1 SLC28A1 9154 NCI
NR2C1 NR2C1 7181 NCI
CXCL10 CXCL10 3627 NCI
MAGEA3 MAGEA3 4102 TALC
BRD2 BRD2 6046 NCI
PGR PGR 5241 ClearityFoundationBiomarkers
PREX2 PREX2 80243 CIViC
TSPO TSPO 706 NCI
STAT4 STAT4 6775 NCI
CXCR4 CXCR4 7852 TALC
ROCK2 ROCK2 9475 NCI
OSM OSM 5008 NCI
PTGER4 PTGER4 5734 NCI
MIR21 MIR21 406991 CIViC
PARP2 PARP2 10038 ClearityFoundationClinicalTrial
FUS1 NA TALC
EPHB4 EPHB4 2050 MyCancerGenome
HTR2A HTR2A 3356 NCI
PDGFRB PDGFRB 5159 ClearityFoundationClinicalTrial
FGFR3 FGFR3 2261 TALC
IRF3 IRF3 3661 NCI
PRKCD PRKCD 5580 NCI
RBP3 RBP3 5949 NCI
HOXA9 HOXA9 3205 NCI
CREBBP CREBBP 1387 CIViC
XDH XDH 7498 NCI
RASA1 RASA1 5921 CIViC
PIK3CA PIK3CA 5290 ClearityFoundationBiomarkers
TERT TERT 7015 CIViC
PSME4 PSME4 23198 MyCancerGenome
GRP GRP 2922 NCI
ARAF ARAF 369 DoCM
CXCR5 CXCR5 643 NCI
TAC3 TAC3 6866 NCI
B4GALNT1 B4GALNT1 2583 MyCancerGenome
TK2 TK2 7084 NCI
CDKN2A CDKN2A 1029 ClearityFoundationBiomarkers
PSMB10 PSMB10 5699 MyCancerGenome
ESR1 ESR1 2099 ClearityFoundationClinicalTrial
LTA4H LTA4H 4048 NCI
PTK2 PTK2 5747 CancerCommons
INHA INHA 3623 NCI
DDIT3 DDIT3 1649 CIViC
JAK1 JAK1 3716 DoCM
MET MET 4233 MyCancerGenome
RHEB RHEB 6009 CIViC
IL2RA IL2RA 3559 NCI
TEK TEK 7010 MyCancerGenomeClinicalTrial
SMARCB1 SMARCB1 6598 CIViC
CEACAM1 CEACAM1 634 NCI
HGFR MET 4233 TALC
AURKA AURKA 6790 MyCancerGenome
ANGPT1 ANGPT1 284 ClearityFoundationClinicalTrial
ERBB4 ERBB4 2066 DoCM
EGFR EGFR 1956 ClearityFoundationClinicalTrial
TBX21 TBX21 30009 NCI
ADAMTS4 ADAMTS4 9507 NCI
ANXA5 ANXA5 308 NCI
SST SST 6750 NCI
RET RET 5979 ClearityFoundationClinicalTrial
ALDH3A1 ALDH3A1 218 NCI
CD69 CD69 969 NCI
HSP90AA1 HSP90AA1 3320 MyCancerGenomeClinicalTrial
PTCH1 PTCH1 5727 MyCancerGenome
CD274 CD274 29126 CancerCommons
VPS37A VPS37A 137492 CIViC
CP CP 1356 NCI
CD13 ANPEP 290 TALC
RFC1 RFC1 5981 ClearityFoundationClinicalTrial
CTAG1B CTAG1B 1485 NCI
CDKN1C CDKN1C 1028 NCI
ITGB1 ITGB1 3688 TALC
NCSTN NCSTN 23385 TALC
HSF1 HSF1 3297 NCI
LDLR LDLR 3949 NCI
EPHB1 EPHB1 2047 NCI
LYN LYN 4067 CIViC
ADCYAP1R1 ADCYAP1R1 117 NCI
PTPRF PTPRF 5792 CIViC
PIK3C2A PIK3C2A 5286 MyCancerGenome
SPARC SPARC 6678 ClearityFoundationBiomarkers
PRIM1 PRIM1 5557 NCI
PDCD4 PDCD4 27250 CIViC
MEK1 MAP2K1 5604 ClearityFoundationClinicalTrial
ABL1 ABL1 25 CIViC
XRCC1 XRCC1 7515 NCI
ATF4 ATF4 468 NCI
CGB5 CGB5 93659 NCI
KCNA1 KCNA1 3736 NCI
NAPEPLD NAPEPLD 222236 NCI
ABCG2 ABCG2 9429 NCI
PIK3C2B PIK3C2B 5287 MyCancerGenome
BAX BAX 581 NCI
PRKAB1 PRKAB1 5564 NCI
ABCC10 ABCC10 89845 CIViC
CD22 CD22 933 NCI
ITGA11 ITGA11 22801 NCI
CD244 CD244 51744 NCI
PKN1 PKN1 5585 MyCancerGenome
MARK2 MARK2 2011 NCI
KCNA4 KCNA4 3739 NCI
EGFR EGFR 1956 TALC
TSC22D3 TSC22D3 1831 NCI
CDKN2C CDKN2C 1031 NCI
TNFRSF1A TNFRSF1A 7132 NCI
SRC SRC 6714 NCI
MTRR MTRR 4552 NCI
KDR KDR 3791 CIViC
CCND1 CCND1 595 NCI
XRCC5 XRCC5 7520 NCI
TGFB1 TGFB1 7040 NCI
TTN TTN 7273 NCI
CD38 CD38 952 MyCancerGenome
TPSAB1 TPSAB1 7177 NCI
PLG PLG 5340 NCI
TOP2A TOP2A 7153 NCI
ETAR EDNRA 1909 TALC
PRKD1 PRKD1 5587 NCI
ELK1 ELK1 2002 NCI
GHRH GHRH 2691 NCI
ERBB2 ERBB2 2064 DoCM
MT1F MT1F 4494 NCI
PSMA6 PSMA6 5687 MyCancerGenome
EMR2 NA NCI
PIK3CG PIK3CG 5294 MyCancerGenomeClinicalTrial
ALPP ALPP 250 NCI
SDF4 SDF4 51150 NCI
FGFR2 FGFR2 2263 MyCancerGenomeClinicalTrial
LPAR2 LPAR2 9170 NCI
HSPA9 HSPA9 3313 NCI
CEA NA TALC
TNFRSF8 TNFRSF8 943 MyCancerGenome
RET RET 5979 MyCancerGenome
ENO2 ENO2 2026 NCI
TNFRSF10C TNFRSF10C 8794 NCI
PI3 PI3 5266 NCI
DEFA1 DEFA1 1667 NCI
PBRM1 PBRM1 55193 CIViC
CD82 CD82 3732 NCI
PTP4A1 PTP4A1 7803 NCI
HDAC1 HDAC1 3065 CancerCommons
CGA CGA 1081 NCI
CYP27B1 CYP27B1 1594 NCI
PTEN PTEN 5728 MyCancerGenomeClinicalTrial
ALK ALK 238 MyCancerGenomeClinicalTrial
TPSB2 TPSB2 64499 NCI
B3GAT1 B3GAT1 27087 NCI
IRF2 IRF2 3660 NCI
MAP2K1 MAP2K1 5604 MyCancerGenomeClinicalTrial
SSTR2 SSTR2 6752 NCI
MAGEA3 MAGEA3 4102 NCI
FGFR1 FGFR1 2260 TALC
CDK4 CDK4 1019 MyCancerGenomeClinicalTrial
CD4 CD4 920 NCI
PHB2 PHB2 11331 NCI
ADIPOQ ADIPOQ 9370 NCI
PIK3R6 PIK3R6 146850 MyCancerGenome
CD163 CD163 9332 NCI
BIRC7 BIRC7 79444 CIViC
PDGFRB PDGFRB 5159 TALC
NPPC NPPC 4880 NCI
CCNE1 CCNE1 898 ClearityFoundationBiomarkers
PSMA2 PSMA2 5683 MyCancerGenome
IL27 IL27 246778 NCI
CAV1 CAV1 857 NCI
BLK BLK 640 TALC
ACP5 ACP5 54 NCI
GNRHR GNRHR 2798 NCI
RET RET 5979 CIViC
CYP3A CYP3A4 1576 NCI
CDC25C CDC25C 995 NCI
PARP2 PARP2 10038 CancerCommons
TBXA2R TBXA2R 6915 NCI
RANKL TNFSF11 8600 TALC
MAPK14 MAPK14 1432 ClearityFoundationClinicalTrial
ENOSF1 ENOSF1 55556 NCI
GLS GLS 2744 NCI
JUND JUND 3727 NCI
AKT2 AKT2 208 ClearityFoundationClinicalTrial
CUBN CUBN 8029 NCI
PARP NA TALC
KDR KDR 3791 CancerCommons
PZP PZP 5858 NCI
HDAC8 HDAC8 55869 TALC
RELA RELA 5970 NCI
ASS1 ASS1 445 CIViC
VEGFA VEGFA 7422 CIViC
PSMD10P1 PSMD10P1 170541 MyCancerGenome
CETP CETP 1071 NCI
PREP PREP 5550 NCI
SMARCA4 SMARCA4 6597 NCI
MUC5AC MUC5AC 4586 NCI
CCND1 CCND1 595 CIViC
MAP2K1 MAP2K1 5604 DoCM
H-RAS NA TALC
IL10 IL10 3586 NCI
ATM ATM 472 CIViC
SFTPB SFTPB 6439 NCI
MER NA TALC
GGT1 GGT1 2678 NCI
EDNRA EDNRA 1909 MyCancerGenomeClinicalTrial
MAGEA1 MAGEA1 4100 NCI
CBL CBL 867 DoCM
PPIB PPIB 5479 NCI
KIT KIT 3815 MyCancerGenome
FGFR NA TALC
HP HP 3240 NCI
BIRC5 BIRC5 332 TALC
DSG1 DSG1 1828 NCI
EGFR EGFR 1956 MyCancerGenome
RUNX3 RUNX3 864 NCI
CISH CISH 1154 NCI
CD247 CD247 919 NCI
IL8RB CXCR2 3579 NCI
EMP1 EMP1 2012 NCI
AKT1 AKT1 207 ClearityFoundationClinicalTrial
FOLR1 FOLR1 2348 NCI
MTORC1 NA TALC
AIFM1 AIFM1 9131 NCI
COL18A1 COL18A1 80781 NCI
SLC16A3 SLC16A3 9123 NCI
CD52 CD52 1043 MyCancerGenome
RRM1 RRM1 6240 ClearityFoundationClinicalTrial
SCG5 SCG5 6447 NCI
MUC16 MUC16 94025 NCI
CEL CEL 1056 NCI
SDC2 SDC2 6383 NCI
AKT1 AKT1 207 CIViC
BCAR3 BCAR3 8412 NCI
PRDX1 PRDX1 5052 NCI
MEK2 MAP2K2 5605 TALC
KDM5C KDM5C 8242 CIViC
PRF1 PRF1 5551 NCI
ATRX ATRX 546 CIViC
RSK2 RPS6KA3 6197 TALC
HES1 HES1 3280 NCI
PRKD3 PRKD3 23683 MyCancerGenome
SMAD7 SMAD7 4092 NCI
SDS SDS 10993 NCI
LRP1B LRP1B 53353 CIViC
RBP4 RBP4 5950 NCI
PSMB9 PSMB9 5698 MyCancerGenome
IRAK4 IRAK4 51135 NCI
KCNA2 KCNA2 3737 NCI
TAT TAT 6898 NCI
MPO MPO 4353 NCI
THBS1 THBS1 7057 NCI
LEP LEP 3952 NCI
PBK PBK 55872 CIViC
MTOR MTOR 2475 MyCancerGenome
TOP1 TOP1 7150 ClearityFoundationBiomarkers
CSNK2A1 CSNK2A1 1457 NCI
PYY PYY 5697 NCI
MET MET 4233 CIViC
PTGES3 PTGES3 10728 NCI
KMT2C KMT2C 58508 CIViC
PLA2G1B PLA2G1B 5319 NCI
TAGLN TAGLN 6876 NCI
DCK DCK 1633 NCI
ERBB2 ERBB2 2064 ClearityFoundationClinicalTrial
SMOX SMOX 54498 NCI
SCGB1A1 SCGB1A1 7356 NCI
CCL8 CCL8 6355 NCI
PSEN1 PSEN1 5663 TALC
MMP2 MMP2 4313 TALC
PSMB1 PSMB1 5689 MyCancerGenome
MAPKAPK2 MAPKAPK2 9261 NCI
GCLM GCLM 2730 NCI
FANCC FANCC 2176 CIViC
DBI DBI 1622 NCI
TNFSF13B TNFSF13B 10673 MyCancerGenome
IL9R IL9R 3581 NCI
LGALS2 LGALS2 3957 NCI
BTK BTK 695 MyCancerGenome
PTGES PTGES 9536 NCI
WEE1 WEE1 7465 CIViC
ERBB3 ERBB3 2065 CIViC
ARID1A ARID1A 8289 CIViC
HDAC9 HDAC9 9734 ClearityFoundationClinicalTrial
HDAC9 HDAC9 9734 MyCancerGenome
JAK2 JAK2 3717 MyCancerGenome
TRPV6 TRPV6 55503 ClearityFoundationClinicalTrial
FST FST 10468 NCI
IL8 CXCL8 3576 NCI
PSEN1 PSEN1 5663 NCI
IRF1 IRF1 3659 NCI
BRD4 BRD4 23476 CIViC
PTGS2 PTGS2 5743 CIViC
PIK3C2G PIK3C2G 5288 MyCancerGenome
PIK3CA PIK3CA 5290 NCI
LDHA LDHA 3939 NCI
CD274 CD274 29126 MyCancerGenome
MAP2K7 MAP2K7 5609 MyCancerGenomeClinicalTrial
MAP2K2 MAP2K2 5605 MyCancerGenome
CDK7 CDK7 1022 ClearityFoundationClinicalTrial
AGT AGT 183 NCI
CFI CFI 3426 NCI
CHK2 NA TALC
CCR2 CCR2 729230 NCI
PTK2B PTK2B 2185 CancerCommons
PDGFRB PDGFRB 5159 MyCancerGenome
TFAP2A TFAP2A 7020 NCI
IRS2 IRS2 8660 CIViC
ACTB ACTB 60 NCI
A2M A2M 2 NCI
UGT1A10 UGT1A10 54575 NCI
NCSTN NCSTN 23385 MyCancerGenome
TFF2 TFF2 7032 NCI
AKT3 AKT3 10000 CIViC
PSMC3 PSMC3 5702 MyCancerGenome
EGF EGF 1950 TALC
BCL2 BCL2 596 ClearityFoundationClinicalTrial
PARP-2 PARP2 10038 TALC
ABL1 ABL1 25 MyCancerGenome
PSMA7 PSMA7 5688 MyCancerGenome
CYP4B1 CYP4B1 1580 NCI
MMP9 MMP9 4318 CIViC
NTF3 NTF3 4908 NCI
MBL2 MBL2 4153 NCI
COL1A2 COL1A2 1278 NCI
SP3 SP3 6670 NCI
EVI1 NA NCI
GLO1 GLO1 2739 NCI
MSH6 MSH6 2956 CIViC
HTR4 HTR4 3360 NCI
ADM ADM 133 NCI
ATIC ATIC 471 NCI
DHFR DHFR 1719 NCI
PTPN13 PTPN13 5783 NCI
SRGN SRGN 5552 NCI
S100A2 S100A2 6273 NCI
FAAH FAAH 2166 NCI
ALK ALK 238 CancerCommons
CYP51A1 CYP51A1 1595 NCI
RORA RORA 6095 NCI
PI3KCB NA ClearityFoundationClinicalTrial
DR5 TNFRSF10B 8795 TALC
DHODH DHODH 1723 NCI
ABCG4 ABCG4 64137 NCI
HSP90AA2 HSP90AA2P 3324 MyCancerGenomeClinicalTrial
FGFR1 FGFR1 2260 CIViC
FUS FUS 2521 NCI
TOP1 TOP1 7150 MyCancerGenomeClinicalTrial
SLPI SLPI 6590 NCI
WT1 WT1 7490 TALC
FAK PTK2 5747 TALC
NF1 NF1 4763 ClearityFoundationBiomarkers
JAK2 JAK2 3717 CIViC
SLCO1A2 SLCO1A2 6579 NCI
UGT1A UGT1A 7361 CIViC
FGFR1 FGFR1 2260 MyCancerGenome
IDH1 IDH1 3417 CIViC
ITGAV ITGAV 3685 TALC
RET RET 5979 DoCM
PLA2G2A PLA2G2A 5320 NCI
EPO EPO 2056 NCI
DCT DCT 1638 NCI
PCBD1 PCBD1 5092 NCI
GPD2 GPD2 2820 NCI
PNMT PNMT 5409 NCI
PDGFA PDGFA 5154 MyCancerGenomeClinicalTrial
PIK3R3 PIK3R3 8503 MyCancerGenome
ERRFI1 ERRFI1 54206 CIViC
ADH4 ADH4 127 NCI
RAC1 RAC1 5879 CIViC
ETV4 ETV4 2118 CIViC
PIP PIP 5304 NCI
DUSP6 DUSP6 1848 NCI
SOD2 SOD2 6648 NCI
STAT1 STAT1 6772 CIViC
SI SI 6476 NCI
RLN2 RLN2 6019 NCI
EIF4EBP1 EIF4EBP1 1978 NCI
IFI27 IFI27 3429 NCI
MYC MYC 4609 ClearityFoundationBiomarkers
PSMC6 PSMC6 5706 MyCancerGenome
IL7R IL7R 3575 DoCM
FGFR2 FGFR2 2263 DoCM
TAC1 TAC1 6863 NCI
CDK9 CDK9 1025 CancerCommons
YES YES1 7525 TALC
PDGFRA PDGFRA 5156 MyCancerGenome
CNR1 CNR1 1268 NCI
FGFR2 FGFR2 2263 ClearityFoundationClinicalTrial
PSMD4P1 PSMD4P1 54035 MyCancerGenome
HYAL2 HYAL2 8692 NCI
ABCC4 ABCC4 10257 NCI
SAA1 SAA1 6288 NCI
VAV1 VAV1 7409 NCI
PD-1 NA TALC
FH FH 2271 NCI
TRAIL-R1 TNFRSF10A 8797 TALC
PDCD1LG2 PDCD1LG2 80380 CIViC
PIK3CA PIK3CA 5290 CIViC
AGTR1 AGTR1 185 NCI
FYN FYN 2534 NCI
FLCN FLCN 201163 CIViC
GAPDH GAPDH 2597 NCI
PDE5A PDE5A 8654 NCI
NTRK1 NTRK1 4914 ClearityFoundationClinicalTrial
FLT1 FLT1 2321 ClearityFoundationClinicalTrial
MTOR MTOR 2475 MyCancerGenomeClinicalTrial
IBSP IBSP 3381 NCI
BTK BTK 695 CIViC
FLK1 KDR 3791 ClearityFoundationClinicalTrial
PDGFRB PDGFRB 5159 CIViC
ERCC1 ERCC1 2067 NCI
REG1A REG1A 5967 NCI
PC PC 5091 NCI
FGF2 FGF2 2247 CIViC
CYP2C8 CYP2C8 1558 NCI
MC2R MC2R 4158 NCI
GALC GALC 2581 NCI
FGFR-1 FGFR1 2260 TALC
TLR3 TLR3 7098 NCI
NOS1 NOS1 4842 NCI
FRK FRK 2444 MyCancerGenomeClinicalTrial
TOP1 TOP1 7150 CIViC
GNMT GNMT 27232 NCI
HEXB HEXB 3074 NCI
CDK1 CDK1 983 ClearityFoundationClinicalTrial
CCND3 CCND3 896 CIViC
EIF2S1 EIF2S1 1965 NCI
NAPRT NAPRT 93100 CIViC
GRM1 GRM1 2911 NCI
TEAD1 TEAD1 7003 NCI
PTCH1 PTCH1 5727 NCI
BIRC2 BIRC2 329 ClearityFoundationClinicalTrial
RAF-1 RAF1 5894 TALC
PDGFRA PDGFRA 5156 MyCancerGenomeClinicalTrial
UOX UOX 391051 NCI
PSMC2 PSMC2 5701 MyCancerGenome
CD20 NA MyCancerGenome
TP53 TP53 7157 NCI
CR1 CR1 1378 NCI
NCOA3 NCOA3 8202 NCI
ITGA5 ITGA5 3678 NCI
CDK9 CDK9 1025 CIViC
CCL25 CCL25 6370 NCI
FGF3 FGF3 2248 NCI
CSF1R CSF1R 1436 NCI
VEGFR2 KDR 3791 TALC
NQO1 NQO1 1728 NCI
NTRK1 NTRK1 4914 NCI
PSMD10 PSMD10 5716 MyCancerGenome
KIR3DL3 KIR3DL3 115653 ClearityFoundationClinicalTrial
BRD4 BRD4 23476 NCI
TRAIL-R2 TNFRSF10B 8795 TALC
BRCA2 BRCA2 675 CIViC
PTPN12 PTPN12 5782 CIViC
NR4A3 NR4A3 8013 NCI
RUNX1 RUNX1 861 NCI
TSHB TSHB 7252 NCI
FGR FGR 2268 TALC
PSME3 PSME3 10197 MyCancerGenome
FNTA FNTA 2339 MyCancerGenome
SLC25A5 SLC25A5 292 NCI
ADRB2 ADRB2 154 NCI
TEK TEK 7010 ClearityFoundationClinicalTrial
TERC TERC 7012 NCI
HSPB1 HSPB1 3315 NCI
VEGF VEGFA 7422 TALC
CCND3 CCND3 896 ClearityFoundationBiomarkers
PTHLH PTHLH 5744 NCI
FASN FASN 2194 NCI
PSMB4 PSMB4 5692 MyCancerGenome
AR AR 367 NCI
STAT3 STAT3 6774 TALC
EPHA2 EPHA2 1969 ClearityFoundationClinicalTrial
HMOX1 HMOX1 3162 CIViC
ALPL ALPL 249 NCI
HDAC9 HDAC9 9734 TALC
ALOX5AP ALOX5AP 241 NCI
NFE2L2 NFE2L2 4780 NCI
HLA-C HLA-C 3107 CIViC
ATF2 ATF2 1386 NCI
MUC16 MUC16 94025 ClearityFoundationClinicalTrial
ACO1 ACO1 48 NCI
IL6R IL6R 3570 MyCancerGenome
UGT1A4 UGT1A4 54657 NCI
THBS1 THBS1 7057 TALC
CYP1A2 CYP1A2 1544 NCI
GSTA1 GSTA1 2938 NCI
TSC2 TSC2 7249 CIViC
FLT-3 FLT3 2322 TALC
AKT3 AKT3 10000 MyCancerGenomeClinicalTrial
HDAC1 HDAC1 3065 TALC
PPA1 PPA1 5464 NCI
PDGFB PDGFB 5155 CancerCommons
ZFP36L2 ZFP36L2 678 NCI
UGT1A5 UGT1A5 54579 NCI
PPP1R1B PPP1R1B 84152 NCI
SLC2A1 SLC2A1 6513 NCI
SLC16A1 SLC16A1 6566 NCI
BCL2L2 BCL2L2 599 NCI
SNW1 SNW1 22938 NCI
MYB MYB 4602 NCI
CENP-E CENPE 1062 TALC
VEGFR-2 KDR 3791 TALC
DPYD DPYD 1806 CIViC
PSMA4 PSMA4 5685 MyCancerGenome
EP-CAM EPCAM 4072 TALC
LPL LPL 4023 NCI
IKZF1 IKZF1 10320 CIViC
MIF MIF 4282 NCI
BCL2 BCL2 596 ClearityFoundationBiomarkers
FEN1 FEN1 2237 NCI
HSPG2 HSPG2 3339 NCI
GAS6 GAS6 2621 NCI
NTRK1 NTRK1 4914 CIViC
MAPK9 MAPK9 5601 NCI
AKT1 AKT1 207 MyCancerGenomeClinicalTrial
PSME2 PSME2 5721 MyCancerGenome
ABP1 NA NCI
LCK LCK 3932 TALC
ADAMTS5 ADAMTS5 11096 NCI
CARD9 CARD9 64170 NCI
MAP2K2 MAP2K2 5605 CIViC
EWSR1 EWSR1 2130 CIViC
NTRK2 NTRK2 4915 CIViC
JAK2 JAK2 3717 MyCancerGenomeClinicalTrial
VEGFB VEGFB 7423 MyCancerGenomeClinicalTrial
TFPI TFPI 7035 NCI
FLT1 FLT1 2321 CancerCommons
PIK3CB PIK3CB 5291 MyCancerGenomeClinicalTrial
PDCD1 PDCD1 5133 MyCancerGenome
ADRA1D ADRA1D 146 NCI
GPT GPT 2875 NCI
PCSK1 PCSK1 5122 NCI
ATR ATR 545 ClearityFoundationBiomarkers
AGTR2 AGTR2 186 NCI
RAB5A RAB5A 5868 NCI
TLR9 TLR9 54106 TALC
MTAP MTAP 4507 NCI
FGFR4 FGFR4 2264 ClearityFoundationClinicalTrial
EIF2AK2 EIF2AK2 5610 NCI
VEGFR1 FLT1 2321 MyCancerGenome
RRM1 RRM1 6240 CIViC
MUC2 MUC2 4583 NCI
UGT1A6 UGT1A6 54578 NCI
SNAP25 SNAP25 6616 NCI
CHI3L1 CHI3L1 1116 NCI
BAP1 BAP1 8314 CIViC
PTEN PTEN 5728 NCI
LUM LUM 4060 NCI
KRAS KRAS 3845 ClearityFoundationBiomarkers
NODAL NODAL 4838 NCI
FGFR4 FGFR4 2264 CancerCommons
ERBB3 ERBB3 2065 ClearityFoundationClinicalTrial
AURKB AURKB 9212 ClearityFoundationClinicalTrial
ME3 ME3 10873 NCI
CD274 CD274 29126 CIViC
FCGR1A FCGR1A 2209 NCI
HGF HGF 3082 MyCancerGenome
MAP2K1 MAP2K1 5604 CancerCommons
CTLA4 CTLA4 1493 NCI
DHFR DHFR 1719 ClearityFoundationClinicalTrial
MMP3 MMP3 4314 TALC
VEGFC VEGFC 7424 CIViC
MSR1 MSR1 4481 NCI
PIK3R4 PIK3R4 30849 MyCancerGenomeClinicalTrial
DRAM DRAM1 55332 NCI
ERBB4 ERBB4 2066 MyCancerGenomeClinicalTrial
TFPI2 TFPI2 7980 NCI
BRAF BRAF 673 CancerCommons
CIC CIC 23152 CIViC
MAPK11 MAPK11 5600 MyCancerGenomeClinicalTrial
HDAC11 HDAC11 79885 ClearityFoundationClinicalTrial
LIPC LIPC 3990 NCI
CAMK2G CAMK2G 818 NCI
FGFR2 FGFR2 2263 MyCancerGenome
IRS1 IRS1 3667 NCI
AURKC AURKC 6795 ClearityFoundationClinicalTrial
AURORA B AURKB 9212 TALC
LAMA5 LAMA5 3911 NCI
E2F1 E2F1 1869 NCI
HDGF HDGF 3068 NCI
ANGPT2 ANGPT2 285 NCI
TPSD1 TPSD1 23430 NCI
CBL CBL 867 NCI
SMARCA4 SMARCA4 6597 CIViC
BCL-2 BCL2 596 TALC
EGFR EGFR 1956 DoCM
GSTM1 GSTM1 2944 NCI
NPM1 NPM1 4869 CIViC
CCL5 CCL5 6352 NCI
CCL4 CCL4 6351 NCI
DNMT3A DNMT3A 1788 CIViC
SULT1A2 SULT1A2 6799 NCI
PSMD13 PSMD13 5719 MyCancerGenome
ETV1 ETV1 2115 CIViC
MTR MTR 4548 NCI
MET MET 4233 ClearityFoundationClinicalTrial
TNFAIP1 TNFAIP1 7126 NCI
TSC1 TSC1 7248 CIViC
RNF112 RNF112 7732 NCI
IL3RA IL3RA 3563 NCI
CD55 CD55 1604 NCI
GRM2 GRM2 2912 NCI
PALB2 PALB2 79728 CIViC
B2GP-1 NA TALC
TYMS TYMS 7298 NCI
FLT3 FLT3 2322 CancerCommons
PIGF PIGF 5281 TALC
NRIP1 NRIP1 8204 NCI
PTGS2 PTGS2 5743 NCI
SSTR5 SSTR5 6755 NCI
IGFBP1 IGFBP1 3484 NCI
ESR1 ESR1 2099 TALC
HSD11B2 HSD11B2 3291 NCI
ASNS ASNS 440 CIViC
MPST MPST 4357 NCI
PDHX PDHX 8050 NCI
KDR KDR 3791 MyCancerGenome
ERBB2 ERBB2 2064 CIViC
NOL1 NA NCI
SLC22A3 SLC22A3 6581 NCI
ERBB3 ERBB3 2065 MyCancerGenome
F2R F2R 2149 NCI
FLT1 FLT1 2321 MyCancerGenomeClinicalTrial
PRKCQ PRKCQ 5588 MyCancerGenome
MIA MIA 8190 NCI
CSF3R CSF3R 1441 CIViC
FGF2 FGF2 2247 TALC
RRM2B RRM2B 50484 ClearityFoundationClinicalTrial
DDR2 DDR2 4921 MyCancerGenomeClinicalTrial
KCNA5 KCNA5 3741 NCI
PIK3CB PIK3CB 5291 NCI
PLK1 PLK1 5347 NCI
CTLA-4 CTLA4 1493 ClearityFoundationClinicalTrial
PTGS2 PTGS2 5743 TALC
MSH2 MSH2 4436 CIViC
CRABP2 CRABP2 1382 NCI
CD83 CD83 9308 NCI
CDK1 CDK1 983 MyCancerGenome
FADD FADD 8772 NCI
CBS CBS 875 NCI
TPM3 TPM3 7170 NCI
CD38 CD38 952 NCI
TBP TBP 6908 NCI
HSPB2 HSPB2 3316 NCI
PLTP PLTP 5360 NCI
PLAT PLAT 5327 NCI
IL1R1 IL1R1 3554 NCI
CCL1 CCL1 6346 NCI
ERBB2 ERBB2 2064 NCI
PSMC4 PSMC4 5704 MyCancerGenome
ARF6 ARF6 382 NCI
CDK2 CDK2 1017 MyCancerGenomeClinicalTrial
PDGFRB PDGFRB 5159 MyCancerGenomeClinicalTrial
RET RET 5979 TALC
ESR1 ESR1 2099 ClearityFoundationBiomarkers
TIE2 TEK 7010 TALC
CKM CKM 1158 NCI
HDAC7 HDAC7 51564 MyCancerGenome
GGH GGH 8836 NCI
GRIN1 GRIN1 2902 NCI
EDNRB EDNRB 1910 NCI
PYGM PYGM 5837 NCI
WEE1 WEE1 7465 ClearityFoundationClinicalTrial
CCKBR CCKBR 887 NCI
PVALB PVALB 5816 NCI
BCR BCR 613 NCI
RARB RARB 5915 NCI
BDNF BDNF 627 NCI
HSPA4 HSPA4 3308 NCI
ALOX5 ALOX5 240 NCI
NOTCH1 NOTCH1 4851 MyCancerGenome
BAX BAX 581 TALC
BRCA1 BRCA1 672 NCI
ERCC2 ERCC2 2068 CIViC
NOTCH1 NOTCH1 4851 CancerCommons
MAGE12 MAGEA12 4111 TALC
MERTK MERTK 10461 CIViC
CRMP1 CRMP1 1400 NCI
ARAF ARAF 369 MyCancerGenome
DNTT DNTT 1791 NCI
P53 TP53 7157 ClearityFoundationClinicalTrial
FOLH1 FOLH1 2346 NCI
TAF1 TAF1 6872 NCI
AKT1 AKT1 207 ClearityFoundationBiomarkers
RARA RARA 5914 NCI
CD9 CD9 928 NCI
AREG AREG 374 CIViC
DBH DBH 1621 NCI
TMSB10 TMSB10 9168 NCI
TP53 TP53 7157 CIViC
SRC SRC 6714 MyCancerGenome
ERBB2 ERBB2 2064 ClearityFoundationBiomarkers
CDK5 CDK5 1020 MyCancerGenome
MAGE-3 NA TALC
ITGB5 ITGB5 3693 TALC
H3-3A H3-3A 3020 CIViC
DLL4 DLL4 54567 TALC
STAR STAR 6770 NCI
MS4A1 MS4A1 931 MyCancerGenome
H19 H19 283120 NCI
PMP22 PMP22 5376 NCI
NCF1 NCF1 653361 NCI
RXRG RXRG 6258 TALC
DUSP1 DUSP1 1843 NCI
GNAS GNAS 2778 CIViC
GADD45A GADD45A 1647 NCI
CRTC1 CRTC1 23373 ClearityFoundationClinicalTrial
WNT7A WNT7A 7476 NCI
IL1B IL1B 3553 MyCancerGenome
DDC DDC 1644 NCI
PKCA PRKCA 5578 TALC
RPS6KB1 RPS6KB1 6198 NCI
PDCD1 PDCD1 5133 CancerCommons
GATA4 GATA4 2626 NCI
JAK3 JAK3 3718 CIViC
TGFB2 TGFB2 7042 TALC
STAG2 STAG2 10735 CIViC
ANPEP ANPEP 290 NCI
FCGR3B FCGR3B 2215 NCI
CSF1 CSF1 1435 NCI
STK11 STK11 6794 DoCM
ACTC1 ACTC1 70 NCI
RIT1 RIT1 6016 CIViC
PSMB7 PSMB7 5695 MyCancerGenome
RICTOR RICTOR 253260 MyCancerGenome
ALK ALK 238 NCI
CHST11 CHST11 50515 NCI
ERVK2 NA NCI
PTGER3 PTGER3 5733 NCI
MT3 MT3 4504 NCI
PML PML 5371 CIViC
PIK3CA PIK3CA 5290 MyCancerGenomeClinicalTrial
EDN1 EDN1 1906 NCI
ARAF ARAF 369 CIViC
PIPSL PIPSL 266971 MyCancerGenome
CYP3A7 CYP3A7 1551 NCI
HGF HGF 3082 TALC
NTS NTS 4922 NCI
SLCO2B1 SLCO2B1 11309 NCI
TARP NA NCI
PSMD7 PSMD7 5713 NCI
BRAF BRAF 673 MyCancerGenomeClinicalTrial
TLE3 TLE3 7090 ClearityFoundationBiomarkers
PRKD1 PRKD1 5587 MyCancerGenome
ITGA5 ITGA5 3678 TALC
PI3KCG NA ClearityFoundationClinicalTrial
EPHA2 EPHA2 1969 DoCM
PTP4A3 PTP4A3 11156 CIViC
LYN LYN 4067 MyCancerGenome
SLAMF7 SLAMF7 57823 MyCancerGenome
DPP4 DPP4 1803 NCI
SMAD2 SMAD2 4087 NCI
NRG1 NRG1 3084 CIViC
CYP1B1 CYP1B1 1545 NCI
ARNT ARNT 405 NCI
TPO TPO 7173 NCI
DEPTOR DEPTOR 64798 MyCancerGenome
CFLAR CFLAR 8837 ClearityFoundationClinicalTrial
ALK ALK 238 CIViC
GRIA3 GRIA3 2892 NCI
K-RAS KRAS 3845 TALC
PSMD8 PSMD8 5714 MyCancerGenome
ATP7B ATP7B 540 NCI
ALCAM ALCAM 214 CIViC
MUC1 MUC1 4582 NCI
IL6 IL6 3569 NCI
AURKC AURKC 6795 MyCancerGenome
RNR NR2E3 10002 TALC
MATK MATK 4145 NCI
SLC11A1 SLC11A1 6556 NCI
CYP1A1 CYP1A1 1543 NCI
CDK2 CDK2 1017 CIViC
MAP2K1 MAP2K1 5604 MyCancerGenome
BMP10 BMP10 27302 ClearityFoundationClinicalTrial
TOB1 TOB1 10140 NCI
PI3KCD PIK3CD 5293 ClearityFoundationClinicalTrial
PSMB6 PSMB6 5694 MyCancerGenome
BIRC5 BIRC5 332 CIViC
IGF-1R IGF1R 3480 TALC
BGLAP BGLAP 632 NCI
ITGAL ITGAL 3683 NCI
FYN FYN 2534 TALC
RRM1 RRM1 6240 NCI
FGFR1 FGFR1 2260 NCI
DNAJB1 DNAJB1 3337 NCI
PSMB2 PSMB2 5690 MyCancerGenome
ADK ADK 132 NCI
SYP SYP 6855 NCI
XIAP XIAP 331 TALC
HIF-1A HIF1A 3091 TALC
PLCG2 PLCG2 5336 DoCM
CRKL CRKL 1399 CIViC
RICTOR RICTOR 253260 CIViC
H3C2 H3C2 8358 CIViC
ELAVL1 ELAVL1 1994 NCI
DTYMK DTYMK 1841 NCI
STIM2 STIM2 57620 NCI
PMAIP1 PMAIP1 5366 NCI
VWF VWF 7450 NCI
VEGFR-3 FLT4 2324 TALC
MAP2K1 MAP2K1 5604 CIViC
STAT2 STAT2 6773 NCI
HDAC3 HDAC3 8841 TALC
FOXP3 FOXP3 50943 CIViC
PAX2 PAX2 5076 NCI
MEK2 MAP2K2 5605 ClearityFoundationClinicalTrial
IGF1R IGF1R 3480 CancerCommons
NRG1 NRG1 3084 NCI
PIK3R2 PIK3R2 5296 MyCancerGenomeClinicalTrial
OCLN OCLN 100506658 NCI
CDK5 CDK5 1020 CancerCommons
THY1 THY1 7070 NCI
MUC-1 NA TALC
IDH2 IDH2 3418 CIViC
STK11 STK11 6794 CIViC
FOLH1 FOLH1 2346 CancerCommons
HDAC11 HDAC11 79885 TALC
FCGR3A FCGR3A 2214 NCI
BCL2 BCL2 596 NCI
AURKB AURKB 9212 MyCancerGenome
CHKA CHKA 1119 NCI
FLT1 FLT1 2321 MyCancerGenome
PRKD2 PRKD2 25865 MyCancerGenome
IL17RC IL17RC 84818 NCI
S100A8 S100A8 6279 NCI
AURKA AURKA 6790 CancerCommons
MDK MDK 4192 NCI
GC GC 2638 NCI
NOTCH4 NOTCH4 4855 MyCancerGenome
MMP14 MMP14 4323 TALC
FOXC2 FOXC2 2303 CIViC
CST4 CST4 1472 NCI
CXCL2 CXCL2 2920 NCI
CTSK CTSK 1513 NCI
IGFBP4 IGFBP4 3487 NCI
FLT3 FLT3 2322 CIViC
CD74 CD74 972 MyCancerGenome
EDN3 EDN3 1908 NCI
ALB ALB 213 NCI
CYP3A5 CYP3A5 1577 NCI
STS STS 412 NCI
MDH2 MDH2 4191 NCI
CDK1 CDK1 983 CancerCommons
HIF1A HIF1A 3091 NCI
ALDH1A2 ALDH1A2 8854 NCI
CDK2 CDK2 1017 NCI
ERCC6 ERCC6 2074 NCI
FLT3 FLT3 2322 MyCancerGenomeClinicalTrial
RRM2 RRM2 6241 ClearityFoundationClinicalTrial
PRKCD PRKCD 5580 MyCancerGenome
DUSP6 DUSP6 1848 CIViC
CDK6 CDK6 1021 CancerCommons
GNRH1 GNRH1 2796 NCI
HNF4A HNF4A 3172 NCI
DPYSL3 DPYSL3 1809 NCI
FGFR1 FGFR1 2260 MyCancerGenomeClinicalTrial
TLR4 TLR4 7099 NCI
PRKAA1 PRKAA1 5562 ClearityFoundationClinicalTrial
AHR AHR 196 NCI
GPX1 GPX1 2876 NCI
NECTIN4 NECTIN4 81607 TALC
CHK 1 NA TALC
C-MET MET 4233 TALC
IR INSR 3643 TALC
PSMC3IP PSMC3IP 29893 MyCancerGenome
FLT4 FLT4 2324 CIViC
TACSTD1 EPCAM 4072 NCI
ML-IAP BIRC7 79444 TALC
EGF EGF 1950 CIViC
GAL GAL 51083 NCI
PTGDS PTGDS 5730 NCI
PSMA5 PSMA5 5686 MyCancerGenome
MYC MYC 4609 CIViC
TYMP TYMP 1890 NCI
AR AR 367 CIViC
VIPR1 VIPR1 7433 NCI
AKR1C3 AKR1C3 8644 NCI
PSMA8 PSMA8 143471 MyCancerGenome
ACLY ACLY 47 NCI
SLAMF1 SLAMF1 6504 NCI
TYK2 TYK2 7297 TALC
SGK1 SGK1 6446 NCI
HIST3H2A H2AW 92815 NCI
MEK NA TALC
FCGR2B FCGR2B 2213 NCI
HMGB1 HMGB1 3146 NCI
IL18 IL18 3606 NCI
RXRA RXRA 6256 TALC
N/A NA MyCancerGenomeClinicalTrial
KIT KIT 3815 CIViC
IFNGR1 IFNGR1 3459 NCI
PI3KCA NA ClearityFoundationClinicalTrial
WWOX WWOX 51741 NCI
KRAS KRAS 3845 MyCancerGenomeClinicalTrial
MDM2 MDM2 4193 NCI
CEACAM7 CEACAM7 1087 NCI
FGFR2 FGFR2 2263 TALC
CYP2C9 CYP2C9 1559 NCI
MONTANIDE ISA 51 NA TALC
PRKCA PRKCA 5578 MyCancerGenome
G6PD G6PD 2539 NCI
APH1A APH1A 51107 ClearityFoundationClinicalTrial
CST3 CST3 1471 NCI
CDK9 CDK9 1025 MyCancerGenome
PAEP PAEP 5047 NCI
HUS1 HUS1 3364 NCI
MT1JP MT1JP 4498 NCI
IL6R IL6R 3570 NCI
MSH6 MSH6 2956 NCI
RAF NA TALC
CTNNB1 CTNNB1 1499 CIViC
BDKRB2 BDKRB2 624 NCI
CORT CORT 1325 NCI
PTPN1 PTPN1 5770 NCI
MAP2K4 MAP2K4 6416 MyCancerGenomeClinicalTrial
HAS3 HAS3 3038 NCI
CYP7B1 CYP7B1 9420 NCI
BLM BLM 641 NCI
IFNA1 IFNA1 3439 NCI
MIRN125B2 MIR125B2 406912 NCI
PIK3R5 PIK3R5 23533 MyCancerGenomeClinicalTrial
PDGFD PDGFD 80310 MyCancerGenomeClinicalTrial
PSME2P2 PSME2P2 338099 MyCancerGenome
ISG15 ISG15 9636 MyCancerGenomeClinicalTrial
CDKN1B CDKN1B 1027 NCI
CRTC2 CRTC2 200186 ClearityFoundationClinicalTrial
SMO SMO 6608 MyCancerGenome
MTOR MTOR 2475 DoCM
DLL3 DLL3 10683 CIViC
IL-12B IL12B 3593 ClearityFoundationClinicalTrial
MGMT MGMT 4255 CIViC
ICAM3 ICAM3 3385 NCI
PSMD7 PSMD7 5713 MyCancerGenome
GDA GDA 9615 NCI
PDGFR NA TALC
MAPK10 MAPK10 5602 NCI
SYK SYK 6850 CIViC
SHBG SHBG 6462 NCI
PARP-1 PARP1 142 TALC
CD14 CD14 929 NCI
CFLAR CFLAR 8837 NCI
BRAF BRAF 673 MyCancerGenome
PSMB5 PSMB5 5693 MyCancerGenome
RAF-1 RAF1 5894 MyCancerGenomeClinicalTrial
SLAMF6 SLAMF6 114836 NCI
SLC1A3 SLC1A3 6507 NCI
CD44 CD44 960 NCI
ELA2 ELANE 1991 NCI
FOXO1 FOXO1 2308 NCI
SSTR1 SSTR1 6751 NCI
CD63 CD63 967 NCI
AQP7 AQP7 364 NCI
RAF1 RAF1 5894 CIViC
PARP1 PARP1 142 CIViC
CR2 CR2 1380 NCI
PSMD3 PSMD3 5709 MyCancerGenome
TNF TNF 7124 TALC
CDC25B CDC25B 994 NCI
PIK3CD PIK3CD 5293 MyCancerGenome
HRAS HRAS 3265 CIViC
PLK1 PLK1 5347 TALC
CCR4 CCR4 1233 MyCancerGenome
UBR1 UBR1 197131 NCI
CD52 CD52 1043 NCI
CDK4 CDK4 1019 TALC
MITF MITF 4286 CIViC
MCL1 MCL1 4170 NCI
DRD2 DRD2 1813 NCI
FABP1 FABP1 2168 NCI
CTLA-4 CTLA4 1493 TALC
IL15 IL15 3600 NCI
NOTCH1 NOTCH1 4851 CIViC
VEGF-A VEGFA 7422 TALC
FLT3 FLT3 2322 NCI
CCND1 CCND1 595 ClearityFoundationBiomarkers
MTOR MTOR 2475 TALC
NGB NGB 58157 NCI
TOP2A TOP2A 7153 ClearityFoundationClinicalTrial
PSMF1 PSMF1 9491 MyCancerGenome
ADCYAP1 ADCYAP1 116 NCI
